# Supplementary material for: The interferon-stimulated gene product oligoadenylate synthetase-like protein enhances replication of Kaposi’s sarcoma-associated herpesvirus (KSHV) and interacts with the KSHV ORF20 protein
Source: PLoS Pathog. 2018 Mar 2;14(3):e1006937. doi: 10.1371/journal.ppat.1006937 (PMC5851652; doi:10.1371/journal.ppat.1006937)
Supplement: S1 Dataset — Interacting partners of ORF20 were identified by q-AP-MS and data were analyzed using Proteome Discoverer. The data as exported from Proteome Discoverer, as well as annotated results, are provided. (XLSX) [file ppat.1006937.s008.xlsx]

## Sheet: Description
		S1 Dataset. ORF20 interactome.
		Interacting partners of ORF20 were identified by q-AP-MS and data were analyzed using Proteome Discoverer. The data as exported from Proteome Discoverer, as well as Annotated Results, are provided.
	Information on Proteome Discoverer Export annotation:
	Letter	Protein Database	Forward/Crossover	Heavy	Light
	A	Internal protein database	Forward	ORF20	LacZ
	B	NCBI Human protein database	Forward	ORF20	LacZ
	C	Internal protein database	Crossover	LacZ	ORF20
	D	NCBI human protein database	Crossover	LacZ	ORF20
		Internal protein database: includes ORF20 and LacZ amino acid sequences.
		Annotated results:
		Peptides from the forward experiment (A+B) were combined, and peptides for the crossover experiment (C+D) were combined.
		ORF20 and LacZ are highlighted in yellow and bold, ribosomal proteins are in bold and OASL is shown in italics.

## Sheet: Proteome Discoverer Export
Accession	Description	A5: Heavy/Light	B5: Heavy/Light	C5: Heavy/Light	D5: Heavy/Light	ΣCoverage	Σ# Proteins	Σ# Unique Peptides	Σ# Peptides	Σ# PSMs	A5: Area	B5: Area	C5: Area	D5: Area	A5: Heavy/Light Count	A5: Heavy/Light Variability [%]	B5: Heavy/Light Count	B5: Heavy/Light Variability [%]	C5: Heavy/Light Count	C5: Heavy/Light Variability [%]	D5: Heavy/Light Count	D5: Heavy/Light Variability [%]	Score A2	Coverage A2	# Peptides A2	# PSM A2	Score B2	Coverage B2	# Peptides B2	# PSM B2	Score C2	Coverage C2	# Peptides C2	# PSM C2	Score D2	Coverage D2	# Peptides D2	# PSM D2	# AAs	MW [kDa]	calc. pI
Q9Y3U8	60S ribosomal protein L36 OS=Homo sapiens GN=RPL36 PE=1 SV=3 - [RL36_HUMAN]		5.69809		0.174938	21.9	1	3	3	11	0	2.97739e+06	0	2.72252e+06			4	52.3203			3	16.4346					170.583	21.9	3	8					68.0574	11.43	2	3	105	12.2459	11.5903
	Sequence	# PSMs	# Proteins	# Protein Groups	Protein Group Accessions	Modifications	MH+ [Da]	A5: Area	B5: Area	C5: Area	D5: Area	A5: Heavy/Light	A5: Heavy/Light Count	A5: Heavy/Light Variability [%]	B5: Heavy/Light	B5: Heavy/Light Count	B5: Heavy/Light Variability [%]	C5: Heavy/Light	C5: Heavy/Light Count	C5: Heavy/Light Variability [%]	D5: Heavy/Light	D5: Heavy/Light Count	D5: Heavy/Light Variability [%]	A2	IonScore A2	Exp Value A2	B2	IonScore B2	Exp Value B2	C2	IonScore C2	Exp Value C2	D2	IonScore D2	Exp Value D2	# Missed Cleavages
	YPMAVGLNK	4	1	1	Q9Y3U8	M3(Oxidation); K9(Label:13C(6)15N(2))	1016.53	0	5.42923e+06	0	0				4.08922	2	32.9029										High	47.01	0.00044392							0
	EELSNVLAAMR	2	1	1	Q9Y3U8	M10(Oxidation); R11(Label:13C(6))	1254.64	0	1.43142e+06	0	0				6.39591	1											High	46.24	0.000432585							0
	YPMAVGLNK	2	1	1	Q9Y3U8	M3(Oxidation)	1008.51	0	852436	0	4.02996e+06										0.156698	1					High	27.51	0.0313144				High	39.79	0.00188918	0
	ALRYPMAVGLNK	1	1	1	Q9Y3U8	R3(Label:13C(6)); M6(Oxidation); K12(Label:13C(6)15N(2))	1362.77	0	2.07151e+06	0	0				11.5033	1											Medium	25.58	0.0459312							1
	ALRYPMAVGLNK	2	1	1	Q9Y3U8	M6(Oxidation)	1348.73	0	0	0	1.41508e+06										0.244497	2	52.8526										High	36.21	0.00513366	1
P25398	40S ribosomal protein S12 OS=Homo sapiens GN=RPS12 PE=1 SV=3 - [RS12_HUMAN]		5.47249		0.102899	20.45	1	3	3	4	0	1.81033e+06	0	2.56165e+06			3	21.8285			1						86.6077	20.45	3	3					28	6.06	1	1	132	14.5055	7.21045
	Sequence	# PSMs	# Proteins	# Protein Groups	Protein Group Accessions	Modifications	MH+ [Da]	A5: Area	B5: Area	C5: Area	D5: Area	A5: Heavy/Light	A5: Heavy/Light Count	A5: Heavy/Light Variability [%]	B5: Heavy/Light	B5: Heavy/Light Count	B5: Heavy/Light Variability [%]	C5: Heavy/Light	C5: Heavy/Light Count	C5: Heavy/Light Variability [%]	D5: Heavy/Light	D5: Heavy/Light Count	D5: Heavy/Light Variability [%]	A2	IonScore A2	Exp Value A2	B2	IonScore B2	Exp Value B2	C2	IonScore C2	Exp Value C2	D2	IonScore D2	Exp Value D2	# Missed Cleavages
	LGEWVGLCK	1	1	1	P25398	C8(Methylthio); K9(Label:13C(6)15N(2))	1058.52	0	936359	0	0				7.76527	1											High	60.83	1.30514e-05							0
	TALIHDGLAR	1	1	1	P25398	R10(Label:13C(6))	1072.62	0	1.57581e+06	0	0				4.73136	1											High	29.4	0.0237094							0
	DVIEEYFK	1	1	1	P25398	K8(Label:13C(6)15N(2))	1050.52	0	2.91881e+06	0	0				5.47249	1											High	26.17	0.0347826							0
	DVIEEYFK	1	1	1	P25398		1042.5	0	0	0	2.56165e+06										0.102899	1											High	28	0.0162452	0
P62906	60S ribosomal protein L10a OS=Homo sapiens GN=RPL10A PE=1 SV=2 - [RL10A_HUMAN]		5.26186		0.136262	3.69	1	1	1	5	0	3.33501e+06	0	4.54103e+06			1				1						71.33	3.69	1	3					52.4182	3.69	1	2	217	24.8155	9.93506
	Sequence	# PSMs	# Proteins	# Protein Groups	Protein Group Accessions	Modifications	MH+ [Da]	A5: Area	B5: Area	C5: Area	D5: Area	A5: Heavy/Light	A5: Heavy/Light Count	A5: Heavy/Light Variability [%]	B5: Heavy/Light	B5: Heavy/Light Count	B5: Heavy/Light Variability [%]	C5: Heavy/Light	C5: Heavy/Light Count	C5: Heavy/Light Variability [%]	D5: Heavy/Light	D5: Heavy/Light Count	D5: Heavy/Light Variability [%]	A2	IonScore A2	Exp Value A2	B2	IonScore B2	Exp Value B2	C2	IonScore C2	Exp Value C2	D2	IonScore D2	Exp Value D2	# Missed Cleavages
	DTLYEAVR	1	1	1	P62906	R8(Label:13C(6))	972.506	0	3.33501e+06	0	0				5.26186	1											High	34.43	0.00730172							0
	DTLYEAVR	4	1	1	P62906		966.484	0	602363	0	4.54103e+06										0.136262	1					High	32.48	0.0104513				High	35.72	0.00415271	0
Q9P2E9	Ribosome-binding protein 1 OS=Homo sapiens GN=RRBP1 PE=1 SV=4 - [RRBP1_HUMAN]		5.24649		0.180927	1.84	1	2	2	2	0	446547	0	799879			1				1						57.24	0.92	1	1					35.95	0.92	1	1	1410	152.381	8.60205
	Sequence	# PSMs	# Proteins	# Protein Groups	Protein Group Accessions	Modifications	MH+ [Da]	A5: Area	B5: Area	C5: Area	D5: Area	A5: Heavy/Light	A5: Heavy/Light Count	A5: Heavy/Light Variability [%]	B5: Heavy/Light	B5: Heavy/Light Count	B5: Heavy/Light Variability [%]	C5: Heavy/Light	C5: Heavy/Light Count	C5: Heavy/Light Variability [%]	D5: Heavy/Light	D5: Heavy/Light Count	D5: Heavy/Light Variability [%]	A2	IonScore A2	Exp Value A2	B2	IonScore B2	Exp Value B2	C2	IonScore C2	Exp Value C2	D2	IonScore D2	Exp Value D2	# Missed Cleavages
	LLATEQEDAAVAK	1	1	1	Q9P2E9	K13(Label:13C(6)15N(2))	1366.73	0	446547	0	0				5.24649	1											High	57.24	3.84206e-05							0
	DALNQATSQVESK	1	1	1	Q9P2E9		1390.68	0	0	0	799879										0.180927	1											High	35.95	0.00388769	0
P61313	60S ribosomal protein L15 OS=Homo sapiens GN=RPL15 PE=1 SV=2 - [RL15_HUMAN]		4.82937		0.137924	14.71	1	3	3	10	0	3.50476e+06	0	2.87375e+06			3	7.39064			3	8.68227					100.885	14.71	3	4					116.178	14.71	3	6	204	24.1311	11.6196
	Sequence	# PSMs	# Proteins	# Protein Groups	Protein Group Accessions	Modifications	MH+ [Da]	A5: Area	B5: Area	C5: Area	D5: Area	A5: Heavy/Light	A5: Heavy/Light Count	A5: Heavy/Light Variability [%]	B5: Heavy/Light	B5: Heavy/Light Count	B5: Heavy/Light Variability [%]	C5: Heavy/Light	C5: Heavy/Light Count	C5: Heavy/Light Variability [%]	D5: Heavy/Light	D5: Heavy/Light Count	D5: Heavy/Light Variability [%]	A2	IonScore A2	Exp Value A2	B2	IonScore B2	Exp Value B2	C2	IonScore C2	Exp Value C2	D2	IonScore D2	Exp Value D2	# Missed Cleavages
	NTLQLHR	1	1	1	P61313	R7(Label:13C(6))	887.513	0	1.98794e+06	0	0				4.82937	1											High	45.42	0.000858363							0
	VLNSYWVGEDSTYK	1	1	1	P61313	K14(Label:13C(6)15N(2))	1668.79	0	2.97846e+06	0	0				6.34422	1											High	43.69	0.000605001							0
	SLQSVAEER	1	1	1	P61313	R9(Label:13C(6))	1024.53	0	5.54787e+06	0	0				4.59484	1											High	34.61	0.00703987							0
	NTLQLHR	3	1	1	P61313		881.492	0	411637	0	1.25915e+06										0.130094	1					High	29.18	0.0269946				Medium	28.33	0.0328305	0
	SLQSVAEER	2	1	1	P61313		1018.51	0	0	0	5.49432e+06										0.137924	1											High	39.39	0.00211747	0
	VLNSYWVGEDSTYK	2	1	1	P61313		1660.78	0	0	0	1.86777e+06										0.157619	1											High	34.62	0.0040727	0
P62847	40S ribosomal protein S24 OS=Homo sapiens GN=RPS24 PE=1 SV=1 - [RS24_HUMAN]		4.82255		0.18168	20.3	1	2	2	9	0	8.29011e+06	0	8.63776e+06			2	110.464			1						264.58	20.3	2	6					153.02	11.28	1	3	133	15.4134	10.7847
	Sequence	# PSMs	# Proteins	# Protein Groups	Protein Group Accessions	Modifications	MH+ [Da]	A5: Area	B5: Area	C5: Area	D5: Area	A5: Heavy/Light	A5: Heavy/Light Count	A5: Heavy/Light Variability [%]	B5: Heavy/Light	B5: Heavy/Light Count	B5: Heavy/Light Variability [%]	C5: Heavy/Light	C5: Heavy/Light Count	C5: Heavy/Light Variability [%]	D5: Heavy/Light	D5: Heavy/Light Count	D5: Heavy/Light Variability [%]	A2	IonScore A2	Exp Value A2	B2	IonScore B2	Exp Value B2	C2	IonScore C2	Exp Value C2	D2	IonScore D2	Exp Value D2	# Missed Cleavages
	TTGFGMIYDSLDYAK	5	1	1	P62847	M6(Oxidation)	1697.77	0	5.81023e+06	0	8.63776e+06				2.64038	1					0.18168	1					High	68.2	1.20328e-06				High	67.26	1.52225e-06	0
	TTGFGMIYDSLDYAK	3	1	1	P62847	M6(Oxidation); K15(Label:13C(6)15N(2))	1705.78	0	1.53412e+07	0	0																High	64.3	3.49243e-06							0
	KQMVIDVLHPGK	1	1	1	P62847	K1(Label:13C(6)15N(2)); M3(Oxidation); K12(Label:13C(6)15N(2))	1396.79	0	1.23899e+06	0	0				8.80821	1											High	32.29	0.00944322							1
P83731	60S ribosomal protein L24 OS=Homo sapiens GN=RPL24 PE=1 SV=1 - [RL24_HUMAN]		4.59531		0.121932	31.21	1	5	5	17	0	2.26252e+06	0	6.15755e+06			5	12.7734			5	32.7214					196.562	31.21	5	8					321.926	25.48	4	9	157	17.7679	11.2534
	Sequence	# PSMs	# Proteins	# Protein Groups	Protein Group Accessions	Modifications	MH+ [Da]	A5: Area	B5: Area	C5: Area	D5: Area	A5: Heavy/Light	A5: Heavy/Light Count	A5: Heavy/Light Variability [%]	B5: Heavy/Light	B5: Heavy/Light Count	B5: Heavy/Light Variability [%]	C5: Heavy/Light	C5: Heavy/Light Count	C5: Heavy/Light Variability [%]	D5: Heavy/Light	D5: Heavy/Light Count	D5: Heavy/Light Variability [%]	A2	IonScore A2	Exp Value A2	B2	IonScore B2	Exp Value B2	C2	IonScore C2	Exp Value C2	D2	IonScore D2	Exp Value D2	# Missed Cleavages
	AITGASLADIMAK	1	1	1	P83731	K13(Label:13C(6)15N(2))	1269.69	0	921669	0	0				4.68661	1											High	75.28	5.54423e-07							0
	VFQFLNAK	2	1	1	P83731	K8(Label:13C(6)15N(2))	974.552	0	2.99853e+06	0	0				4.21745	1											High	38	0.0033679							0
	VELCSFSGYK	1	1	1	P83731	C4(Methylthio); K10(Label:13C(6)15N(2))	1186.53	0	800033	0	0				4.59531	1											High	36.99	0.0015199							0
	KGQSEEIQK	1	1	1	P83731	K1(Label:13C(6)15N(2)); K9(Label:13C(6)15N(2))	1062.57	0	312886	0	0				5.26867	1											High	36.46	0.00465444							1
	VFQFLNAK	3	1	1	P83731		966.537	0	678710	0	3.37936e+06										0.151197	1					High	31.94	0.0136583				High	54.72	7.20108e-05	0
	QINWTVLYR	2	1	1	P83731	R9(Label:13C(6))	1198.66	0	2.86736e+06	0	0				3.72912	1											High	30.04	0.0209561							0
	AITGASLADIMAK	3	1	1	P83731		1261.68	0	0	0	1.26528e+06										0.121932	1											High	69.33	2.40946e-06	0
	AITGASLADIMAK	1	1	1	P83731	M11(Oxidation)	1277.67	0	0	0	1.2573e+07										0.129056	1											High	47.57	0.000349094	0
	QINWTVLYR	2	1	1	P83731		1192.64	0	0	0	2.52025e+06										0.0849557	1											High	41.98	0.00154347	0
	VELCSFSGYK	1	1	1	P83731	C4(Methylthio)	1178.52	0	0	0	1.07003e+06										0.0720568	1											High	39.28	0.00066098	0
P62753	40S ribosomal protein S6 OS=Homo sapiens GN=RPS6 PE=1 SV=1 - [RS6_HUMAN]		4.52467		0.119673	36.14	1	10	10	43	0	1.96137e+07	0	2.39046e+07			11	13.2956			10	24.1768					758.888	32.53	8	24					629.805	32.13	9	19	249	28.663	10.8433
	Sequence	# PSMs	# Proteins	# Protein Groups	Protein Group Accessions	Modifications	MH+ [Da]	A5: Area	B5: Area	C5: Area	D5: Area	A5: Heavy/Light	A5: Heavy/Light Count	A5: Heavy/Light Variability [%]	B5: Heavy/Light	B5: Heavy/Light Count	B5: Heavy/Light Variability [%]	C5: Heavy/Light	C5: Heavy/Light Count	C5: Heavy/Light Variability [%]	D5: Heavy/Light	D5: Heavy/Light Count	D5: Heavy/Light Variability [%]	A2	IonScore A2	Exp Value A2	B2	IonScore B2	Exp Value B2	C2	IonScore C2	Exp Value C2	D2	IonScore D2	Exp Value D2	# Missed Cleavages
	MATEVAADALGEEWK	7	1	1	P62753	M1(Oxidation)	1636.75	0	4.89807e+06	0	1.51387e+07				4.4066	1					0.109618	2	19.7992				High	106.05	2.54521e-10				High	90.94	8.4162e-09	0
	MATEVAADALGEEWK	7	1	1	P62753	M1(Oxidation); K15(Label:13C(6)15N(2))	1644.76	0	2.17707e+07	0	1.78918e+06				4.14552	1											High	105.98	2.62442e-10				High	89.39	1.20834e-08	0
	MATEVAADALGEEWK	1	1	1	P62753	K15(Label:13C(6)15N(2))	1628.76	0	1.99176e+06	0	0				4.52467	1											High	53.18	6.01049e-05							0
	LFNLSKEDDVR	2	1	1	P62753	K6(Label:13C(6)15N(2)); R11(Label:13C(6))	1349.72	0	8.67041e+06	0	0				4.89462	2	1.58539										High	46.41	0.000486833							1
	NKEEAAEYAK	1	1	1	P62753		1152.55	0	1.2609e+06	0	0				3.4087	1											High	38.95	0.00157914							1
	LNISFPATGCQK	3	1	1	P62753	C10(Methylthio); K12(Label:13C(6)15N(2))	1332.65	0	2.04328e+07	0	2.59919e+06				4.63652	1											High	38.94	0.00198486				High	33.3	0.00713296	0
	LNISFPATGCQK	4	1	1	P62753	C10(Methylthio)	1324.63	0	4.37184e+06	0	2.24362e+07										0.119728	1					High	38	0.00256753				High	49.01	0.000204733	0
	DIPGLTDTTVPR	1	1	1	P62753	R12(Label:13C(6))	1290.7	0	4.38499e+06	0	0				4.0189	1											High	34.26	0.00791193							0
	LFNLSKEDDVR	2	1	1	P62753		1335.69	0	565679	0	4.58794e+06										0.145015	1					High	33.73	0.00932015				Medium	26.84	0.0462677	1
	LIEVDDER	2	1	1	P62753	R8(Label:13C(6))	994.511	0	1.66377e+07	0	0				4.0427	1											High	32.72	0.01013							0
	LIEVDDER	4	1	1	P62753		988.491	0	4.1155e+06	0	3.41389e+07										0.136211	1					High	30.87	0.0124407				High	42.23	0.000906594	0
	RQEQIAK	1	1	1	P62753	R1(Label:13C(6)); K7(Label:13C(6)15N(2))	886.526	0	509111	0	0				6.89993	1											High	30.59	0.0172848							1
	TFYEKR	1	1	1	P62753	K5(Label:13C(6)15N(2)); R6(Label:13C(6))	857.468	0	919369	0	0				5.44027	1											Medium	27.94	0.0310943							1
	NKEEAAEYAK	1	1	1	P62753	K2(Label:13C(6)15N(2)); K10(Label:13C(6)15N(2))	1168.58	0	4.32402e+06	0	0																Medium	25.24	0.0525142							1
	DIPGLTDTTVPR	1	1	1	P62753		1284.68	0	0	0	3.02e+06										0.180002	1											High	48.33	0.000289378	0
	KLFNLSK	2	1	1	P62753		849.517	0	0	0	2.51149e+06										0.119618	1											High	31.36	0.0121369	1
	QGVLTHGR	1	1	1	P62753		867.477	0	0	0	261000										0.0349017	1											High	29.02	0.0255014	0
	TFYEKR	1	1	1	P62753		843.433	0	0	0	846756										0.112922	1											Medium	27.38	0.0344597	1
	RQEQIAK	1	1	1	P62753		872.49	0	0	0	308260										0.0498243	1											Medium	26.26	0.065536	1
P05386	60S acidic ribosomal protein P1 OS=Homo sapiens GN=RPLP1 PE=1 SV=1 - [RLA1_HUMAN]		4.5105		0.221724	66.67	1	2	3	25	0	1.33162e+07	0	9.68952e+06			2	38.7817			2	11.5096					498.799	66.67	3	14					426.09	66.67	3	11	114	11.5067	4.32275
	Sequence	# PSMs	# Proteins	# Protein Groups	Protein Group Accessions	Modifications	MH+ [Da]	A5: Area	B5: Area	C5: Area	D5: Area	A5: Heavy/Light	A5: Heavy/Light Count	A5: Heavy/Light Variability [%]	B5: Heavy/Light	B5: Heavy/Light Count	B5: Heavy/Light Variability [%]	C5: Heavy/Light	C5: Heavy/Light Count	C5: Heavy/Light Variability [%]	D5: Heavy/Light	D5: Heavy/Light Count	D5: Heavy/Light Variability [%]	A2	IonScore A2	Exp Value A2	B2	IonScore B2	Exp Value B2	C2	IonScore C2	Exp Value C2	D2	IonScore D2	Exp Value D2	# Missed Cleavages
	KEESEESDDDMGFGLFD	5	2	2	P05387;P05386	K1(Label:13C(6)15N(2)); M11(Oxidation)	1973.76	0	1.84423e+07	0	3.94376e+06																High	70.88	4.55062e-07				High	60.35	4.73815e-06	1
	AAGVNVEPFWPGLFAK	6	1	1	P05386	K16(Label:13C(6)15N(2))	1710.9	0	1.4807e+07	0	2.52973e+06				3.50411	1											High	58.37	2.67804e-05				High	45.61	0.000504239	0
	AAGVNVEPFWPGLFAK	8	1	1	P05386		1702.89	0	4.22563e+06	0	1.24535e+07										0.205215	1					High	50.35	0.000177595				High	63.69	8.12369e-06	0
	KEESEESDDDMGFGLFD	4	2	2	P05387;P05386	M11(Oxidation)	1965.75	0	6.35958e+06	0	1.0808e+07																High	48.22	8.39597e-05				High	62.87	2.65221e-06	1
	ALANVNIGSLICNVGAGGPAPAAGAAPAGGPAPSTAAAPAEEK	1	1	1	P05386	C12(Methylthio); K43(Label:13C(6)15N(2))	3805.9	0	6.69924e+06	0	0				5.80593	1											High	45.26	0.000248706							0
	ALANVNIGSLICNVGAGGPAPAAGAAPAGGPAPSTAAAPAEEK	1	1	1	P05386	C12(Methylthio)	3797.89	0	0	0	5.80705e+06										0.239561	1											High	38.77	0.00122784	0
P49411	Elongation factor Tu, mitochondrial OS=Homo sapiens GN=TUFM PE=1 SV=2 - [EFTU_HUMAN]		4.49308		2.59736	2.65	1	1	1	2	0	1.75398e+06	0	459798			1				1						33.96	2.65	1	1					38.16	2.65	1	1	452	49.5102	7.60596
	Sequence	# PSMs	# Proteins	# Protein Groups	Protein Group Accessions	Modifications	MH+ [Da]	A5: Area	B5: Area	C5: Area	D5: Area	A5: Heavy/Light	A5: Heavy/Light Count	A5: Heavy/Light Variability [%]	B5: Heavy/Light	B5: Heavy/Light Count	B5: Heavy/Light Variability [%]	C5: Heavy/Light	C5: Heavy/Light Count	C5: Heavy/Light Variability [%]	D5: Heavy/Light	D5: Heavy/Light Count	D5: Heavy/Light Variability [%]	A2	IonScore A2	Exp Value A2	B2	IonScore B2	Exp Value B2	C2	IonScore C2	Exp Value C2	D2	IonScore D2	Exp Value D2	# Missed Cleavages
	AEAGDNLGALVR	1	1	1	P49411	R12(Label:13C(6))	1191.63	0	1.75398e+06	0	0				4.49308	1											High	33.96	0.00900011							0
	AEAGDNLGALVR	1	1	1	P49411		1185.62	0	0	0	459798										2.59736	1											High	38.16	0.00342175	0
P62424	60S ribosomal protein L7a OS=Homo sapiens GN=RPL7A PE=1 SV=2 - [RL7A_HUMAN]		4.36651		0.186631	29.32	1	9	9	63	0	3.73515e+07	0	2.44946e+07			8	5.94297			10	7.7672					1056.37	25.56	8	36					659.68	25.56	8	27	266	29.977	10.6089
	Sequence	# PSMs	# Proteins	# Protein Groups	Protein Group Accessions	Modifications	MH+ [Da]	A5: Area	B5: Area	C5: Area	D5: Area	A5: Heavy/Light	A5: Heavy/Light Count	A5: Heavy/Light Variability [%]	B5: Heavy/Light	B5: Heavy/Light Count	B5: Heavy/Light Variability [%]	C5: Heavy/Light	C5: Heavy/Light Count	C5: Heavy/Light Variability [%]	D5: Heavy/Light	D5: Heavy/Light Count	D5: Heavy/Light Variability [%]	A2	IonScore A2	Exp Value A2	B2	IonScore B2	Exp Value B2	C2	IonScore C2	Exp Value C2	D2	IonScore D2	Exp Value D2	# Missed Cleavages
	AGVNTVTTLVENK	2	1	1	P62424	K13(Label:13C(6)15N(2))	1353.74	0	2.08027e+07	0	0				4.15158	1											High	60.78	1.50409e-05							0
	LKVPPAINQFTQALDR	17	1	1	P62424	K2(Label:13C(6)15N(2)); R16(Label:13C(6))	1825.04	0	692880	0	0				9.15207	1											High	56.7	1.41105e-05							1
	NFGIGQDIQPK	4	1	1	P62424		1216.63	0	1.15779e+07	0	5.22194e+07				4.29429	1					0.192734	1					High	53.74	9.31984e-05				High	60.77	1.92632e-05	0
	AGVNTVTTLVENK	2	1	1	P62424		1345.73	0	4.99739e+06	0	1.25422e+07										0.180854	1					High	52.68	0.000110869				High	52.59	0.000120627	0
	NFGIGQDIQPK	4	1	1	P62424	K11(Label:13C(6)15N(2))	1224.64	0	4.98168e+07	0	1.02085e+07																High	49.79	0.000242969				High	54.7	7.84424e-05	0
	KVVNPLFEK	7	1	1	P62424	K1(Label:13C(6)15N(2)); K9(Label:13C(6)15N(2))	1089.66	0	4.1435e+07	0	8.69036e+06				4.43994	1					0.183565	1					High	45.28	0.000256458				High	42.52	0.000542965	1
	HWGGNVLGPK	1	1	1	P62424	K10(Label:13C(6)15N(2))	1072.57	0	1.10551e+07	0	0				4.4978	1											High	42.58	0.00234909							0
	QTATQLLK	3	1	1	P62424	K8(Label:13C(6)15N(2))	910.542	0	8.47073e+06	0	1.64532e+06				4.10329	1											High	40	0.001535				High	41.86	0.00102306	0
	KVVNPLFEK	1	1	1	P62424		1073.63	0	9.33233e+06	0	0																High	35.75	0.00373832							1
	AGVNTVTTLVENKK	1	1	1	P62424	K13(Label:13C(6)15N(2)); K14(Label:13C(6)15N(2))	1489.85	0	2.96943e+06	0	0				4.90179	1											High	32.72	0.00657514							1
	VVNPLFEK	2	1	1	P62424	K8(Label:13C(6)15N(2))	953.552	0	12948156	0	0				4.26441	1											High	30.61	0.0146854							0
	LKVPPAINQFTQALDR	11	1	1	P62424		1811.01	0	0	0	283335										0.065143	3	21.64										High	50.53	8.32009e-05	1
	QTATQLLK	2	1	1	P62424		902.527	0	0	0	8.72225e+06										0.189748	1											High	49.76	0.000212949	0
	KVAPAPAVVK	2	1	1	P62424		979.626	0	0	0	2.84711e+06										0.197198	1											High	32.61	0.00281584	1
	AGVNTVTTLVENKK	2	1	1	P62424		1473.82	0	0	0	1.86002e+06										0.305646	1											High	29.39	0.0203116	1
	VVNPLFEK	1	1	1	P62424		945.537	0	0	0	7.5457e+06										0.177609	1											Medium	27.34	0.0354243	0
	KVAPAPAVVK	1	1	1	P62424	K1(Label:13C(6)15N(2)); K10(Label:13C(6)15N(2))	995.654	0	0	0	516769																						High	26.52	0.0114448	1
P36578	60S ribosomal protein L4 OS=Homo sapiens GN=RPL4 PE=1 SV=5 - [RL4_HUMAN]		4.31895		0.137111	12.18	1	5	5	13	0	1.36693e+06	0	1.71717e+06			3	26.244			4	21.7831					234.292	10.3	4	6					231.819	7.73	4	7	427	47.6674	11.063
	Sequence	# PSMs	# Proteins	# Protein Groups	Protein Group Accessions	Modifications	MH+ [Da]	A5: Area	B5: Area	C5: Area	D5: Area	A5: Heavy/Light	A5: Heavy/Light Count	A5: Heavy/Light Variability [%]	B5: Heavy/Light	B5: Heavy/Light Count	B5: Heavy/Light Variability [%]	C5: Heavy/Light	C5: Heavy/Light Count	C5: Heavy/Light Variability [%]	D5: Heavy/Light	D5: Heavy/Light Count	D5: Heavy/Light Variability [%]	A2	IonScore A2	Exp Value A2	B2	IonScore B2	Exp Value B2	C2	IonScore C2	Exp Value C2	D2	IonScore D2	Exp Value D2	# Missed Cleavages
	AAAAAAALQAK	2	1	1	P36578	K11(Label:13C(6)15N(2))	964.563	0	1.01453e+06	0	81571.6				3.62893	1											High	87.87	2.58839e-08				High	51.06	0.000125349	0
	VDKAAAAAAALQAK	1	1	1	P36578	K3(Label:13C(6)15N(2)); K14(Label:13C(6)15N(2))	1314.77	0	542731	0	0				5.55207	1											High	55.44	3.01476e-05							1
	AAAAAAALQAK	3	1	1	P36578		956.549	0	273534	0	984320										0.123155	1					High	53.36	8.67277e-05				High	68.77	2.45568e-06	0
	YAICSALAASALPALVMSK	1	1	1	P36578	C4(Methylthio); M17(Oxidation); K19(Label:13C(6)15N(2))	1949.99	0	1.38717e+06	0	0																High	43.63	0.000773817							0
	SGQGAFGNMCR	1	1	1	P36578	M9(Oxidation); C10(Methylthio); R11(Label:13C(6))	1195.47	0	1.69909e+06	0	0				4.31895	1											High	39.36	0.00064576							0
	SGQGAFGNMCR	3	1	1	P36578	M9(Oxidation); C10(Methylthio)	1189.45	0	369782	0	2.9028e+06										0.165138	1					High	25.13	0.0171029				High	30.58	0.00449375	0
	VDKAAAAAAALQAK	1	1	1	P36578		1298.74	0	0	0	1.2644e+06										0.11417	1											High	66	3.9939e-06	1
	MINTDLSR	1	1	1	P36578	M1(Oxidation)	965.469	0	0	0	964268										0.152649	1											Medium	25.4	0.0410974	0
P05388	60S acidic ribosomal protein P0 OS=Homo sapiens GN=RPLP0 PE=1 SV=1 - [RLA0_HUMAN]		4.13765		0.165215	37.85	2	8	8	20	0	5.10825e+06	0	3.03348e+06			7	13.7997			6	24.9925					322.937	34.07	7	12					226.684	23.97	6	8	317	34.2518	5.97314
	Sequence	# PSMs	# Proteins	# Protein Groups	Protein Group Accessions	Modifications	MH+ [Da]	A5: Area	B5: Area	C5: Area	D5: Area	A5: Heavy/Light	A5: Heavy/Light Count	A5: Heavy/Light Variability [%]	B5: Heavy/Light	B5: Heavy/Light Count	B5: Heavy/Light Variability [%]	C5: Heavy/Light	C5: Heavy/Light Count	C5: Heavy/Light Variability [%]	D5: Heavy/Light	D5: Heavy/Light Count	D5: Heavy/Light Variability [%]	A2	IonScore A2	Exp Value A2	B2	IonScore B2	Exp Value B2	C2	IonScore C2	Exp Value C2	D2	IonScore D2	Exp Value D2	# Missed Cleavages
	TSFFQALGITTK	2	2	1	P05388		1313.71	0	963045	0	1.71398e+06				4.13765	1					0.117346	1					High	65.5	6.20044e-06				High	58.71	2.96762e-05	0
	GTIEILSDVQLIK	1	2	1	P05388	K13(Label:13C(6)15N(2))	1436.84	0	1.38195e+06	0	0				5.67109	1											High	53.59	3.78457e-05							0
	IIQLLDDYPK	2	2	1	P05388	K10(Label:13C(6)15N(2))	1225.69	0	5.27671e+06	0	0				3.87302	1											High	51.33	0.000133622							0
	GHLENNPALEK	3	2	1	P05388		1221.62	0	1.49413e+06	0	3.90939e+06				3.23806	1					0.187026	1					High	45.77	0.000550888				High	45.03	0.000656366	0
	GNVGFVFTK	1	1	1	P05388	K9(Label:13C(6)15N(2))	976.531	0	2.33083e+06	0	0				3.77157	1											High	39.4	0.00255464							0
	IIQLLDDYPK	2	2	1	P05388		1217.67	0	1342881	0	3.47707e+06										0.156203	1					High	34.53	0.00739979				High	64.76	7.21861e-06	0
	AFLADPSAFVAAAPVAAATTAAPAAAAAPAK	2	1	1	P05388	K31(Label:13C(6)15N(2))	2760.47	0	5.20995e+06	0	0				4.283	1											High	31.68	0.00645243							0
	GNVGFVFTK	2	1	1	P05388		968.517	0	576688	0	1.58251e+06										0.174748	1					High	30.91	0.0183683				High	40.86	0.0018581	0
	AGAIAPCEVTVPAQNTGLGPEK	1	2	1	P05388	C7(Methylthio); K22(Label:13C(6)15N(2))	2177.08	0	2.43963e+06	0	0				4.62036	1											High	29.89	0.0166156							0
	GHLENNPALEK	2	2	1	P05388	K11(Label:13C(6)15N(2))	1229.63	0	4.83808e+06	0	703594																Medium	27.49	0.0360041				Medium	25.83	0.0536799	0
	CFIVGADNVGSK	1	2	1	P05388	C1(Methylthio)	1255.57	0	0	0	1.11448e+06										0.445607	1											High	39.08	0.00126067	0
	AGAIAPCEVTVPAQNTGLGPEK	1	2	1	P05388	C7(Methylthio)	2169.06	0	0	0	1.67673e+06										0.134182	1											High	30.07	0.0153998	0
P49207	60S ribosomal protein L34 OS=Homo sapiens GN=RPL34 PE=1 SV=3 - [RL34_HUMAN]		4.12342		0.134986	29.06	1	5	5	9	0	7.23635e+06	0	6.23174e+06			4	9.77953			3	3.27049					106.341	21.37	4	6					69.3173	21.37	3	3	117	13.2845	11.4731
	Sequence	# PSMs	# Proteins	# Protein Groups	Protein Group Accessions	Modifications	MH+ [Da]	A5: Area	B5: Area	C5: Area	D5: Area	A5: Heavy/Light	A5: Heavy/Light Count	A5: Heavy/Light Variability [%]	B5: Heavy/Light	B5: Heavy/Light Count	B5: Heavy/Light Variability [%]	C5: Heavy/Light	C5: Heavy/Light Count	C5: Heavy/Light Variability [%]	D5: Heavy/Light	D5: Heavy/Light Count	D5: Heavy/Light Variability [%]	A2	IonScore A2	Exp Value A2	B2	IonScore B2	Exp Value B2	C2	IonScore C2	Exp Value C2	D2	IonScore D2	Exp Value D2	# Missed Cleavages
	LSYNTASNK	1	1	1	P49207	K9(Label:13C(6)15N(2))	1005.5	0	1.01616e+06	0	0				4.02435	1											High	45.63	0.000510128							0
	IVYLYTK	2	1	1	P49207	K7(Label:13C(6)15N(2))	907.535	0	1.34117e+07	0	0				4.22492	1											High	32.07	0.012852							0
	AFLIEEQK	2	1	1	P49207	K8(Label:13C(6)15N(2))	985.541	0	7.28121e+06	0	0				4.62539	1											High	31.12	0.0160718							0
	RLSYNTASNK	1	1	1	P49207		1153.59	0	777911	0	0				3.70392	1											Medium	25.54	0.0511036							1
	SACGVCPGR	1	1	1	P49207	C3(Methylthio); C6(Methylthio)	941.342	0	0	0	1.51858e+06										0.134986	1											High	39	0.00064656	0
	IVYLYTK	1	1	1	P49207		899.52	0	0	0	1.64088e+07										0.200092	1											High	32.13	0.00851167	0
	LSYNTASNK	1	1	1	P49207		997.492	0	0	0	767848										0.132041	1											High	27.07	0.0261127	0
P62917	60S ribosomal protein L8 OS=Homo sapiens GN=RPL8 PE=1 SV=2 - [RL8_HUMAN]		4.07568		0.191478	27.24	1	9	9	57	0	4.16408e+07	0	5.08174e+07			10	14.1879			7	2.32442					1014.24	27.24	9	31					900.737	22.57	6	26	257	28.0073	11.0337
	Sequence	# PSMs	# Proteins	# Protein Groups	Protein Group Accessions	Modifications	MH+ [Da]	A5: Area	B5: Area	C5: Area	D5: Area	A5: Heavy/Light	A5: Heavy/Light Count	A5: Heavy/Light Variability [%]	B5: Heavy/Light	B5: Heavy/Light Count	B5: Heavy/Light Variability [%]	C5: Heavy/Light	C5: Heavy/Light Count	C5: Heavy/Light Variability [%]	D5: Heavy/Light	D5: Heavy/Light Count	D5: Heavy/Light Variability [%]	A2	IonScore A2	Exp Value A2	B2	IonScore B2	Exp Value B2	C2	IonScore C2	Exp Value C2	D2	IonScore D2	Exp Value D2	# Missed Cleavages
	ASGNYATVISHNPETK	7	1	1	P62917		1688.82	0	2.07773e+06	0	8.01948e+07				3.93124	1					0.190474	1					High	81.27	1.0189e-07				High	98.87	1.73822e-09	0
	AVVGVVAGGGR	3	1	1	P62917	R11(Label:13C(6))	947.569	0	3.40977e+07	0	8.41325e+06				3.51543	1											High	77.55	2.10951e-07				High	67.96	1.85549e-06	0
	ASGNYATVISHNPETK	8	1	1	P62917	K16(Label:13C(6)15N(2))	1696.83	0	6.05693e+07	0	1.65575e+07				3.78588	1					0.206929	1					High	77.06	2.98135e-07				High	94.11	5.95811e-09	0
	AVVGVVAGGGR	4	1	1	P62917		941.549	0	9.69393e+06	0	4.21547e+07										0.199688	1					High	71.55	1.3402e-06				High	74.89	6.25975e-07	0
	KVGLIAAR	7	1	1	P62917		827.544	0	7.1534e+06	0	3.01026e+07				4.22542	1					0.1885	1					High	47.83	0.000106306				High	52.63	2.80291e-05	1
	KVGLIAAR	5	1	1	P62917	K1(Label:13C(6)15N(2)); R8(Label:13C(6))	841.578	0	3.02554e+07	0	5.64666e+06																High	46.29	0.00013094				High	29.57	0.00567033	1
	KGAGSVFR	4	1	1	P62917	K1(Label:13C(6)15N(2)); R8(Label:13C(6))	835.495	0	7.6359e+06	0	1.15874e+06				7.40687	1											High	45.09	0.000391824				High	35.39	0.00364226	1
	AVDFAER	3	1	1	P62917	R7(Label:13C(6))	813.417	0	6.87321e+06	0	1.77731e+06				4.30006	1											High	42.81	0.000955571				High	40.71	0.00154975	0
	AVDFAER	3	1	1	P62917		807.397	0	1.5984e+06	0	9.69685e+06										0.191478	1					High	38.76	0.00215534				High	41.17	0.00115721	0
	GIVKDIIHDPGR	3	1	1	P62917	K4(Label:13C(6)15N(2)); R12(Label:13C(6))	1333.77	0	4.96124e+06	0	0				8.63662	1											High	30.8	0.0107713							1
	DIIHDPGR	2	1	1	P62917	R8(Label:13C(6))	928.491	0	2.99178e+06	0	693805				3.91387	1											High	29.57	0.0221368				Medium	28.37	0.0292547	0
	DIIHDPGR	3	1	1	P62917		922.471	0	764404	0	4.31401e+06										0.173081	1					High	28.11	0.0249559				High	31.55	0.0119673	0
	ASGNYATVISHNPETKK	1	1	1	P62917		1816.91	0	1.97176e+06	0	0				3.02446	1											High	27.71	0.0312605							1
	IDKPILK	1	1	1	P62917	K3(Label:13C(6)15N(2)); K7(Label:13C(6)15N(2))	842.565	0	4.5561e+06	0	0				4.58008	1											High	25.89	0.0170037							0
	KGAGSVFR	3	1	1	P62917		821.459	0	0	0	6.234e+06										0.19383	1											High	39.17	0.00262094	1
P61353	60S ribosomal protein L27 OS=Homo sapiens GN=RPL27 PE=1 SV=2 - [RL27_HUMAN]		4.02448		0.189399	25	1	4	4	11	0	8.05963e+06	0	5.00162e+06			2	9.22008			4	17.2821					146.338	12.5	2	6					124.945	25	4	5	136	15.7877	10.5649
	Sequence	# PSMs	# Proteins	# Protein Groups	Protein Group Accessions	Modifications	MH+ [Da]	A5: Area	B5: Area	C5: Area	D5: Area	A5: Heavy/Light	A5: Heavy/Light Count	A5: Heavy/Light Variability [%]	B5: Heavy/Light	B5: Heavy/Light Count	B5: Heavy/Light Variability [%]	C5: Heavy/Light	C5: Heavy/Light Count	C5: Heavy/Light Variability [%]	D5: Heavy/Light	D5: Heavy/Light Count	D5: Heavy/Light Variability [%]	A2	IonScore A2	Exp Value A2	B2	IonScore B2	Exp Value B2	C2	IonScore C2	Exp Value C2	D2	IonScore D2	Exp Value D2	# Missed Cleavages
	VVLVLAGR	2	1	1	P61353	R8(Label:13C(6))	832.567	0	4.02704e+06	0	0				4.28214	1											High	47.39	0.000101641							0
	YSVDIPLDK	3	1	1	P61353		1049.55	0	3.19704e+06	0	1.09665e+07				3.78232	1					0.169913	1					High	38.87	0.00282785				Medium	25.61	0.0600415	0
	VVLVLAGR	3	1	1	P61353		826.547	0	917102	0	3.02758e+06										0.167504	1					High	33.64	0.0024103				High	39.78	0.000540267	0
	YSVDIPLDK	1	1	1	P61353	K9(Label:13C(6)15N(2))	1057.56	0	1.20922e+07	0	0																Medium	26.43	0.0432269							0
	VYNYNHLMPTR	1	1	1	P61353	M8(Oxidation)	1423.67	0	0	0	1.01077e+06										0.300294	1											High	42.12	0.000807097	0
	VKFEER	1	1	1	P61353		807.433	0	0	0	568638										0.21112	1											High	37.96	0.00272725	1
Q02878	60S ribosomal protein L6 OS=Homo sapiens GN=RPL6 PE=1 SV=3 - [RL6_HUMAN]		4.00589		0.174858	39.24	1	13	13	48	0	4.0002e+07	0	3.93007e+07			9	15.3571			9	11.1166					574.394	32.29	10	24					612.477	27.43	10	24	288	32.7076	10.5796
	Sequence	# PSMs	# Proteins	# Protein Groups	Protein Group Accessions	Modifications	MH+ [Da]	A5: Area	B5: Area	C5: Area	D5: Area	A5: Heavy/Light	A5: Heavy/Light Count	A5: Heavy/Light Variability [%]	B5: Heavy/Light	B5: Heavy/Light Count	B5: Heavy/Light Variability [%]	C5: Heavy/Light	C5: Heavy/Light Count	C5: Heavy/Light Variability [%]	D5: Heavy/Light	D5: Heavy/Light Count	D5: Heavy/Light Variability [%]	A2	IonScore A2	Exp Value A2	B2	IonScore B2	Exp Value B2	C2	IonScore C2	Exp Value C2	D2	IonScore D2	Exp Value D2	# Missed Cleavages
	AIPQLQGYLR	7	1	1	Q02878		1158.66	0	1.53761e+07	0	4.10364e+07				3.60034	1					0.18843	1					High	57.24	3.41726e-05				High	60.69	1.72326e-05	0
	AVDSQILPK	5	1	1	Q02878	K9(Label:13C(6)15N(2))	978.565	0	2.52969e+07	0	6.13814e+06				3.83608	1					0.179808	1					High	57.15	3.62375e-05				High	62.16	1.26188e-05	0
	AVDSQILPK	6	1	1	Q02878		970.551	0	6.55062e+06	0	3.44251e+07																High	51.02	0.000141531				High	53.08	9.07813e-05	0
	AIPQLQGYLR	3	1	1	Q02878	R10(Label:13C(6))	1164.68	0	5.53592e+07	0	7.72052e+06																High	49.73	0.000159621				High	32.45	0.00881722	0
	HQEGEIFDTEKEK	2	1	1	Q02878	K11(Label:13C(6)15N(2)); K13(Label:13C(6)15N(2))	1605.77	0	5.60641e+06	0	0				4.00589	1											High	49.71	0.000161962							1
	HQEGEIFDTEK	4	1	1	Q02878	K11(Label:13C(6)15N(2))	1340.62	0	4.26786e+06	0	986698				4.44041	1											High	47.95	0.000155515				High	44.75	0.000328266	0
	HQEGEIFDTEKEK	3	1	1	Q02878		1589.74	0	1.3567e+06	0	5.88328e+06										0.250664	1					High	41.57	0.000574717				High	28.37	0.0121531	1
	YYPTEDVPR	2	1	1	Q02878	R9(Label:13C(6))	1145.55	0	3.93499e+07	0	0				3.65911	1											High	36.07	0.00357164							0
	HLTDAYFK	1	1	1	Q02878	K8(Label:13C(6)15N(2))	1002.51	0	1.30276e+07	0	0				4.00224	1											High	32.76	0.00990471							0
	YYPTEDVPR	3	1	1	Q02878		1139.53	0	1.07539e+07	0	4.24406e+07										0.0823868	1					High	30.88	0.00775753				High	39.69	0.00097196	0
	FVIATSTK	1	1	1	Q02878	K8(Label:13C(6)15N(2))	874.509	0	4.44923e+06	0	0				4.80233	1											High	26.91	0.0281112							0
	IDISNVKIPK	1	1	1	Q02878	K7(Label:13C(6)15N(2)); K10(Label:13C(6)15N(2))	1142.71	0	1.78017e+06	0	0				5.0877	1											High	26.56	0.0141312							1
	AGEKVEKPDTK	1	1	1	Q02878	K4(Label:13C(6)15N(2)); K7(Label:13C(6)15N(2)); K11(Label:13C(6)15N(2))	1225.68	0	109288	0	0				83.8099	1											Medium	25.55	0.0507074							1
	ASITPGTILIILTGR	1	1	1	Q02878	R15(Label:13C(6))	1531.95	0	384485	0	0																High	25.14	0.0170636							0
	HQEGEIFDTEK	2	1	1	Q02878		1332.6	0	0	0	5.75507e+06										0.177231	1											High	58.41	1.34838e-05	0
	IDISNVKIPK	1	1	1	Q02878		1126.68	0	0	0	1.44108e+06																						High	42.47	0.000566239	1
	YEITEQR	1	1	1	Q02878		938.455	0	0	0	794704										0.174858	1											High	37.46	0.00236905	0
	EKYEITEQR	1	1	1	Q02878		1195.59	0	0	0	356997										0.030295	1											High	36.48	0.0038009	1
	VLATVTKPVGGDK	2	1	1	Q02878		1284.75	0	0	0	1.57345e+06										0.143213	1											High	33.42	0.00548261	0
	HLTDAYFK	1	1	1	Q02878		994.492	0	0	0	1.5046e+07										0.170312	1											High	29.76	0.0156409	0
Q07020	60S ribosomal protein L18 OS=Homo sapiens GN=RPL18 PE=1 SV=2 - [RL18_HUMAN]		3.80105		0.195689	19.68	1	3	3	16	0	9.27975e+06	0	7.36672e+06			3	3.84277			3	2.96873					380.694	19.68	3	8					364.035	19.68	3	8	188	21.6211	11.7222
	Sequence	# PSMs	# Proteins	# Protein Groups	Protein Group Accessions	Modifications	MH+ [Da]	A5: Area	B5: Area	C5: Area	D5: Area	A5: Heavy/Light	A5: Heavy/Light Count	A5: Heavy/Light Variability [%]	B5: Heavy/Light	B5: Heavy/Light Count	B5: Heavy/Light Variability [%]	C5: Heavy/Light	C5: Heavy/Light Count	C5: Heavy/Light Variability [%]	D5: Heavy/Light	D5: Heavy/Light Count	D5: Heavy/Light Variability [%]	A2	IonScore A2	Exp Value A2	B2	IonScore B2	Exp Value B2	C2	IonScore C2	Exp Value C2	D2	IonScore D2	Exp Value D2	# Missed Cleavages
	ILTFDQLALDSPK	3	1	1	Q07020	K13(Label:13C(6)15N(2))	1468.81	0	1.09148e+07	0	1.58238e+06				3.80105	1											High	95.87	4.4129e-09				High	57.01	3.38414e-05	0
	GCGTVLLSGPR	2	1	1	Q07020	C2(Methylthio); R11(Label:13C(6))	1111.56	0	4.09202e+06	0	0				4.03441	1											High	63.83	8.13509e-06							0
	TAVVVGTITDDVR	3	1	1	Q07020	R13(Label:13C(6))	1351.75	0	1.28325e+07	0	1.46418e+06				3.70383	1											High	62.89	9.86964e-06				High	29.21	0.0246497	0
	TAVVVGTITDDVR	3	1	1	Q07020		1345.73	0	3.45527e+06	0	9.98415e+06										0.199646	1					High	52.77	0.000110181				High	68.36	3.1948e-06	0
	GCGTVLLSGPR	3	1	1	Q07020	C2(Methylthio)	1105.54	0	1.01428e+06	0	3.71277e+06										0.173153	1					High	47.65	0.000286032				High	61.54	1.06621e-05	0
	ILTFDQLALDSPK	2	1	1	Q07020		1460.79	0	0	0	8.40324e+06										0.195689	1											High	85.53	5.86387e-08	0
P62888	60S ribosomal protein L30 OS=Homo sapiens GN=RPL30 PE=1 SV=2 - [RL30_HUMAN]		3.76501		0.0472337	24.35	1	2	2	4	0	2.52181e+06	0	949193			1				1						51.4263	24.35	2	2					62.39	13.91	1	2	115	12.7757	9.62744
	Sequence	# PSMs	# Proteins	# Protein Groups	Protein Group Accessions	Modifications	MH+ [Da]	A5: Area	B5: Area	C5: Area	D5: Area	A5: Heavy/Light	A5: Heavy/Light Count	A5: Heavy/Light Variability [%]	B5: Heavy/Light	B5: Heavy/Light Count	B5: Heavy/Light Variability [%]	C5: Heavy/Light	C5: Heavy/Light Count	C5: Heavy/Light Variability [%]	D5: Heavy/Light	D5: Heavy/Light Count	D5: Heavy/Light Variability [%]	A2	IonScore A2	Exp Value A2	B2	IonScore B2	Exp Value B2	C2	IonScore C2	Exp Value C2	D2	IonScore D2	Exp Value D2	# Missed Cleavages
	KSEIEYYAMLAK	1	1	1	P62888	K1(Label:13C(6)15N(2)); M9(Oxidation); K12(Label:13C(6)15N(2))	1477.75	0	1.33801e+06	0	0																High	36.37	0.00509791							1
	VCTLAIIDPGDSDIIR	1	1	1	P62888	C2(Methylthio); R16(Label:13C(6))	1752.89	0	3.7056e+06	0	0				3.76501	1											High	30.65	0.0158423							0
	VCTLAIIDPGDSDIIR	2	1	1	P62888	C2(Methylthio)	1746.87	0	0	0	949193										0.0472337	1											High	42.3	0.000986313	0
P05387	60S acidic ribosomal protein P2 OS=Homo sapiens GN=RPLP2 PE=1 SV=1 - [RLA2_HUMAN]		3.63038		0.214078	84.35	1	5	6	59	0	2.3399e+07	0	1.83271e+07			7	5.59543			12	21.0372					1141.87	84.35	6	26					1120.62	84.35	6	33	115	11.6578	4.53857
	Sequence	# PSMs	# Proteins	# Protein Groups	Protein Group Accessions	Modifications	MH+ [Da]	A5: Area	B5: Area	C5: Area	D5: Area	A5: Heavy/Light	A5: Heavy/Light Count	A5: Heavy/Light Variability [%]	B5: Heavy/Light	B5: Heavy/Light Count	B5: Heavy/Light Variability [%]	C5: Heavy/Light	C5: Heavy/Light Count	C5: Heavy/Light Variability [%]	D5: Heavy/Light	D5: Heavy/Light Count	D5: Heavy/Light Variability [%]	A2	IonScore A2	Exp Value A2	B2	IonScore B2	Exp Value B2	C2	IonScore C2	Exp Value C2	D2	IonScore D2	Exp Value D2	# Missed Cleavages
	NIEDVIAQGIGK	5	1	1	P05387		1256.68	0	2959489	0	1.12948e+07				3.72908	1					0.283258	1					High	92.38	1.20822e-08				High	83.62	8.92919e-08	0
	NIEDVIAQGIGK	6	1	1	P05387	K12(Label:13C(6)15N(2))	1264.7	0	1.27382e+07	0	3.14885e+06																High	87.95	3.20649e-08				High	59.89	1.959e-05	0
	YVASYLLAALGGNSSPSAK	11	1	1	P05387	K19(Label:13C(6)15N(2))	1876.99	0	1.22816e+07	0	266646				3.74722	2	4.69875				0.336375	1					High	84.12	6.1574e-08				High	59.05	2.07212e-05	0
	KEESEESDDDMGFGLFD	5	2	2	P05387;P05386	K1(Label:13C(6)15N(2)); M11(Oxidation)	1973.76	0	1.84423e+07	0	3.94376e+06																High	70.88	4.55062e-07				High	60.35	4.73815e-06	1
	ILDSVGIEADDDRLNK	2	1	1	P05387	R13(Label:13C(6)); K16(Label:13C(6)15N(2))	1786.93	0	2.12233e+07	0	0				3.74891	2	10.3822										High	69.29	2.17857e-06							1
	ILDSVGIEADDDR	1	1	1	P05387	R13(Label:13C(6))	1423.7	0	650853	0	0				2.13491	1											High	59.08	2.18145e-05							0
	KEESEESDDDMGFGLFD	4	2	2	P05387;P05386	M11(Oxidation)	1965.75	0	6.35958e+06	0	1.0808e+07																High	48.22	8.39597e-05				High	62.87	2.65221e-06	1
	YVASYLLAALGGNSSPSAK	15	1	1	P05387		1868.97	0	3.19479e+06	0	2.99177e+06										0.165839	5	55.2309				High	45.57	0.000501971				High	85.03	5.73143e-08	0
	ILDSVGIEADDDRLNK	4	1	1	P05387		1772.9	0	716938	0	2.14506e+07										0.206499	2	12.456				High	43.25	0.000946303				High	66.82	4.16979e-06	1
	LASVPAGGAVAVSAAPGSAAPAAGSAPAAAEEK	2	1	1	P05387	K33(Label:13C(6)15N(2))	2782.44	0	3.05313e+07	0	5.39392e+06				3.57688	1					0.243755	1					High	38.06	0.00188359				High	34.12	0.00472454	0
	ILDSVGIEADDDR	1	1	1	P05387		1417.67	0	0	0	721996										0.204118	1											High	48.73	0.000192913	0
	LASVPAGGAVAVSAAPGSAAPAAGSAPAAAEEK	3	1	1	P05387		2774.42	0	0	0	2.2236e+07										0.245878	1											High	33.74	0.00543129	0
P18077	60S ribosomal protein L35a OS=Homo sapiens GN=RPL35A PE=1 SV=2 - [RL35A_HUMAN]		3.60703		0.19134	7.27	1	2	2	4	0	7.04244e+06	0	4.35919e+06			1				2	12.2663					27.6	7.27	1	1					67.5285	7.27	2	3	110	12.5298	11.063
	Sequence	# PSMs	# Proteins	# Protein Groups	Protein Group Accessions	Modifications	MH+ [Da]	A5: Area	B5: Area	C5: Area	D5: Area	A5: Heavy/Light	A5: Heavy/Light Count	A5: Heavy/Light Variability [%]	B5: Heavy/Light	B5: Heavy/Light Count	B5: Heavy/Light Variability [%]	C5: Heavy/Light	C5: Heavy/Light Count	C5: Heavy/Light Variability [%]	D5: Heavy/Light	D5: Heavy/Light Count	D5: Heavy/Light Variability [%]	A2	IonScore A2	Exp Value A2	B2	IonScore B2	Exp Value B2	C2	IonScore C2	Exp Value C2	D2	IonScore D2	Exp Value D2	# Missed Cleavages
	VMLYPSRI	1	1	1	P18077	M2(Oxidation); R7(Label:13C(6))	1000.56	0	7.04244e+06	0	0				3.60703	1											Medium	27.6	0.0346691							1
	VMLYPSR	1	1	1	P18077	M2(Oxidation)	881.452	0	0	0	1.44354e+06										0.176201	1											High	34.5	0.00544639	0
	VMLYPSRI	2	1	1	P18077	M2(Oxidation)	994.535	0	0	0	7.27484e+06										0.20778	1											High	31.22	0.0160457	1
P39023	60S ribosomal protein L3 OS=Homo sapiens GN=RPL3 PE=1 SV=2 - [RL3_HUMAN]		3.55762		0.181333	15.38	1	6	6	9	0	2.79402e+06	0	2.59484e+06			1				4	16.4937					79.5333	4.96	2	4					163.4	12.41	4	5	403	46.0798	10.1841
	Sequence	# PSMs	# Proteins	# Protein Groups	Protein Group Accessions	Modifications	MH+ [Da]	A5: Area	B5: Area	C5: Area	D5: Area	A5: Heavy/Light	A5: Heavy/Light Count	A5: Heavy/Light Variability [%]	B5: Heavy/Light	B5: Heavy/Light Count	B5: Heavy/Light Variability [%]	C5: Heavy/Light	C5: Heavy/Light Count	C5: Heavy/Light Variability [%]	D5: Heavy/Light	D5: Heavy/Light Count	D5: Heavy/Light Variability [%]	A2	IonScore A2	Exp Value A2	B2	IonScore B2	Exp Value B2	C2	IonScore C2	Exp Value C2	D2	IonScore D2	Exp Value D2	# Missed Cleavages
	HGSLGFLPR	3	1	1	P39023	R9(Label:13C(6))	989.559	0	5.30115e+06	0	0				3.55762	1											High	36.77	0.00463883							0
	IGQGYLIKDGK	1	1	1	P39023	K8(Label:13C(6)15N(2)); K11(Label:13C(6)15N(2))	1207.7	0	286900	0	0																Medium	25.22	0.0441893							1
	NNASTDYDLSDK	2	1	1	P39023		1342.57	0	0	0	696717										0.128068	1											High	65.16	1.56534e-06	0
	IGQGYLIK	1	1	1	P39023		891.526	0	0	0	2.60992e+06										0.189883	1											High	38.76	0.00162981	0
	YCQVIR	1	1	1	P39023	C2(Methylthio)	827.387	0	0	0	416813										0.215998	1											High	30.23	0.00526372	0
	LEQQVPVNQVFGQDEMIDVIGVTK	1	1	1	P39023	M16(Oxidation)	2702.37	0	0	0	4.47789e+06										0.173168	1											High	28.04	0.0212784	0
Q15646	2'-5'-oligoadenylate synthase-like protein OS=Homo sapiens GN=OASL PE=1 SV=2 - [OASL_HUMAN]		3.4208		0.243987	7	1	2	2	7	0	1.3246e+06	0	2.79854e+06			2	162.349			1						127.32	7	2	4					95.71	2.92	1	3	514	59.1887	7.86963
	Sequence	# PSMs	# Proteins	# Protein Groups	Protein Group Accessions	Modifications	MH+ [Da]	A5: Area	B5: Area	C5: Area	D5: Area	A5: Heavy/Light	A5: Heavy/Light Count	A5: Heavy/Light Variability [%]	B5: Heavy/Light	B5: Heavy/Light Count	B5: Heavy/Light Variability [%]	C5: Heavy/Light	C5: Heavy/Light Count	C5: Heavy/Light Variability [%]	D5: Heavy/Light	D5: Heavy/Light Count	D5: Heavy/Light Variability [%]	A2	IonScore A2	Exp Value A2	B2	IonScore B2	Exp Value B2	C2	IonScore C2	Exp Value C2	D2	IonScore D2	Exp Value D2	# Missed Cleavages
	GTAEPITVTIVPAYR	3	1	1	Q15646	R15(Label:13C(6))	1593.89	0	1.81517e+06	0	656070				1.58972	1											High	60.43	1.2952e-05				High	35.99	0.00360028	0
	GTAEPITVTIVPAYR	3	1	1	Q15646		1587.87	0	1.14181e+06	0	2.79854e+06										0.243987	1					High	35.12	0.00529089				High	47.87	0.000292316	0
	NPDGGSYAYAINPNSFILGLK	1	1	1	Q15646	K21(Label:13C(6)15N(2))	2219.12	0	834024	0	0				7.36094	1											Medium	26.79	0.0357046							0
P62854	40S ribosomal protein S26 OS=Homo sapiens GN=RPS26 PE=1 SV=3 - [RS26_HUMAN]		3.31939		0.153843	40	2	4	4	16	0	5.18977e+06	0	6.89061e+06			3	5.8234			3	17.5916					280.439	26.96	3	7					276.035	32.17	3	9	115	13.0071	11.0044
	Sequence	# PSMs	# Proteins	# Protein Groups	Protein Group Accessions	Modifications	MH+ [Da]	A5: Area	B5: Area	C5: Area	D5: Area	A5: Heavy/Light	A5: Heavy/Light Count	A5: Heavy/Light Variability [%]	B5: Heavy/Light	B5: Heavy/Light Count	B5: Heavy/Light Variability [%]	C5: Heavy/Light	C5: Heavy/Light Count	C5: Heavy/Light Variability [%]	D5: Heavy/Light	D5: Heavy/Light Count	D5: Heavy/Light Variability [%]	A2	IonScore A2	Exp Value A2	B2	IonScore B2	Exp Value B2	C2	IonScore C2	Exp Value C2	D2	IonScore D2	Exp Value D2	# Missed Cleavages
	DISEASVFDAYVLPK	6	1	1	P62854	K15(Label:13C(6)15N(2))	1661.85	0	7.66491e+06	0	1.03049e+06				3.31939	1											High	63.33	9.89418e-06				High	61.82	1.35149e-05	0
	DISEASVFDAYVLPK	5	1	1	P62854		1653.83	0	2.28885e+06	0	6.25602e+06										0.173067	1					High	58.09	3.6714e-05				High	72.01	1.47934e-06	0
	NIVEAAAVR	1	2	1	P62854	R9(Label:13C(6))	948.553	0	7.00294e+06	0	0				3.19165	1											High	45.89	0.000328481							0
	GHVQPIR	1	2	1	P62854	R7(Label:13C(6))	812.481	0	901473	0	0				3.73637	1											High	39.47	0.00158171							0
	GHVQPIR	2	2	1	P62854		806.46	0	0	0	954394										0.132837	1											High	29.23	0.0195217	0
	FRPAGAAPRPPPKPM	1	2	1	P62854	M15(Oxidation)	1605.86	0	0	0	13461397										0.153843	1											Medium	26.21	0.0478663	0
P18124	60S ribosomal protein L7 OS=Homo sapiens GN=RPL7 PE=1 SV=1 - [RL7_HUMAN]		3.27597		0.231035	4.44	1	1	1	3	0	1.9776e+06	0	2.67351e+06			1				1						57.68	4.44	1	1					92.0519	4.44	1	2	248	29.2072	10.6528
	Sequence	# PSMs	# Proteins	# Protein Groups	Protein Group Accessions	Modifications	MH+ [Da]	A5: Area	B5: Area	C5: Area	D5: Area	A5: Heavy/Light	A5: Heavy/Light Count	A5: Heavy/Light Variability [%]	B5: Heavy/Light	B5: Heavy/Light Count	B5: Heavy/Light Variability [%]	C5: Heavy/Light	C5: Heavy/Light Count	C5: Heavy/Light Variability [%]	D5: Heavy/Light	D5: Heavy/Light Count	D5: Heavy/Light Variability [%]	A2	IonScore A2	Exp Value A2	B2	IonScore B2	Exp Value B2	C2	IonScore C2	Exp Value C2	D2	IonScore D2	Exp Value D2	# Missed Cleavages
	IALTDNALIAR	2	1	1	P18124	R11(Label:13C(6))	1176.7	0	1.9776e+06	0	571793				3.27597	1											High	57.68	1.67196e-05				High	37.06	0.00196789	0
	IALTDNALIAR	1	1	1	P18124		1170.68	0	0	0	2.67351e+06										0.231035	1											High	70.68	1.23557e-06	0
P30050	60S ribosomal protein L12 OS=Homo sapiens GN=RPL12 PE=1 SV=1 - [RL12_HUMAN]		3.08465		0.240579	14.55	1	2	2	4	0	3.93981e+06	0	2.48961e+06			1				1						31.49	5.45	1	1					93.9737	14.55	2	3	165	17.8075	9.42236
	Sequence	# PSMs	# Proteins	# Protein Groups	Protein Group Accessions	Modifications	MH+ [Da]	A5: Area	B5: Area	C5: Area	D5: Area	A5: Heavy/Light	A5: Heavy/Light Count	A5: Heavy/Light Variability [%]	B5: Heavy/Light	B5: Heavy/Light Count	B5: Heavy/Light Variability [%]	C5: Heavy/Light	C5: Heavy/Light Count	C5: Heavy/Light Variability [%]	D5: Heavy/Light	D5: Heavy/Light Count	D5: Heavy/Light Variability [%]	A2	IonScore A2	Exp Value A2	B2	IonScore B2	Exp Value B2	C2	IonScore C2	Exp Value C2	D2	IonScore D2	Exp Value D2	# Missed Cleavages
	IGPLGLSPK	1	1	1	P30050	K9(Label:13C(6)15N(2))	889.557	0	3.93981e+06	0	0				3.08465	1											High	31.49	0.00457678							0
	CTGGEVGATSALAPK	1	1	1	P30050	C1(Methylthio)	1407.65	0	0	0	1.85653e+06																						High	46.24	0.000285221	0
	IGPLGLSPK	2	1	1	P30050		881.542	0	0	0	3.1227e+06										0.240579	1											High	41.38	0.000691391	0
P62829	60S ribosomal protein L23 OS=Homo sapiens GN=RPL23 PE=1 SV=1 - [RL23_HUMAN]		2.91231		0.212043	45.71	1	6	6	23	0	7.67938e+06	0	6.80883e+06			7	7.9191			5	25.5133					493.093	40	5	15					179.772	36.43	4	8	140	14.8561	10.5063
	Sequence	# PSMs	# Proteins	# Protein Groups	Protein Group Accessions	Modifications	MH+ [Da]	A5: Area	B5: Area	C5: Area	D5: Area	A5: Heavy/Light	A5: Heavy/Light Count	A5: Heavy/Light Variability [%]	B5: Heavy/Light	B5: Heavy/Light Count	B5: Heavy/Light Variability [%]	C5: Heavy/Light	C5: Heavy/Light Count	C5: Heavy/Light Variability [%]	D5: Heavy/Light	D5: Heavy/Light Count	D5: Heavy/Light Variability [%]	A2	IonScore A2	Exp Value A2	B2	IonScore B2	Exp Value B2	C2	IonScore C2	Exp Value C2	D2	IonScore D2	Exp Value D2	# Missed Cleavages
	LPAAGVGDMVMATVK	3	1	1	P62829	M9(Oxidation); M11(Oxidation)	1491.75	0	1.43306e+06	0	3.03088e+06				2.72609	2	9.56241				0.212043	1					High	68.92	2.71854e-06				High	56.14	5.13195e-05	0
	LPAAGVGDMVMATVK	3	1	1	P62829	M9(Oxidation); M11(Oxidation); K15(Label:13C(6)15N(2))	1499.76	0	3.9192e+06	0	0																High	60.83	1.78424e-05							0
	ISLGLPVGAVINCADNTGAK	6	1	1	P62829	C13(Methylthio); K20(Label:13C(6)15N(2))	1967.01	0	1.08229e+07	0	1.85929e+06				2.91231	1											High	57.62	3.11367e-05				High	35.09	0.0056373	0
	LNRLPAAGVGDMVMATVK	3	1	1	P62829	R3(Label:13C(6)); M12(Oxidation); M14(Oxidation); K18(Label:13C(6)15N(2))	1889.01	0	2328393	0	0				3.76413	2	56.4119										High	50.02	0.000154288							1
	NLYIISVK	2	1	1	P62829	K8(Label:13C(6)15N(2))	957.582	0	8.29604e+06	0	0				3.03367	1											High	44.14	0.000462574							0
	GSAITGPVAK	1	1	1	P62829	K10(Label:13C(6)15N(2))	908.526	0	1.52552e+06	0	0				3.07184	1											High	34.62	0.00595373							0
	ISLGLPVGAVINCADNTGAK	2	1	1	P62829	C13(Methylthio)	1959	0	0	0	1.09938e+07										0.179005	1											High	43.03	0.000933257	0
	ECADLWPR	2	1	1	P62829	C2(Methylthio)	1035.43	0	0	0	1.82022e+06										0.168261	2	138.294										High	25.92	0.0131404	0
	NLYIISVK	1	1	1	P62829		949.567	0	0	0	6.40178e+06										0.223945	1											Medium	25.58	0.0325116	0
P27635	60S ribosomal protein L10 OS=Homo sapiens GN=RPL10 PE=1 SV=4 - [RL10_HUMAN]		2.88828		0.176982	16.36	2	4	4	10	0	3.1444e+06	0	2.42655e+06			1				6	13.5758					190.04	6.07	1	3					234.108	16.36	4	7	214	24.5879	10.0815
	Sequence	# PSMs	# Proteins	# Protein Groups	Protein Group Accessions	Modifications	MH+ [Da]	A5: Area	B5: Area	C5: Area	D5: Area	A5: Heavy/Light	A5: Heavy/Light Count	A5: Heavy/Light Variability [%]	B5: Heavy/Light	B5: Heavy/Light Count	B5: Heavy/Light Variability [%]	C5: Heavy/Light	C5: Heavy/Light Count	C5: Heavy/Light Variability [%]	D5: Heavy/Light	D5: Heavy/Light Count	D5: Heavy/Light Variability [%]	A2	IonScore A2	Exp Value A2	B2	IonScore B2	Exp Value B2	C2	IonScore C2	Exp Value C2	D2	IonScore D2	Exp Value D2	# Missed Cleavages
	FNADEFEDMVAEK	2	1	1	P27635	M9(Oxidation); K13(Label:13C(6)15N(2))	1568.66	0	3.1444e+06	0	0				2.88828	1											High	77.07	1.09414e-07							0
	FNADEFEDMVAEK	4	1	1	P27635	M9(Oxidation)	1560.65	0	1.05233e+06	0	3.22059e+06										0.165569	2	18.8754				High	76.87	1.1457e-07				High	64.17	1.96611e-06	0
	GAFGKPQGTVAR	1	2	1	P27635		1188.64	0	0	0	1.31267e+06										0.166752	1											High	40.67	0.00176121	0
	MLSCAGADR	2	2	1	P27635	M1(Oxidation); C4(Methylthio)	985.387	0	0	0	1.83423e+06										0.179121	2	13.5758										High	35.57	0.00142432	0
	FNADEFEDMVAEKR	1	1	1	P27635	M9(Oxidation)	1716.75	0	0	0	2.22484e+06										0.210494	1											High	26.69	0.0116788	1
P15880	40S ribosomal protein S2 OS=Homo sapiens GN=RPS2 PE=1 SV=2 - [RS2_HUMAN]		2.64666		0.265442	21.84	1	6	6	18	0	2.13215e+06	0	5.25089e+06			3	17.3031			7	20.6274					63.59	11.6	3	3					260.513	21.84	6	15	293	31.3046	10.2427
	Sequence	# PSMs	# Proteins	# Protein Groups	Protein Group Accessions	Modifications	MH+ [Da]	A5: Area	B5: Area	C5: Area	D5: Area	A5: Heavy/Light	A5: Heavy/Light Count	A5: Heavy/Light Variability [%]	B5: Heavy/Light	B5: Heavy/Light Count	B5: Heavy/Light Variability [%]	C5: Heavy/Light	C5: Heavy/Light Count	C5: Heavy/Light Variability [%]	D5: Heavy/Light	D5: Heavy/Light Count	D5: Heavy/Light Variability [%]	A2	IonScore A2	Exp Value A2	B2	IonScore B2	Exp Value B2	C2	IonScore C2	Exp Value C2	D2	IonScore D2	Exp Value D2	# Missed Cleavages
	GCTATLGNFAK	2	1	1	P15880	C2(Methylthio); K11(Label:13C(6)15N(2))	1136.53	0	1.28459e+06	0	1.01024e+06				2.64666	1											High	31.25	0.00881126				High	35.17	0.00348181	0
	TYSYLTPDLWK	1	1	1	P15880	K11(Label:13C(6)15N(2))	1394.7	0	1.39923e+06	0	0				7.95625	1											High	31.02	0.0169601							0
	SPYQEFTDHLVK	2	1	1	P15880	K12(Label:13C(6)15N(2))	1471.73	0	3.71263e+06	0	2.67146e+06				2.35714	1											Medium	27.32	0.0364219				Medium	25.42	0.0552625	0
	SPYQEFTDHLVK	5	1	1	P15880		1463.71	0	0	0	8.24428e+06										0.214418	2	55.797										High	44.48	0.000597056	0
	GCTATLGNFAK	1	1	1	P15880	C2(Methylthio)	1128.51	0	0	0	4.06922e+06										0.265442	1											High	35.5	0.00249427	0
	GTGIVSAPVPK	2	1	1	P15880	K11(Label:13C(6)15N(2))	1033.61	0	0	0	515258										0.111758	1											High	34.33	0.00428014	0
	ATFDAISK	2	1	1	P15880		852.443	0	0	0	3.26999e+06										0.268635	1											High	33.28	0.00662551	0
	TYSYLTPDLWK	2	1	1	P15880		1386.69	0	0	0	3.43918e+06										0.296496	1											High	30.35	0.0170214	0
	AEDKEWMPVTK	1	1	1	P15880	M7(Oxidation)	1349.63	0	0	0	459337										0.0372739	1											Medium	25.87	0.0313174	1
P62266	40S ribosomal protein S23 OS=Homo sapiens GN=RPS23 PE=1 SV=3 - [RS23_HUMAN]		2.60748		0.322946	29.37	1	4	4	24	0	1.17671e+07	0	7.9947e+06			6	25.9777			3	2.10577					492.963	29.37	4	14					367.907	20.98	3	10	143	15.7977	10.4917
	Sequence	# PSMs	# Proteins	# Protein Groups	Protein Group Accessions	Modifications	MH+ [Da]	A5: Area	B5: Area	C5: Area	D5: Area	A5: Heavy/Light	A5: Heavy/Light Count	A5: Heavy/Light Variability [%]	B5: Heavy/Light	B5: Heavy/Light Count	B5: Heavy/Light Variability [%]	C5: Heavy/Light	C5: Heavy/Light Count	C5: Heavy/Light Variability [%]	D5: Heavy/Light	D5: Heavy/Light Count	D5: Heavy/Light Variability [%]	A2	IonScore A2	Exp Value A2	B2	IonScore B2	Exp Value B2	C2	IonScore C2	Exp Value C2	D2	IonScore D2	Exp Value D2	# Missed Cleavages
	VANVSLLALYK	5	1	1	P62266	K11(Label:13C(6)15N(2))	1198.72	0	2.3851e+07	0	4.39395e+06				2.25454	1											High	78.62	1.16794e-07				High	69.97	8.76031e-07	0
	VANVSLLALYK	6	1	1	P62266		1190.71	0	1.0561e+07	0	1.40039e+07										0.314624	1					High	75.14	3.53657e-07				High	77.37	2.27207e-07	0
	KGHAVGDIPGVR	4	1	1	P62266	K1(Label:13C(6)15N(2)); R12(Label:13C(6))	1219.71	0	4.44783e+06	0	0				3.67877	3	33.2505										High	40.9	0.00115422							1
	ANPFGGASHAK	3	1	1	P62266	K11(Label:13C(6)15N(2))	1064.53	0	5.66388e+06	0	1.63606e+06				2.2993	1											High	33.77	0.00812234				Medium	27.76	0.0321589	0
	ANPFGGASHAK	2	1	1	P62266		1056.52	0	2.45667e+06	0	5.11901e+06										0.322946	1					High	33.64	0.00635795				High	35.09	0.00472356	0
	AHLGTALK	2	1	1	P62266		810.481	0	2.70855e+06	0	4.8612e+06				2.13634	1					0.327566	1					High	31.46	0.0130753				Medium	26.78	0.0386205	0
	AHLGTALK	2	1	1	P62266	K8(Label:13C(6)15N(2))	818.495	0	5.78637e+06	0	1.52719e+06																High	28.61	0.0205893				Medium	24.95	0.0481434	0
Q9NR30	Nucleolar RNA helicase 2 OS=Homo sapiens GN=DDX21 PE=1 SV=5 - [DDX21_HUMAN]		2.53658			4.73	2	3	3	5	0	922926	0	0			3	27.408									115.449	4.73	3	5						0			783	87.2904	9.27588
	Sequence	# PSMs	# Proteins	# Protein Groups	Protein Group Accessions	Modifications	MH+ [Da]	A5: Area	B5: Area	C5: Area	D5: Area	A5: Heavy/Light	A5: Heavy/Light Count	A5: Heavy/Light Variability [%]	B5: Heavy/Light	B5: Heavy/Light Count	B5: Heavy/Light Variability [%]	C5: Heavy/Light	C5: Heavy/Light Count	C5: Heavy/Light Variability [%]	D5: Heavy/Light	D5: Heavy/Light Count	D5: Heavy/Light Variability [%]	A2	IonScore A2	Exp Value A2	B2	IonScore B2	Exp Value B2	C2	IonScore C2	Exp Value C2	D2	IonScore D2	Exp Value D2	# Missed Cleavages
	GVTFLFPIQAK	2	1	1	Q9NR30	K11(Label:13C(6)15N(2))	1228.71	0	752616	0	0				2.53658	1											High	47.89	0.000280407							0
	TFSFAIPLIEK	2	1	1	Q9NR30	K11(Label:13C(6)15N(2))	1273.73	0	558359	0	0				3.04148	1											High	31.9	0.00874861							0
	EGAFSNFPISEETIK	1	2	1	Q9NR30	K15(Label:13C(6)15N(2))	1676.82	0	1.4578e+06	0	0				1.94971	1											Medium	26.27	0.0369415							0
P84098	60S ribosomal protein L19 OS=Homo sapiens GN=RPL19 PE=1 SV=1 - [RL19_HUMAN]		2.45012		0.270601	13.27	1	2	2	7	0	1.69718e+06	0	2.8529e+06			1				2	15.8145					139.738	13.27	2	3					209.562	13.27	2	4	196	23.4512	11.4731
	Sequence	# PSMs	# Proteins	# Protein Groups	Protein Group Accessions	Modifications	MH+ [Da]	A5: Area	B5: Area	C5: Area	D5: Area	A5: Heavy/Light	A5: Heavy/Light Count	A5: Heavy/Light Variability [%]	B5: Heavy/Light	B5: Heavy/Light Count	B5: Heavy/Light Variability [%]	C5: Heavy/Light	C5: Heavy/Light Count	C5: Heavy/Light Variability [%]	D5: Heavy/Light	D5: Heavy/Light Count	D5: Heavy/Light Variability [%]	A2	IonScore A2	Exp Value A2	B2	IonScore B2	Exp Value B2	C2	IonScore C2	Exp Value C2	D2	IonScore D2	Exp Value D2	# Missed Cleavages
	VWLDPNETNEIANANSR	1	1	1	P84098	R17(Label:13C(6))	1948.94	0	727825	0	0																High	79.85	1.40779e-07							0
	LLADQAEAR	3	1	1	P84098	R9(Label:13C(6))	992.543	0	2.66653e+06	0	1.36151e+06				2.45012	1											High	51.37	0.000169964				High	42.79	0.00123351	0
	VWLDPNETNEIANANSR	2	1	1	P84098		1942.92	0	0	0	1.10864e+06										0.243383	1											High	88.65	1.73302e-08	0
	LLADQAEAR	1	1	1	P84098		986.523	0	0	0	4.59717e+06										0.300863	1											High	59.34	2.27587e-05	0
O95816	BAG family molecular chaperone regulator 2 OS=Homo sapiens GN=BAG2 PE=1 SV=1 - [BAG2_HUMAN]		2.43435		0.521282	29.38	1	8	8	40	0	1.68995e+07	0	1.01404e+07			6	9.3619			6	4.55607					578.873	21.8	7	22					458.578	25.12	6	18	211	23.7572	6.69775
	Sequence	# PSMs	# Proteins	# Protein Groups	Protein Group Accessions	Modifications	MH+ [Da]	A5: Area	B5: Area	C5: Area	D5: Area	A5: Heavy/Light	A5: Heavy/Light Count	A5: Heavy/Light Variability [%]	B5: Heavy/Light	B5: Heavy/Light Count	B5: Heavy/Light Variability [%]	C5: Heavy/Light	C5: Heavy/Light Count	C5: Heavy/Light Variability [%]	D5: Heavy/Light	D5: Heavy/Light Count	D5: Heavy/Light Variability [%]	A2	IonScore A2	Exp Value A2	B2	IonScore B2	Exp Value B2	C2	IonScore C2	Exp Value C2	D2	IonScore D2	Exp Value D2	# Missed Cleavages
	LLESLDQLELR	6	1	1	O95816	R11(Label:13C(6))	1334.76	0	3.41584e+07	0	9.46419e+06				2.30728	1					0.520604	1					High	85.01	4.57476e-08				High	78.98	1.84019e-07	0
	LLESLDQLELR	6	1	1	O95816		1328.74	0	1.48046e+07	0	1.82181e+07																High	67.4	3.46653e-06				High	66.72	4.0541e-06	0
	TLQQNAESRFN	2	1	1	O95816	R9(Label:13C(6))	1313.65	0	899099	0	490910				3.74426	1					0.443566	1					High	45.41	0.00048628				High	44.64	0.000623558	1
	TLQQNAESR	3	1	1	O95816	R9(Label:13C(6))	1052.54	0	1.48875e+06	0	431145				2.35152	1											High	42.71	0.00101533				High	30.46	0.0165508	0
	IIDEVVNK	2	1	1	O95816	K8(Label:13C(6)15N(2))	937.541	0	4.56527e+06	0	0				2.26432	1											High	39	0.00223459							0
	RLETLLR	4	1	1	O95816	R1(Label:13C(6)); R7(Label:13C(6))	912.6	0	1.18406e+07	0	4.72676e+06				2.80153	1											High	37.02	0.0011068				High	28.56	0.00715498	1
	RLETLLR	4	1	1	O95816		900.559	0	4.22647e+06	0	9.10839e+06										0.52196	1					High	33.01	0.00472533				High	30.74	0.00784301	1
	TLQQNAESR	3	1	1	O95816		1046.52	0	633100	0	842556										0.533136	1					High	32.57	0.010569				High	35.67	0.0048919	0
	TLQQNAESRFN	2	1	1	O95816		1307.63	0	151984	0	1.10674e+06																High	30.86	0.0114849				High	31.08	0.0109566	1
	IIDEVVNKFLDDLGNAK	1	1	1	O95816	K8(Label:13C(6)15N(2)); K17(Label:13C(6)15N(2))	1919.04	0	1.43831e+06	0	0																High	30.79	0.0115882							1
	IIDEVVNK	4	1	1	O95816		929.527	0	2.01618e+06	0	3.09469e+06										0.592474	1					High	29.47	0.0253639				High	36.09	0.00552353	0
	FLDDLGNAK	1	1	1	O95816	K9(Label:13C(6)15N(2))	1000.52	0	4.69943e+06	0	0				2.52009	1											Medium	27.69	0.0341283							0
	FLDDLGNAK	1	1	1	O95816		992.502	0	1.85013e+06	0	0																Medium	25.49	0.047458							0
	QISDGEREELNLTANR	1	1	1	O95816		1844.9	0	0	0	1.03452e+06										0.501372	1											High	28.23	0.0255534	1
P50914	60S ribosomal protein L14 OS=Homo sapiens GN=RPL14 PE=1 SV=4 - [RL14_HUMAN]		2.38538		0.21384	5.58	1	1	1	4	0	1.36844e+06	0	1.39921e+06			1				1						109.107	5.58	1	2					116.701	5.58	1	2	215	23.417	10.9312
	Sequence	# PSMs	# Proteins	# Protein Groups	Protein Group Accessions	Modifications	MH+ [Da]	A5: Area	B5: Area	C5: Area	D5: Area	A5: Heavy/Light	A5: Heavy/Light Count	A5: Heavy/Light Variability [%]	B5: Heavy/Light	B5: Heavy/Light Count	B5: Heavy/Light Variability [%]	C5: Heavy/Light	C5: Heavy/Light Count	C5: Heavy/Light Variability [%]	D5: Heavy/Light	D5: Heavy/Light Count	D5: Heavy/Light Variability [%]	A2	IonScore A2	Exp Value A2	B2	IonScore B2	Exp Value B2	C2	IonScore C2	Exp Value C2	D2	IonScore D2	Exp Value D2	# Missed Cleavages
	LVAIVDVIDQNR	2	1	1	P50914	R12(Label:13C(6))	1360.79	0	1.36844e+06	0	0				2.38538	1											High	73.94	4.90429e-07							0
	LVAIVDVIDQNR	2	1	1	P50914		1354.76	0	0	0	1.39921e+06										0.21384	1											High	70.99	1.14249e-06	0
P62750	60S ribosomal protein L23a OS=Homo sapiens GN=RPL23A PE=1 SV=1 - [RL23A_HUMAN]		2.31185			8.33	1	1	1	7	0	5.22069e+06	0	4.90873e+06			1										195.824	8.33	1	4					131.751	8.33	1	3	156	17.6841	10.4478
	Sequence	# PSMs	# Proteins	# Protein Groups	Protein Group Accessions	Modifications	MH+ [Da]	A5: Area	B5: Area	C5: Area	D5: Area	A5: Heavy/Light	A5: Heavy/Light Count	A5: Heavy/Light Variability [%]	B5: Heavy/Light	B5: Heavy/Light Count	B5: Heavy/Light Variability [%]	C5: Heavy/Light	C5: Heavy/Light Count	C5: Heavy/Light Variability [%]	D5: Heavy/Light	D5: Heavy/Light Count	D5: Heavy/Light Variability [%]	A2	IonScore A2	Exp Value A2	B2	IonScore B2	Exp Value B2	C2	IonScore C2	Exp Value C2	D2	IonScore D2	Exp Value D2	# Missed Cleavages
	LAPDYDALDVANK	2	1	1	P62750	K13(Label:13C(6)15N(2))	1412.71	0	5.22069e+06	0	0				2.31185	1											High	76.18	4.72341e-07							0
	LAPDYDALDVANK	5	1	1	P62750		1404.69	0	2.25823e+06	0	4.90873e+06																High	63.46	7.48356e-06				High	66.96	3.28237e-06	0
Q9Y2Q9	28S ribosomal protein S28, mitochondrial OS=Homo sapiens GN=MRPS28 PE=1 SV=1 - [RT28_HUMAN]		2.24161		0.285275	10.7	1	2	2	2	0	579368	0	1.27889e+06			1				1						50.66	5.35	1	1					40.02	5.35	1	1	187	20.8298	9.1001
	Sequence	# PSMs	# Proteins	# Protein Groups	Protein Group Accessions	Modifications	MH+ [Da]	A5: Area	B5: Area	C5: Area	D5: Area	A5: Heavy/Light	A5: Heavy/Light Count	A5: Heavy/Light Variability [%]	B5: Heavy/Light	B5: Heavy/Light Count	B5: Heavy/Light Variability [%]	C5: Heavy/Light	C5: Heavy/Light Count	C5: Heavy/Light Variability [%]	D5: Heavy/Light	D5: Heavy/Light Count	D5: Heavy/Light Variability [%]	A2	IonScore A2	Exp Value A2	B2	IonScore B2	Exp Value B2	C2	IonScore C2	Exp Value C2	D2	IonScore D2	Exp Value D2	# Missed Cleavages
	NVESFASMLR	1	1	1	Q9Y2Q9	M8(Oxidation); R10(Label:13C(6))	1175.58	0	579368	0	0				2.24161	1											High	50.66	0.00013959							0
	AGGFASALER	1	1	1	Q9Y2Q9		978.496	0	0	0	1.27889e+06										0.285275	1											High	40.02	0.00181661	0
P26373	60S ribosomal protein L13 OS=Homo sapiens GN=RPL13 PE=1 SV=4 - [RL13_HUMAN]		2.22955		0.296091	28.91	1	6	6	26	0	4.3598e+06	0	5.08093e+06			6	5.77873			6	11.2075					311.799	28.91	6	13					347.669	28.91	6	13	211	24.2465	11.6489
	Sequence	# PSMs	# Proteins	# Protein Groups	Protein Group Accessions	Modifications	MH+ [Da]	A5: Area	B5: Area	C5: Area	D5: Area	A5: Heavy/Light	A5: Heavy/Light Count	A5: Heavy/Light Variability [%]	B5: Heavy/Light	B5: Heavy/Light Count	B5: Heavy/Light Variability [%]	C5: Heavy/Light	C5: Heavy/Light Count	C5: Heavy/Light Variability [%]	D5: Heavy/Light	D5: Heavy/Light Count	D5: Heavy/Light Variability [%]	A2	IonScore A2	Exp Value A2	B2	IonScore B2	Exp Value B2	C2	IonScore C2	Exp Value C2	D2	IonScore D2	Exp Value D2	# Missed Cleavages
	LATQLTGPVMPVR	5	1	1	P26373	M10(Oxidation)	1398.77	0	4.47023e+06	0	8.94264e+06				2.1624	1					0.298514	1					High	46.04	0.000411906				High	52.97	8.78111e-05	0
	STESLQANVQR	1	1	1	P26373	R11(Label:13C(6))	1238.64	0	808927	0	0				2.20998	1											High	45.17	0.000662913							0
	VATWFNQPAR	2	1	1	P26373	R10(Label:13C(6))	1195.63	0	1.35356e+06	0	0				2.33756	1											High	45.16	0.000560813							0
	TIGISVDPR	3	1	1	P26373	R9(Label:13C(6))	963.553	0	2.05941e+06	0	1.02866e+06				2.12003	1											High	43.8	0.000796221				High	39.92	0.00194551	0
	GFSLEELR	2	1	1	P26373		950.491	0	1.13591e+06	0	2.38115e+06				2.24929	1					0.257991	1					High	41.52	0.00132835				High	31.59	0.0117189	0
	LATQLTGPVMPVR	3	1	1	P26373	M10(Oxidation); R13(Label:13C(6))	1404.79	0	9.66643e+06	0	2.6695e+06																High	40.12	0.00145426				High	39.01	0.00197825	0
	KGDSSAEELK	1	1	1	P26373	K1(Label:13C(6)15N(2)); K10(Label:13C(6)15N(2))	1079.55	0	304906	0	0				3.47558	1											High	33.87	0.00896296							1
	STESLQANVQR	2	1	1	P26373		1232.62	0	355195	0	1.78299e+06										0.299958	1					High	29.49	0.0210863				High	57.96	3.00717e-05	0
	TIGISVDPR	4	1	1	P26373		957.533	0	934751	0	3.75579e+06										0.293688	1					High	28.47	0.0300111				High	39.96	0.00212952	0
	VATWFNQPAR	2	1	1	P26373		1189.61	0	0	0	2.54437e+06										0.223954	1											High	53.43	8.96535e-05	0
	KGDSSAEELK	1	1	1	P26373		1063.52	0	0	0	219764										0.355061	1											High	34.53	0.00591983	1
P52597	Heterogeneous nuclear ribonucleoprotein F OS=Homo sapiens GN=HNRNPF PE=1 SV=3 - [HNRPF_HUMAN]		2.21955		0.378652	20.24	1	4	6	49	0	6.55945e+06	0	2.42044e+07			2	42.2821			5	29.5434					879.334	10.6	3	23					990.204	20.24	6	26	415	45.6429	5.57959
	Sequence	# PSMs	# Proteins	# Protein Groups	Protein Group Accessions	Modifications	MH+ [Da]	A5: Area	B5: Area	C5: Area	D5: Area	A5: Heavy/Light	A5: Heavy/Light Count	A5: Heavy/Light Variability [%]	B5: Heavy/Light	B5: Heavy/Light Count	B5: Heavy/Light Variability [%]	C5: Heavy/Light	C5: Heavy/Light Count	C5: Heavy/Light Variability [%]	D5: Heavy/Light	D5: Heavy/Light Count	D5: Heavy/Light Variability [%]	A2	IonScore A2	Exp Value A2	B2	IonScore B2	Exp Value B2	C2	IonScore C2	Exp Value C2	D2	IonScore D2	Exp Value D2	# Missed Cleavages
	ITGEAFVQFASQELAEK	17	1	1	P52597		1867.94	0	2.69549e+06	0	9.9843e+06				2.21955	2	42.2821				0.594667	2	113.316				High	88.17	2.69757e-08				High	90.92	1.39164e-08	0
	ATENDIYNFFSPLNPVR	7	2	2	P52597;P31943	R17(Label:13C(6))	2002.99	0	1.02084e+07	0	1.68887e+07																High	77.11	3.61837e-07				High	33.46	0.00820486	0
	ATENDIYNFFSPLNPVR	9	2	2	P52597;P31943		1996.97	0	1.02359e+07	0	3.09851e+07																High	49.67	0.000157526				High	55.11	4.60937e-05	0
	ITGEAFVQFASQELAEK	2	1	1	P52597	K17(Label:13C(6)15N(2))	1875.95	0	5.10035e+06	0	0																High	48.64	0.000261236							0
	VHIEIGPDGR	5	3	3	P55795;P52597;P31943	R10(Label:13C(6))	1098.6	0	4.34215e+06	0	1.76333e+07																High	38.57	0.00305095				High	36.82	0.0041386	0
	VHIEIGPDGR	5	3	3	P55795;P52597;P31943		1092.58	0	4.25365e+06	0	3.16438e+07																High	29.78	0.0219334				High	35.66	0.00566378	0
	QSGEAFVELGSEDDVK	1	1	1	P52597		1709.78	0	0	0	7.53247e+06										0.460233	1											High	71.31	7.54397e-07	0
	HSGPNSADSANDGFVR	1	1	1	P52597		1630.71	0	0	0	3.58623e+06										0.378652	1											High	43.39	0.000268013	0
	TEMDWVLK	1	1	1	P52597	M3(Oxidation)	1037.49	0	0	0	1.2015e+06										0.0109586	1											High	27.59	0.02125	0
	TEMDWVLK	1	1	1	P52597	M3(Oxidation); K8(Label:13C(6)15N(2))	1045.51	0	0	0	2.07936e+06																						Medium	25.54	0.053198	0
Q96GA3	Protein LTV1 homolog OS=Homo sapiens GN=LTV1 PE=1 SV=1 - [LTV1_HUMAN]		2.21912		0.350701	6.53	1	2	2	5	0	605707	0	922821			2	4.75836			1						208.76	6.53	2	3					107	4	1	2	475	54.8212	4.90674
	Sequence	# PSMs	# Proteins	# Protein Groups	Protein Group Accessions	Modifications	MH+ [Da]	A5: Area	B5: Area	C5: Area	D5: Area	A5: Heavy/Light	A5: Heavy/Light Count	A5: Heavy/Light Variability [%]	B5: Heavy/Light	B5: Heavy/Light Count	B5: Heavy/Light Variability [%]	C5: Heavy/Light	C5: Heavy/Light Count	C5: Heavy/Light Variability [%]	D5: Heavy/Light	D5: Heavy/Light Count	D5: Heavy/Light Variability [%]	A2	IonScore A2	Exp Value A2	B2	IonScore B2	Exp Value B2	C2	IonScore C2	Exp Value C2	D2	IonScore D2	Exp Value D2	# Missed Cleavages
	LPSSVFASEFEEDVGLLNK	2	1	1	Q96GA3	K19(Label:13C(6)15N(2))	2089.05	0	801876	0	0				2.29145	1											High	92.68	8.90193e-09							0
	FTEYSMTSSVMR	1	1	1	Q96GA3	M6(Oxidation); M11(Oxidation); R12(Label:13C(6))	1476.64	0	409539	0	0				2.14907	1											High	50.58	4.87608e-05							0
	LPSSVFASEFEEDVGLLNK	2	1	1	Q96GA3		2081.04	0	0	0	922821										0.350701	1											High	72.79	8.88969e-07	0
P62081	40S ribosomal protein S7 OS=Homo sapiens GN=RPS7 PE=1 SV=1 - [RS7_HUMAN]		2.13809			7.73	1	1	1	1	0	698217	0	0			1										26.61	7.73	1	1						0			194	22.1133	10.0962
	Sequence	# PSMs	# Proteins	# Protein Groups	Protein Group Accessions	Modifications	MH+ [Da]	A5: Area	B5: Area	C5: Area	D5: Area	A5: Heavy/Light	A5: Heavy/Light Count	A5: Heavy/Light Variability [%]	B5: Heavy/Light	B5: Heavy/Light Count	B5: Heavy/Light Variability [%]	C5: Heavy/Light	C5: Heavy/Light Count	C5: Heavy/Light Variability [%]	D5: Heavy/Light	D5: Heavy/Light Count	D5: Heavy/Light Variability [%]	A2	IonScore A2	Exp Value A2	B2	IonScore B2	Exp Value B2	C2	IonScore C2	Exp Value C2	D2	IonScore D2	Exp Value D2	# Missed Cleavages
	LTGKDVNFEFPEFQL	1	1	1	P62081	K4(Label:13C(6)15N(2))	1791.89	0	698217	0	0				2.13809	1											Medium	26.61	0.0388526							1
O43395	U4/U6 small nuclear ribonucleoprotein Prp3 OS=Homo sapiens GN=PRPF3 PE=1 SV=2 - [PRPF3_HUMAN]		2.04747		0.500819	13.18	1	9	9	17	0	2.07826e+07	0	2.36045e+07			1				8	17.8791					72.152	1.61	2	3					302.571	13.18	9	14	683	77.4809	9.49561
	Sequence	# PSMs	# Proteins	# Protein Groups	Protein Group Accessions	Modifications	MH+ [Da]	A5: Area	B5: Area	C5: Area	D5: Area	A5: Heavy/Light	A5: Heavy/Light Count	A5: Heavy/Light Variability [%]	B5: Heavy/Light	B5: Heavy/Light Count	B5: Heavy/Light Variability [%]	C5: Heavy/Light	C5: Heavy/Light Count	C5: Heavy/Light Variability [%]	D5: Heavy/Light	D5: Heavy/Light Count	D5: Heavy/Light Variability [%]	A2	IonScore A2	Exp Value A2	B2	IonScore B2	Exp Value B2	C2	IonScore C2	Exp Value C2	D2	IonScore D2	Exp Value D2	# Missed Cleavages
	LQAEISQAAR	2	1	1	O43395	R10(Label:13C(6))	1092.61	0	441861	0	955134				2.04747	1											High	55.73	5.93407e-05				High	41.47	0.00161818	0
	LQAEISQAARK	4	1	1	O43395	R10(Label:13C(6)); K11(Label:13C(6)15N(2))	1228.72	0	4.11233e+07	0	6.05401e+07																Medium	24.83	0.042093				Medium	24.53	0.0452797	1
	LQAEISQAAR	1	1	1	O43395		1086.59	0	0	0	1.88081e+06										0.50783	1											High	52.94	0.000115098	0
	VLGTEAVQDPTK	1	1	1	O43395		1257.66	0	0	0	556944										0.0232045	1											High	50.84	0.00016936	0
	QLSFISPPTPQPK	3	1	1	O43395		1439.78	0	0	0	4.29925e+06										0.426624	1											High	46.99	0.000386973	0
	LGLMPPPEPK	2	1	1	O43395	M4(Oxidation)	1094.59	0	0	0	5.97406e+06										0.493905	1											High	43.59	0.000962549	0
	VSIAPSQR	1	1	1	O43395		857.481	0	0	0	403545										0.52931	1											High	29.26	0.0210474	0
	EIELTHR	1	1	1	O43395		897.475	0	0	0	579055										0.354132	1											High	29.04	0.0225776	0
	TVDATGKEIELTHR	1	1	1	O43395		1569.82	0	0	0	2.28649e+06										0.626293	1											Medium	28.28	0.0298673	1
	LPIGNTIQPSQAATFMNDAIEK	1	1	1	O43395	M16(Oxidation)	2375.18	0	0	0	1.49367e+06										0.541961	1											High	27.37	0.0272099	0
P47914	60S ribosomal protein L29 OS=Homo sapiens GN=RPL29 PE=1 SV=2 - [RL29_HUMAN]		2.0075		0.346064	9.43	1	1	1	4	0	1.37825e+06	0	2.66635e+06			1				1						73.5055	9.43	1	2					60.77	9.43	1	2	159	17.7411	11.6636
	Sequence	# PSMs	# Proteins	# Protein Groups	Protein Group Accessions	Modifications	MH+ [Da]	A5: Area	B5: Area	C5: Area	D5: Area	A5: Heavy/Light	A5: Heavy/Light Count	A5: Heavy/Light Variability [%]	B5: Heavy/Light	B5: Heavy/Light Count	B5: Heavy/Light Variability [%]	C5: Heavy/Light	C5: Heavy/Light Count	C5: Heavy/Light Variability [%]	D5: Heavy/Light	D5: Heavy/Light Count	D5: Heavy/Light Variability [%]	A2	IonScore A2	Exp Value A2	B2	IonScore B2	Exp Value B2	C2	IonScore C2	Exp Value C2	D2	IonScore D2	Exp Value D2	# Missed Cleavages
	AQAAAPASVPAQAPK	1	1	1	P47914	K15(Label:13C(6)15N(2))	1385.76	0	1.37825e+06	0	0				2.0075	1											High	48.3	0.000339455							0
	AQAAAPASVPAQAPK	3	1	1	P47914		1377.74	0	686548	0	2.66635e+06										0.346064	1					High	38.47	0.00317179				High	43.58	0.000977923	0
P62241	40S ribosomal protein S8 OS=Homo sapiens GN=RPS8 PE=1 SV=2 - [RS8_HUMAN]		1.98656		0.312617	32.21	1	6	6	23	0	9.71489e+06	0	1.69014e+07			3	6.52199			7	22.7752					370.203	18.75	3	9					550.514	32.21	6	14	208	24.1902	10.3159
	Sequence	# PSMs	# Proteins	# Protein Groups	Protein Group Accessions	Modifications	MH+ [Da]	A5: Area	B5: Area	C5: Area	D5: Area	A5: Heavy/Light	A5: Heavy/Light Count	A5: Heavy/Light Variability [%]	B5: Heavy/Light	B5: Heavy/Light Count	B5: Heavy/Light Variability [%]	C5: Heavy/Light	C5: Heavy/Light Count	C5: Heavy/Light Variability [%]	D5: Heavy/Light	D5: Heavy/Light Count	D5: Heavy/Light Variability [%]	A2	IonScore A2	Exp Value A2	B2	IonScore B2	Exp Value B2	C2	IonScore C2	Exp Value C2	D2	IonScore D2	Exp Value D2	# Missed Cleavages
	ISSLLEEQFQQGK	5	1	1	P62241		1506.77	0	7.70757e+06	0	23481957				1.98656	1											High	67.89	3.38927e-06				High	55.52	5.93349e-05	0
	ISSLLEEQFQQGK	4	1	1	P62241	K13(Label:13C(6)15N(2))	1514.79	0	1.53812e+07	0	6.99494e+06										0.299752	1					High	64.41	7.19052e-06				High	73.76	8.77215e-07	0
	IIDVVYNASNNELVR	2	1	1	P62241	R15(Label:13C(6))	1724.92	0	2.93445e+06	0	0				1.90116	1											High	61.67	1.18794e-05							0
	IIDVVYNASNNELVR	4	1	1	P62241		1718.9	0	1.48454e+06	0	4.92554e+06										0.489756	2	74.6572				High	61.15	1.48101e-05				High	75.52	5.28824e-07	0
	LTPEEEEILNK	2	1	1	P62241		1314.67	0	9.06119e+06	0	2.22966e+07				2.26489	1					0.384586	1					High	38.82	0.00245381				High	51.19	0.000141801	0
	LTPEEEEILNK	1	1	1	P62241	K11(Label:13C(6)15N(2))	1322.69	0	10828983	0	0																High	28.75	0.0295375							0
	NCIVLIDSTPYR	2	1	1	P62241	C2(Methylthio)	1439.7	0	0	0	1.70186e+06										0.375024	1											High	61.81	1.08764e-05	0
	ADGYVLEGK	1	1	1	P62241	K9(Label:13C(6)15N(2))	959.488	0	0	0	703372										0.268621	1											High	39.38	0.00250876	0
	ADGYVLEGK	1	1	1	P62241		951.474	0	0	0	2.40468e+06																						High	35.19	0.00443443	0
	ELEFYLR	1	1	1	P62241		969.5	0	0	0	2.88144e+06										0.282538	1											Medium	24.99	0.0592709	0
P61247	40S ribosomal protein S3a OS=Homo sapiens GN=RPS3A PE=1 SV=2 - [RS3A_HUMAN]		1.97319		0.303063	20.45	1	5	5	8	0	3.21179e+06	0	3.58804e+06			1				3	11.639					94.4638	7.58	2	3					153.479	17.42	4	5	264	29.9257	9.72998
	Sequence	# PSMs	# Proteins	# Protein Groups	Protein Group Accessions	Modifications	MH+ [Da]	A5: Area	B5: Area	C5: Area	D5: Area	A5: Heavy/Light	A5: Heavy/Light Count	A5: Heavy/Light Variability [%]	B5: Heavy/Light	B5: Heavy/Light Count	B5: Heavy/Light Variability [%]	C5: Heavy/Light	C5: Heavy/Light Count	C5: Heavy/Light Variability [%]	D5: Heavy/Light	D5: Heavy/Light Count	D5: Heavy/Light Variability [%]	A2	IonScore A2	Exp Value A2	B2	IonScore B2	Exp Value B2	C2	IonScore C2	Exp Value C2	D2	IonScore D2	Exp Value D2	# Missed Cleavages
	APAMFNIR	2	1	1	P61247	M4(Oxidation)	935.473	0	827891	0	0				1.97319	1											High	54.01	6.09689e-05							0
	ADGYEPPVQESV	3	1	1	P61247		1290.58	0	5.59569e+06	0	7951794																High	32.12	0.00497147				High	40.55	0.000696029	0
	EVQTNDLKEVVNK	1	1	1	P61247		1515.79	0	0	0	1.26636e+06										0.339847	1											High	52.96	0.000109005	1
	LITEDVQGK	1	1	1	P61247		1002.54	0	0	0	1.05935e+06										0.303063	1											High	46.36	0.000606917	0
	LIPDSIGKDIEK	1	1	1	P61247		1327.74	0	0	0	1.54596e+06										0.280255	1											High	36.91	0.00372779	1
P62263	40S ribosomal protein S14 OS=Homo sapiens GN=RPS14 PE=1 SV=3 - [RS14_HUMAN]		1.86299		0.251207	30.46	1	4	4	27	0	3.46776e+06	0	9.14951e+06			5	9.2377			3	25.1116					492.95	30.46	4	16					289.732	30.46	4	11	151	16.2625	10.0522
	Sequence	# PSMs	# Proteins	# Protein Groups	Protein Group Accessions	Modifications	MH+ [Da]	A5: Area	B5: Area	C5: Area	D5: Area	A5: Heavy/Light	A5: Heavy/Light Count	A5: Heavy/Light Variability [%]	B5: Heavy/Light	B5: Heavy/Light Count	B5: Heavy/Light Variability [%]	C5: Heavy/Light	C5: Heavy/Light Count	C5: Heavy/Light Variability [%]	D5: Heavy/Light	D5: Heavy/Light Count	D5: Heavy/Light Variability [%]	A2	IonScore A2	Exp Value A2	B2	IonScore B2	Exp Value B2	C2	IonScore C2	Exp Value C2	D2	IonScore D2	Exp Value D2	# Missed Cleavages
	TPGPGAQSALR	4	1	1	P62263	R11(Label:13C(6))	1060.58	0	2.26253e+06	0	1.04351e+06				1.86299	1											High	63.27	1.04086e-05				High	36.3	0.00485255	0
	TPGPGAQSALR	4	1	1	P62263		1054.56	0	1.21446e+06	0	4.154e+06										0.251207	1					High	56.39	5.09745e-05				High	53.47	0.000101425	0
	ADRDESSPYAAMLAAQDVAQR	4	1	1	P62263	R3(Label:13C(6)); M12(Oxidation); R21(Label:13C(6))	2293.08	0	2.08705e+06	0	0				1.9825	1											High	53.66	5.44616e-05							1
	ADRDESSPYAAMLAAQDVAQR	7	1	1	P62263	M12(Oxidation)	2281.05	0	1.13465e+06	0	1.88144e+06				1.63098	1					0.202863	2	61.2205				High	50.81	6.84627e-05				High	44.01	0.000325697	1
	IEDVTPIPSDSTR	3	1	1	P62263		1429.71	0	3.36006e+06	0	2.04624e+07				1.80167	1											High	45.66	0.000526989				High	36.98	0.00372832	0
	IEDVTPIPSDSTR	3	1	1	P62263	R13(Label:13C(6))	1435.73	0	6.05371e+06	0	0																High	42.48	0.00112705				High	31.69	0.0136206	0
	IEDVTPIPSDSTRR	1	1	1	P62263	R13(Label:13C(6)); R14(Label:13C(6))	1597.85	0	1.903e+06	0	0				2.30027	1											High	28.71	0.0261097							1
	IEDVTPIPSDSTRR	1	1	1	P62263		1585.81	0	0	0	2.83219e+06																						Medium	28.77	0.027278	1
O95831	Apoptosis-inducing factor 1, mitochondrial OS=Homo sapiens GN=AIFM1 PE=1 SV=1 - [AIFM1_HUMAN]		1.83724		0.354028	1.79	1	1	1	2	0	795774	0	1.04457e+06			1				1						51.39	1.79	1	1					34.8	1.79	1	1	613	66.8589	8.95361
	Sequence	# PSMs	# Proteins	# Protein Groups	Protein Group Accessions	Modifications	MH+ [Da]	A5: Area	B5: Area	C5: Area	D5: Area	A5: Heavy/Light	A5: Heavy/Light Count	A5: Heavy/Light Variability [%]	B5: Heavy/Light	B5: Heavy/Light Count	B5: Heavy/Light Variability [%]	C5: Heavy/Light	C5: Heavy/Light Count	C5: Heavy/Light Variability [%]	D5: Heavy/Light	D5: Heavy/Light Count	D5: Heavy/Light Variability [%]	A2	IonScore A2	Exp Value A2	B2	IonScore B2	Exp Value B2	C2	IonScore C2	Exp Value C2	D2	IonScore D2	Exp Value D2	# Missed Cleavages
	ISGLGLTPEQK	1	1	1	O95831	K11(Label:13C(6)15N(2))	1150.65	0	795774	0	0				1.83724	1											High	51.39	0.000139049							0
	ISGLGLTPEQK	1	1	1	O95831		1142.64	0	0	0	1.04457e+06										0.354028	1											High	34.8	0.00753323	0
O95602	DNA-directed RNA polymerase I subunit RPA1 OS=Homo sapiens GN=POLR1A PE=1 SV=2 - [RPA1_HUMAN]		1.82655		0.517417	1.51	1	2	2	6	0	859655	0	1.04678e+06			2	12.1055			2	36.1963					55.2874	1.51	2	2					106.96	1.51	2	4	1720	194.687	7.03467
	Sequence	# PSMs	# Proteins	# Protein Groups	Protein Group Accessions	Modifications	MH+ [Da]	A5: Area	B5: Area	C5: Area	D5: Area	A5: Heavy/Light	A5: Heavy/Light Count	A5: Heavy/Light Variability [%]	B5: Heavy/Light	B5: Heavy/Light Count	B5: Heavy/Light Variability [%]	C5: Heavy/Light	C5: Heavy/Light Count	C5: Heavy/Light Variability [%]	D5: Heavy/Light	D5: Heavy/Light Count	D5: Heavy/Light Variability [%]	A2	IonScore A2	Exp Value A2	B2	IonScore B2	Exp Value B2	C2	IonScore C2	Exp Value C2	D2	IonScore D2	Exp Value D2	# Missed Cleavages
	TALSAVDMTQR	2	1	1	O95602	M8(Oxidation); R11(Label:13C(6))	1214.61	0	654926	0	754178				1.68384	1					0.655576	1					High	44.17	0.00064506				High	48.86	0.000209327	0
	AALNLPEAASYDEVR	1	1	1	O95602	R15(Label:13C(6))	1624.82	0	1.06438e+06	0	0				1.98136	1											Medium	26.52	0.0392205							0
	TALSAVDMTQR	1	1	1	O95602	M8(Oxidation)	1208.59	0	0	0	1.19932e+06																						High	34.15	0.00523045	0
	AALNLPEAASYDEVR	2	1	1	O95602		1618.8	0	0	0	894251										0.408374	1											High	32.28	0.0103228	0
Q9NY12	H/ACA ribonucleoprotein complex subunit 1 OS=Homo sapiens GN=GAR1 PE=1 SV=1 - [GAR1_HUMAN]		1.80008		0.513659	10.6	1	3	3	5	0	2.49834e+06	0	1.00129e+06			3	16.4446			1						98.0429	10.6	3	4					44.97	4.15	1	1	217	22.3342	10.9165
	Sequence	# PSMs	# Proteins	# Protein Groups	Protein Group Accessions	Modifications	MH+ [Da]	A5: Area	B5: Area	C5: Area	D5: Area	A5: Heavy/Light	A5: Heavy/Light Count	A5: Heavy/Light Variability [%]	B5: Heavy/Light	B5: Heavy/Light Count	B5: Heavy/Light Variability [%]	C5: Heavy/Light	C5: Heavy/Light Count	C5: Heavy/Light Variability [%]	D5: Heavy/Light	D5: Heavy/Light Count	D5: Heavy/Light Variability [%]	A2	IonScore A2	Exp Value A2	B2	IonScore B2	Exp Value B2	C2	IonScore C2	Exp Value C2	D2	IonScore D2	Exp Value D2	# Missed Cleavages
	VDEIFGQLR	1	1	1	Q9NY12	R9(Label:13C(6))	1082.59	0	1.30376e+06	0	0				1.61229	1											High	54.98	7.75157e-05							0
	VDEIFGQLR	2	1	1	Q9NY12		1076.57	0	763382	0	1.00129e+06										0.513659	1					High	41.1	0.0020881				High	44.97	0.000858141	0
	DFYFSVK	1	1	1	Q9NY12	K7(Label:13C(6)15N(2))	913.451	0	2.52289e+06	0	0				1.80008	1											High	27.33	0.0260747							0
	FYIDPYK	1	1	1	Q9NY12	K7(Label:13C(6)15N(2))	953.482	0	3.66837e+06	0	0				2.42371	1											Medium	25.54	0.047194							0
P46776	60S ribosomal protein L27a OS=Homo sapiens GN=RPL27A PE=1 SV=2 - [RL27A_HUMAN]		1.72137		0.35041	8.78	1	2	2	6	0	3.21948e+06	0	7.71454e+06			1				1						100.13	8.78	2	3					100.449	7.43	1	3	148	16.551	11.0044
	Sequence	# PSMs	# Proteins	# Protein Groups	Protein Group Accessions	Modifications	MH+ [Da]	A5: Area	B5: Area	C5: Area	D5: Area	A5: Heavy/Light	A5: Heavy/Light Count	A5: Heavy/Light Variability [%]	B5: Heavy/Light	B5: Heavy/Light Count	B5: Heavy/Light Variability [%]	C5: Heavy/Light	C5: Heavy/Light Count	C5: Heavy/Light Variability [%]	D5: Heavy/Light	D5: Heavy/Light Count	D5: Heavy/Light Variability [%]	A2	IonScore A2	Exp Value A2	B2	IonScore B2	Exp Value B2	C2	IonScore C2	Exp Value C2	D2	IonScore D2	Exp Value D2	# Missed Cleavages
	TGAAPIIDVVR	3	1	1	P46776	R11(Label:13C(6))	1117.66	0	5.112e+06	0	2.66339e+06																High	55.12	3.32218e-05				High	41.68	0.000791272	0
	NKTGAAPIIDVVR	1	1	1	P46776	K2(Label:13C(6)15N(2)); R13(Label:13C(6))	1367.82	0	1.32696e+06	0	0				1.72137	1											High	28.98	0.00847373							1
	TGAAPIIDVVR	2	1	1	P46776		1111.64	0	0	0	7.71454e+06										0.35041	1											High	57.33	2.5335e-05	0
P10155	60 kDa SS-A/Ro ribonucleoprotein OS=Homo sapiens GN=TROVE2 PE=1 SV=2 - [RO60_HUMAN]		1.71503		0.799194	2.04	1	1	1	3	0	910868	0	822918			1				1						53.18	2.04	1	1					137.504	2.04	1	2	538	60.6312	8.03076
	Sequence	# PSMs	# Proteins	# Protein Groups	Protein Group Accessions	Modifications	MH+ [Da]	A5: Area	B5: Area	C5: Area	D5: Area	A5: Heavy/Light	A5: Heavy/Light Count	A5: Heavy/Light Variability [%]	B5: Heavy/Light	B5: Heavy/Light Count	B5: Heavy/Light Variability [%]	C5: Heavy/Light	C5: Heavy/Light Count	C5: Heavy/Light Variability [%]	D5: Heavy/Light	D5: Heavy/Light Count	D5: Heavy/Light Variability [%]	A2	IonScore A2	Exp Value A2	B2	IonScore B2	Exp Value B2	C2	IonScore C2	Exp Value C2	D2	IonScore D2	Exp Value D2	# Missed Cleavages
	LGLENAEALIR	2	1	1	P10155	R11(Label:13C(6))	1204.69	0	910868	0	625310				1.71503	1											High	53.18	7.0443e-05				High	75.56	4.05838e-07	0
	LGLENAEALIR	1	1	1	P10155		1198.67	0	0	0	822918										0.799194	1											High	80.03	1.86706e-07	0
O94906	Pre-mRNA-processing factor 6 OS=Homo sapiens GN=PRPF6 PE=1 SV=1 - [PRP6_HUMAN]		1.71277		0.482723	12.33	1	11	11	26	0	2.92689e+06	0	3.76914e+06			8	5.91522			9	9.4891					414.644	9.46	8	11					553.103	10.2	9	15	941	106.858	8.25049
	Sequence	# PSMs	# Proteins	# Protein Groups	Protein Group Accessions	Modifications	MH+ [Da]	A5: Area	B5: Area	C5: Area	D5: Area	A5: Heavy/Light	A5: Heavy/Light Count	A5: Heavy/Light Variability [%]	B5: Heavy/Light	B5: Heavy/Light Count	B5: Heavy/Light Variability [%]	C5: Heavy/Light	C5: Heavy/Light Count	C5: Heavy/Light Variability [%]	D5: Heavy/Light	D5: Heavy/Light Count	D5: Heavy/Light Variability [%]	A2	IonScore A2	Exp Value A2	B2	IonScore B2	Exp Value B2	C2	IonScore C2	Exp Value C2	D2	IonScore D2	Exp Value D2	# Missed Cleavages
	LSQVSDSVSGQTVVDPK	3	1	1	O94906	K17(Label:13C(6)15N(2))	1753.9	0	2.71655e+06	0	1.83276e+06				1.65133	1											High	97.92	3.05921e-09				High	75.24	5.67034e-07	0
	LSQVSDSVSGQTVVDPK	3	1	1	O94906		1745.89	0	1.59989e+06	0	3.54367e+06										0.519902	1					High	80.08	2.05185e-07				High	111.22	1.57437e-10	0
	AAVELEEPEDAR	3	1	1	O94906		1328.63	0	1.33025e+06	0	5.90895e+06				1.96589	1											High	49.88	0.00012953				High	50.85	0.000104014	0
	SEDVWLEAAR	2	1	1	O94906	R10(Label:13C(6))	1181.59	0	639942	0	600000				1.40156	1											High	49.69	0.00016969				High	31.4	0.0114099	0
	AAQDLCEEALR	2	1	1	O94906	C6(Methylthio)	1264.56	0	721856	0	1.55934e+06				1.74192	1					0.512016	1					High	48.85	9.18733e-05				High	52.44	3.84861e-05	0
	AAQDLCEEALR	1	1	1	O94906	C6(Methylthio); R11(Label:13C(6))	1270.58	0	1.25742e+06	0	0																High	40.35	0.000765734							0
	LTPVPDSFFAK	1	1	1	O94906	K11(Label:13C(6)15N(2))	1229.66	0	4.17553e+06	0	0				1.7637	1											High	38.22	0.00356313							0
	AAELETDIR	1	1	1	O94906	R9(Label:13C(6))	1023.54	0	977982	0	0				1.89018	1											High	36.81	0.00463799							0
	ESLEALLQR	1	1	1	O94906	R9(Label:13C(6))	1064.6	0	965374	0	0				1.6841	1											High	32.29	0.0140173							0
	IQQQFSDLKR	1	1	1	O94906	K9(Label:13C(6)15N(2)); R10(Label:13C(6))	1276.71	0	1.8886e+06	0	0				1.64036	1											Medium	25.83	0.0508065							1
	AAVELEEPEDAR	2	1	1	O94906	R12(Label:13C(6))	1334.65	0	0	0	2.74267e+06										0.473576	1											High	70.99	1.27385e-06	0
	AGSVATCQAVMR	1	1	1	O94906	C7(Methylthio); M11(Oxidation)	1255.55	0	0	0	771148										0.505325	1											High	48.2	0.000121842	0
	SEDVWLEAAR	1	1	1	O94906		1175.56	0	0	0	1.01449e+06										0.621129	1											High	45.05	0.000425147	0
	FELQHGTEEQQEEVR	1	1	1	O94906		1858.85	0	0	0	1.85481e+06										0.398105	1											High	32.64	0.00539058	0
	IQQQFSDLK	1	1	1	O94906		1106.58	0	0	0	919564										0.381005	1											High	31.26	0.0158238	0
	IQQQFSDLKR	1	1	1	O94906		1262.68	0	0	0	609499										0.45286	1											High	29.92	0.0235295	1
	ESLEALLQR	1	1	1	O94906		1058.58	0	0	0	841174										0.482723	1											Medium	27.9	0.0416805	0
Q8WWY3	U4/U6 small nuclear ribonucleoprotein Prp31 OS=Homo sapiens GN=PRPF31 PE=1 SV=2 - [PRP31_HUMAN]		1.71266		0.428586	6.41	1	3	3	5	0	1.05666e+06	0	2.25294e+06			2	18.6006			2	21.1581					47.758	3.41	2	2					90.3913	4.41	2	3	499	55.4214	5.78271
	Sequence	# PSMs	# Proteins	# Protein Groups	Protein Group Accessions	Modifications	MH+ [Da]	A5: Area	B5: Area	C5: Area	D5: Area	A5: Heavy/Light	A5: Heavy/Light Count	A5: Heavy/Light Variability [%]	B5: Heavy/Light	B5: Heavy/Light Count	B5: Heavy/Light Variability [%]	C5: Heavy/Light	C5: Heavy/Light Count	C5: Heavy/Light Variability [%]	D5: Heavy/Light	D5: Heavy/Light Count	D5: Heavy/Light Variability [%]	A2	IonScore A2	Exp Value A2	B2	IonScore B2	Exp Value B2	C2	IonScore C2	Exp Value C2	D2	IonScore D2	Exp Value D2	# Missed Cleavages
	LGLTEIR	1	1	1	Q8WWY3	R7(Label:13C(6))	807.5	0	546830	0	0				1.93952	1											High	33.69	0.00438252							0
	YFSSMAEFLK	1	1	1	Q8WWY3	M5(Oxidation)	1238.57	0	1.56649e+06	0	0				1.51233	1											High	29.42	0.0102288							0
	ASEVMGPVEAAPEYR	1	1	1	Q8WWY3	M5(Oxidation)	1621.75	0	0	0	3.67244e+06										0.493559	1											High	56.72	1.8834e-05	0
	LGLTEIR	1	1	1	Q8WWY3		801.48	0	0	0	833427										0.372167	1											High	35.03	0.00648515	0
	ASEVMGPVEAAPEYR	1	1	1	Q8WWY3	M5(Oxidation); R15(Label:13C(6))	1627.77	0	0	0	1.72946e+06																						High	28.67	0.0165035	0
O75366	Advillin OS=Homo sapiens GN=AVIL PE=1 SV=3 - [AVIL_HUMAN]		1.69999			0.98	1	1	1	1	0	585667	0	0			1										42.29	0.98	1	1									819	91.9694	5.70654
	Sequence	# PSMs	# Proteins	# Protein Groups	Protein Group Accessions	Modifications	MH+ [Da]	A5: Area	B5: Area	C5: Area	D5: Area	A5: Heavy/Light	A5: Heavy/Light Count	A5: Heavy/Light Variability [%]	B5: Heavy/Light	B5: Heavy/Light Count	B5: Heavy/Light Variability [%]	C5: Heavy/Light	C5: Heavy/Light Count	C5: Heavy/Light Variability [%]	D5: Heavy/Light	D5: Heavy/Light Count	D5: Heavy/Light Variability [%]	A2	IonScore A2	Exp Value A2	B2	IonScore B2	Exp Value B2	C2	IonScore C2	Exp Value C2	D2	IonScore D2	Exp Value D2	# Missed Cleavages
	IGVIEGDK	1	1	1	O75366	K8(Label:13C(6)15N(2))	838.473	0	585667	0	0				1.69999	1											High	42.29	0.0013309							0
O43172	U4/U6 small nuclear ribonucleoprotein Prp4 OS=Homo sapiens GN=PRPF4 PE=1 SV=2 - [PRP4_HUMAN]		1.65504		0.506908	16.86	1	9	9	31	0	1.62221e+06	0	3.76592e+06			5	3.44282			10	10.7917					415.162	12.64	5	12					607.622	16.86	9	19	522	58.4124	7.41553
	Sequence	# PSMs	# Proteins	# Protein Groups	Protein Group Accessions	Modifications	MH+ [Da]	A5: Area	B5: Area	C5: Area	D5: Area	A5: Heavy/Light	A5: Heavy/Light Count	A5: Heavy/Light Variability [%]	B5: Heavy/Light	B5: Heavy/Light Count	B5: Heavy/Light Variability [%]	C5: Heavy/Light	C5: Heavy/Light Count	C5: Heavy/Light Variability [%]	D5: Heavy/Light	D5: Heavy/Light Count	D5: Heavy/Light Variability [%]	A2	IonScore A2	Exp Value A2	B2	IonScore B2	Exp Value B2	C2	IonScore C2	Exp Value C2	D2	IonScore D2	Exp Value D2	# Missed Cleavages
	ALGEPITLFGEGPAER	4	1	1	O43172	R16(Label:13C(6))	1662.87	0	3.13672e+06	0	2.94788e+06				1.62336	1					0.535545	1					High	70.93	1.44495e-06				High	64.53	6.50124e-06	0
	DVNLASCAADGSVK	3	1	1	O43172	C7(Methylthio); K14(Label:13C(6)15N(2))	1403.63	0	757775	0	790099				1.69391	1											High	56.83	1.59768e-05				High	70.43	6.97414e-07	0
	ALGEPITLFGEGPAER	4	1	1	O43172		1656.85	0	1.89274e+06	0	5.82546e+06																High	53.25	9.29742e-05				High	60.75	1.63231e-05	0
	TKAPDDLVAPVVK	1	1	1	O43172	K2(Label:13C(6)15N(2)); K13(Label:13C(6)15N(2))	1368.8	0	363704	0	0				3.5041	1											High	44.72	0.000311991							1
	QAEVLAEFER	4	1	1	O43172		1191.6	0	770019	0	2.58704e+06				1.12945	1					0.442483	1					High	38.22	0.00267423				High	42.38	0.00101456	0
	NILSVVGTDALKK	2	1	1	O43172		1357.8	0	495708	0	357642				1.65504	1					0.553959	1					High	37.22	0.00154582				High	41.68	0.000604491	1
	QAEVLAEFER	2	1	1	O43172	R10(Label:13C(6))	1197.62	0	869700	0	1.14472e+06																High	34.41	0.00668338				High	37.6	0.0033974	0
	NILSVVGTDALKK	1	1	1	O43172	K12(Label:13C(6)15N(2)); K13(Label:13C(6)15N(2))	1373.83	0	860221	0	0																High	28.29	0.00826173							1
	DVNLASCAADGSVK	2	1	1	O43172	C7(Methylthio)	1395.62	0	0	0	1.93698e+06										0.407902	1											High	71.74	4.15328e-07	0
	NILSVVGTDALK	1	1	1	O43172		1229.71	0	0	0	1.01877e+06										0.346368	1											High	41.21	0.00120715	0
	APDDLVAPVVK	1	1	1	O43172		1123.63	0	0	0	1.42724e+06										0.499585	1											High	38.97	0.00224374	0
	QINVSTDDSEVK	1	1	1	O43172	K12(Label:13C(6)15N(2))	1342.65	0	0	0	739637										0.536317	1											High	31.79	0.0100326	0
	TKAPDDLVAPVVK	2	1	1	O43172		1352.77	0	0	0	2.88526e+06										0.534719	2	5.76612										High	31.73	0.00889643	1
	APDDLVAPVVK	1	1	1	O43172	K11(Label:13C(6)15N(2))	1131.65	0	0	0	713029																						High	30.4	0.0154586	0
	LHKEIPETTR	1	1	1	O43172		1223.67	0	0	0	683773										0.486519	1											High	29.21	0.0233902	1
	QINVSTDDSEVK	1	1	1	O43172		1334.64	0	0	0	1.4119e+06																						Medium	26.23	0.0312084	0
P18621	60S ribosomal protein L17 OS=Homo sapiens GN=RPL17 PE=1 SV=3 - [RL17_HUMAN]		1.64024		0.37062	15.22	1	3	3	5	0	264863	0	3.98109e+06			1				3	15.5684					38.91	4.89	1	1					94.7154	15.22	3	4	184	21.3833	10.1694
	Sequence	# PSMs	# Proteins	# Protein Groups	Protein Group Accessions	Modifications	MH+ [Da]	A5: Area	B5: Area	C5: Area	D5: Area	A5: Heavy/Light	A5: Heavy/Light Count	A5: Heavy/Light Variability [%]	B5: Heavy/Light	B5: Heavy/Light Count	B5: Heavy/Light Variability [%]	C5: Heavy/Light	C5: Heavy/Light Count	C5: Heavy/Light Variability [%]	D5: Heavy/Light	D5: Heavy/Light Count	D5: Heavy/Light Variability [%]	A2	IonScore A2	Exp Value A2	B2	IonScore B2	Exp Value B2	C2	IonScore C2	Exp Value C2	D2	IonScore D2	Exp Value D2	# Missed Cleavages
	NAESNAELK	1	1	1	P18621	K9(Label:13C(6)15N(2))	983.486	0	264863	0	0				1.64024	1											High	38.91	0.00194078							0
	NAESNAELK	1	1	1	P18621		975.47	0	0	0	224093										0.314452	1											High	38.9	0.00159743	0
	YSLDPENPTK	1	1	1	P18621		1163.55	0	0	0	1.00075e+07										0.37062	1											High	35.5	0.00324114	0
	YLKDVTLQK	1	1	1	P18621		1107.64	0	0	0	1.71163e+06										0.411396	1											High	34.02	0.00689524	1
	YSLDPENPTK	1	1	1	P18621	K10(Label:13C(6)15N(2))	1171.56	0	0	0	3.64812e+06																						High	29.27	0.01674	0
P62701	40S ribosomal protein S4, X isoform OS=Homo sapiens GN=RPS4X PE=1 SV=2 - [RS4X_HUMAN]		1.63925		0.326041	21.29	2	5	5	19	0	4.72168e+06	0	5.58282e+06			4	4.5204			3	9.7653					393.204	17.49	4	11					361.525	13.69	3	8	263	29.5791	10.1548
	Sequence	# PSMs	# Proteins	# Protein Groups	Protein Group Accessions	Modifications	MH+ [Da]	A5: Area	B5: Area	C5: Area	D5: Area	A5: Heavy/Light	A5: Heavy/Light Count	A5: Heavy/Light Variability [%]	B5: Heavy/Light	B5: Heavy/Light Count	B5: Heavy/Light Variability [%]	C5: Heavy/Light	C5: Heavy/Light Count	C5: Heavy/Light Variability [%]	D5: Heavy/Light	D5: Heavy/Light Count	D5: Heavy/Light Variability [%]	A2	IonScore A2	Exp Value A2	B2	IonScore B2	Exp Value B2	C2	IonScore C2	Exp Value C2	D2	IonScore D2	Exp Value D2	# Missed Cleavages
	FDTGNLCMVTGGANLGR	3	1	1	P62701	C7(Methylthio); M8(Oxidation); R17(Label:13C(6))	1793.8	0	3.33861e+06	0	1.33136e+06				1.54551	1											High	67.11	1.65356e-06				High	62.87	4.23461e-06	0
	FDTGNLCMVTGGANLGR	4	1	1	P62701	C7(Methylthio); M8(Oxidation)	1787.78	0	2.1602e+06	0	4.39109e+06										0.326041	1					High	64.82	2.12598e-06				High	87.35	1.21491e-08	0
	LSNIFVIGK	4	1	1	P62701	K9(Label:13C(6)15N(2))	998.609	0	9.13081e+06	0	3.55288e+06				1.64263	1					0.348184	1					High	59.98	1.19549e-05				High	59.38	1.38991e-05	0
	LSNIFVIGK	4	1	1	P62701		990.595	0	5.47878e+06	0	1.03483e+07																High	57.19	2.05309e-05				High	56.19	2.58469e-05	0
	VNDTIQIDLETGK	1	1	1	P62701	K13(Label:13C(6)15N(2))	1453.75	0	1.4311e+06	0	0				1.75286	1											High	37.07	0.00430958							0
	LTIAEER	1	2	1	P62701	R7(Label:13C(6))	837.474	0	1.69562e+06	0	0				1.63588	1											High	36.49	0.00370241							0
	VNDTIQIDLETGK	1	1	1	P62701		1445.74	0	816439	0	0																High	35.13	0.00587718							0
	TIRYPDPLIK	1	2	1	P62701		1215.7	0	0	0	2.00902e+06										0.236852	1											High	31.95	0.00925482	1
Q9Y333	U6 snRNA-associated Sm-like protein LSm2 OS=Homo sapiens GN=LSM2 PE=1 SV=1 - [LSM2_HUMAN]		1.63686		0.702016	20	1	1	1	12	0	2.46838e+06	0	2.68131e+06			2	23.1758			2	32.5873					340.551	20	1	5					431.15	20	1	7	95	10.8276	6.52197
	Sequence	# PSMs	# Proteins	# Protein Groups	Protein Group Accessions	Modifications	MH+ [Da]	A5: Area	B5: Area	C5: Area	D5: Area	A5: Heavy/Light	A5: Heavy/Light Count	A5: Heavy/Light Variability [%]	B5: Heavy/Light	B5: Heavy/Light Count	B5: Heavy/Light Variability [%]	C5: Heavy/Light	C5: Heavy/Light Count	C5: Heavy/Light Variability [%]	D5: Heavy/Light	D5: Heavy/Light Count	D5: Heavy/Light Variability [%]	A2	IonScore A2	Exp Value A2	B2	IonScore B2	Exp Value B2	C2	IonScore C2	Exp Value C2	D2	IonScore D2	Exp Value D2	# Missed Cleavages
	YVQLPADEVDTQLLQDAAR	6	1	1	Q9Y333	R19(Label:13C(6))	2151.1	0	2.46838e+06	0	1.51927e+06				1.63686	2	23.1758										High	102.62	8.69755e-10				High	67.05	3.10657e-06	0
	YVQLPADEVDTQLLQDAAR	6	1	1	Q9Y333		2145.08	0	1.78103e+06	0	2.68131e+06										0.702016	2	32.5873				High	85.38	4.93997e-08				High	100.54	1.50124e-09	0
P10809	60 kDa heat shock protein, mitochondrial OS=Homo sapiens GN=HSPD1 PE=1 SV=2 - [CH60_HUMAN]		1.58603		0.646135	54.62	1	30	30	520	0	9.13379e+07	0	9.78834e+07			49	6.68577			53	4.7497					8255.49	52.88	29	212					10866.5	54.62	30	308	573	61.0164	5.87158
	Sequence	# PSMs	# Proteins	# Protein Groups	Protein Group Accessions	Modifications	MH+ [Da]	A5: Area	B5: Area	C5: Area	D5: Area	A5: Heavy/Light	A5: Heavy/Light Count	A5: Heavy/Light Variability [%]	B5: Heavy/Light	B5: Heavy/Light Count	B5: Heavy/Light Variability [%]	C5: Heavy/Light	C5: Heavy/Light Count	C5: Heavy/Light Variability [%]	D5: Heavy/Light	D5: Heavy/Light Count	D5: Heavy/Light Variability [%]	A2	IonScore A2	Exp Value A2	B2	IonScore B2	Exp Value B2	C2	IonScore C2	Exp Value C2	D2	IonScore D2	Exp Value D2	# Missed Cleavages
	IQEIIEQLDVTTSEYEK	7	1	1	P10809	K17(Label:13C(6)15N(2))	2046.03	0	4.1105e+06	0	2.4933e+06				1.86843	1											High	114.79	6.9034e-11				High	102.21	1.05807e-09	0
	LVQDVANNTNEEAGDGTTTATVLAR	8	1	1	P10809		2560.24	0	7.3832e+07	0	1.26675e+08				1.4986	2	3.7833				0.660543	3	6.01864				High	104.19	4.83954e-10				High	108.12	1.87317e-10	0
	ALMLQGVDLLADAVAVTMGPK	24	1	1	P10809	M3(Oxidation); M18(Oxidation); K21(Label:13C(6)15N(2))	2153.14	0	8.18725e+07	0	4.4453e+07				1.55715	2	0.701066				0.656466	1					High	93.83	6.56189e-09				High	89.64	1.70569e-08	0
	IQEIIEQLDVTTSEYEK	7	1	1	P10809		2038.02	0	2.17321e+06	0	3.97865e+06										0.62667	1					High	92.16	1.12201e-08				High	116.8	3.26975e-11	0
	ALMLQGVDLLADAVAVTMGPK	24	1	1	P10809	M3(Oxidation); M18(Oxidation)	2145.12	0	5.28168e+07	0	6.77156e+07										0.656564	1					High	87.46	3.05105e-08				High	94.54	5.95895e-09	0
	CEFQDAYVLLSEK	8	1	1	P10809	C1(Methylthio)	1590.71	0	9.73171e+06	0	1.24728e+07				2.00713	2	41.367				0.616875	1					High	85.89	2.21564e-08				High	75.47	2.4548e-07	0
	TLNDELEIIEGMK	4	1	1	P10809		1504.75	0	1.53033e+06	0	2.74286e+06				1.52899	1					0.650641	1					High	83.86	7.11289e-08				High	89.58	1.88363e-08	0
	CIPALDSLTPANEDQK	8	1	1	P10809	C1(Methylthio); K16(Label:13C(6)15N(2))	1768.83	0	6.73608e+07	0	4.11923e+07				1.57077	1											High	83.66	5.20937e-08				High	73.92	4.82555e-07	0
	GVMLAVDAVIAELK	10	1	1	P10809	M3(Oxidation); K14(Label:13C(6)15N(2))	1452.82	0	1.98204e+06	0	770064				1.80914	2	24.4232										High	83.54	6.52818e-08				High	66.18	3.54256e-06	0
	TLNDELEIIEGMK	1	1	1	P10809	K13(Label:13C(6)15N(2))	1512.77	0	2.40662e+06	0	0																High	80.22	1.83942e-07							0
	TVIIEQSWGSPK	8	1	1	P10809		1344.71	0	4.08052e+07	0	7.53283e+07				1.52262	1					0.669839	1					High	79.63	2.31942e-07				High	76.7	4.2973e-07	0
	TLNDELEIIEGMK	13	1	1	P10809	M12(Oxidation)	1520.74	0	1.85703e+07	0	2.96426e+07				1.57518	3	2.41563				0.637026	1					High	79.06	2.32189e-07				High	84.63	6.37047e-08	0
	TLNDELEIIEGMK	13	1	1	P10809	M12(Oxidation); K13(Label:13C(6)15N(2))	1528.76	0	2.72366e+07	0	1.87779e+07				1.72451	1					0.608415	3	5.12532				High	76.88	4.16386e-07				High	90.22	1.8822e-08	0
	TVIIEQSWGSPK	7	1	1	P10809	K12(Label:13C(6)15N(2))	1352.73	0	6.17723e+07	0	5.04578e+07																High	76.44	4.53973e-07				High	73.75	8.13874e-07	0
	VGGTSDVEVNEK	5	1	1	P10809	K12(Label:13C(6)15N(2))	1241.61	0	9.89776e+06	0	7.57135e+06				1.59189	1											High	75.75	3.6718e-07				High	78.36	2.01316e-07	0
	VGLQVVAVK	5	1	1	P10809	K9(Label:13C(6)15N(2))	920.599	0	2.85528e+07	0	1.97882e+07				1.53768	1											High	72.99	2.79944e-07				High	66.5	1.14976e-06	0
	ALMLQGVDLLADAVAVTMGPK	20	1	1	P10809	M18(Oxidation); K21(Label:13C(6)15N(2))	2137.14	0	2.11776e+06	0	1.57211e+06				1.83604	3	25.0346										High	72.44	7.38363e-07				High	58.39	1.8834e-05	0
	CIPALDSLTPANEDQK	10	1	1	P10809	C1(Methylthio)	1760.81	0	4.30115e+07	0	6.42824e+07										0.640803	1					High	71.04	8.93297e-07				High	85.75	3.00662e-08	0
	VGLQVVAVK	5	1	1	P10809		912.584	0	1.85688e+07	0	2.95593e+07										0.66944	1					High	70.82	4.84346e-07				High	73.05	2.89838e-07	0
	VTDALNATR	4	1	1	P10809		960.507	0	7.47529e+06	0	1.33458e+07				1.42885	1					0.629431	1					High	70.64	2.0582e-06				High	73.36	1.09563e-06	0
	VTDALNATR	4	1	1	P10809	R9(Label:13C(6))	966.528	0	1.06811e+07	0	8.40027e+06																High	69.42	2.45147e-06				High	69.25	2.55528e-06	0
	GYISPYFINTSK	7	1	1	P10809		1389.7	0	6.16818e+07	0	8.52475e+07				1.52788	1					0.661832	1					High	69.2	2.43459e-06				High	69.89	1.97951e-06	0
	LSDGVAVLK	7	1	1	P10809	K9(Label:13C(6)15N(2))	909.542	0	4.10927e+07	0	4.43856e+07				1.73216	2	12.8901										High	68.83	2.13397e-06				High	68.71	2.16011e-06	0
	VGEVIVTKDDAMLLK	16	1	1	P10809	K8(Label:13C(6)15N(2)); M12(Oxidation); K15(Label:13C(6)15N(2))	1662.92	0	9.88384e+07	0	5.43976e+07				1.60447	2	2.40185				0.639608	1					High	68.07	1.93385e-06				High	74.35	4.5543e-07	1
	GYISPYFINTSK	6	1	1	P10809	K12(Label:13C(6)15N(2))	1397.72	0	93302917	0	5.63751e+07																High	67.34	3.81918e-06				High	51.17	0.000155441	0
	IMQSSSEVGYDAMAGDFVNMVEK	13	1	1	P10809	M2(Oxidation); M13(Oxidation); M20(Oxidation); K23(Label:13C(6)15N(2))	2564.1	0	1.96004e+07	0	1.9008e+07				1.65861	3	6.64138				0.694563	2	5.9736				High	66.58	1.22482e-06				High	61.68	3.48826e-06	0
	TLNDELEIIEGMKFDR	14	1	1	P10809	M12(Oxidation); K13(Label:13C(6)15N(2)); R16(Label:13C(6))	1952.98	0	2.74578e+07	0	1.55283e+07				1.75376	3	26.1918				0.717593	2	3.61846				High	66.5	3.95134e-06				High	46.62	0.000362589	1
	LSDGVAVLK	7	1	1	P10809		901.528	0	2.58533e+07	0	6.20844e+07										0.662811	2	11.4311				High	66.4	5.70426e-06				High	70.35	2.44943e-06	0
	IMQSSSEVGYDAMAGDFVNMVEK	15	1	1	P10809	M2(Oxidation); M13(Oxidation); M20(Oxidation)	2556.09	0	1.91092e+07	0	3.03921e+07				2.56867	2	96.6304				0.617862	3	1.51113				High	65.05	1.74209e-06				High	93.74	2.17074e-09	0
	VGGTSDVEVNEK	4	1	1	P10809		1233.59	0	6.39368e+06	0	1.1867e+07										0.652156	1					High	62.41	7.03293e-06				High	80.52	1.0912e-07	0
	CEFQDAYVLLSEK	6	1	1	P10809	C1(Methylthio); K13(Label:13C(6)15N(2))	1598.73	0	1.49769e+07	0	7.69415e+06																High	61.46	7.03779e-06				High	59.16	1.10418e-05	0
	VGEVIVTKDDAMLLK	18	1	1	P10809	M12(Oxidation)	1646.9	0	6.2608e+07	0	8.17281e+07										0.666179	1					High	61.22	1.22325e-05				High	65.9	4.2283e-06	1
	NAGVEGSLIVEK	8	1	1	P10809		1215.65	0	3.35601e+07	0	7.37559e+07				1.51618	1					0.649149	2	2.88745				High	59.13	2.9201e-05				High	72.43	1.35155e-06	0
	ALMLQGVDLLADAVAVTMGPK	14	1	1	P10809	M18(Oxidation)	2129.13	0	1.45862e+06	0	2.28939e+06										0.653238	1					High	58.57	2.02238e-05				High	78.32	2.09805e-07	0
	NAGVEGSLIVEK	11	1	1	P10809	K12(Label:13C(6)15N(2))	1223.67	0	5.10191e+07	0	4.882e+07																High	58.04	3.2585e-05				High	56.13	5.04627e-05	0
	ISSIQSIVPALEIANAHR	22	1	1	P10809	R18(Label:13C(6))	1925.08	0	1.64886e+07	0	598112				1.57161	1											High	57	1.7259e-05				High	53.18	4.01501e-05	0
	IGIEIIKR	6	1	1	P10809	K7(Label:13C(6)15N(2)); R8(Label:13C(6))	955.644	0	2.64979e+06	0	3.38219e+06				1.70773	1					0.64728	2	3.30384				High	55.25	1.66368e-05				High	55.02	1.61662e-05	1
	GVMLAVDAVIAELK	3	1	1	P10809	M3(Oxidation)	1444.8	0	1.22082e+06	0	2.01428e+06										0.636958	1					High	54.43	6.23801e-05				High	72.85	8.97524e-07	0
	IGIEIIKR	6	1	1	P10809		941.61	0	1.55165e+06	0	5.14488e+06																High	50.48	5.23788e-05				High	51.51	4.13196e-05	1
	GANPVEIR	4	1	1	P10809	R8(Label:13C(6))	861.485	0	7.44323e+06	0	7.83969e+06				1.58143	1					0.636538	1					High	49.49	0.000186684				High	35.41	0.00484842	0
	VTKDGVTVAK	2	1	1	P10809		1017.59	0	226558	0	608093				2.0545	1											High	48.77	0.000226321				High	32.28	0.011003	1
	TLNDELEIIEGMKFDR	7	1	1	P10809	M12(Oxidation)	1938.94	0	1.56565e+07	0	2.23026e+07																High	43.91	0.000684857				High	39.2	0.00200778	1
	IPAMTIAK	5	1	1	P10809	M4(Oxidation); K8(Label:13C(6)15N(2))	868.503	0	1.15317e+07	0	7.81895e+06				1.51334	1					0.656424	1					High	40.98	0.00211469				High	39.57	0.00274364	0
	VGEVIVTK	3	1	1	P10809		844.511	0	2.0389e+06	0	7.61761e+06				1.75464	1											High	40.83	0.00157773				High	34.37	0.00698286	0
	VGEVIVTKDDAMLLK	2	1	1	P10809	K8(Label:13C(6)15N(2)); M12(Oxidation)	1654.91	0	2.74407e+06	0	0																High	39.12	0.0017512							1
	GANPVEIR	4	1	1	P10809		855.465	0	4.70666e+06	0	1.23935e+07																High	38.57	0.00260616				High	30.41	0.0168789	0
	VTKDGVTVAK	2	1	1	P10809	K3(Label:13C(6)15N(2)); K10(Label:13C(6)15N(2))	1033.62	0	445477	0	413693										0.716116	1					High	37.67	0.00215462				High	44.91	0.000389034	1
	KISSIQSIVPALEIANAHR	13	1	1	P10809	K1(Label:13C(6)15N(2)); R19(Label:13C(6))	2061.2	0	255060	0	193964																High	37.56	0.000977397				High	52.05	3.20338e-05	1
	DDAMLLK	2	1	1	P10809	M4(Oxidation); K7(Label:13C(6)15N(2))	829.418	0	1.0392e+06	0	1.66175e+06				1.66268	1					0.689198	1					High	37.48	0.00251002				High	33.17	0.00677137	0
	VGEVIVTKDDAMLLK	2	1	1	P10809	K8(Label:13C(6)15N(2)); K15(Label:13C(6)15N(2))	1646.93	0	3.37729e+06	0	0				1.54156	1											High	37.27	0.00194062							1
	TLKIPAMTIAK	8	1	1	P10809	K3(Label:13C(6)15N(2)); M7(Oxidation); K11(Label:13C(6)15N(2))	1218.74	0	1.25051e+07	0	1.16174e+07				1.7241	1											High	36.75	0.00158512				High	39.81	0.00078354	1
	DRVTDALNATR	2	1	1	P10809	R2(Label:13C(6)); R11(Label:13C(6))	1243.67	0	1.17383e+06	0	1.9629e+06				1.65496	1											High	35.87	0.00615995				High	38.36	0.00348657	1
	APGFGDNR	2	1	1	P10809	R8(Label:13C(6))	839.408	0	1.33765e+06	0	0				1.61859	1											High	35.87	0.00297644							0
	ISSIQSIVPALEIANAHR	23	1	1	P10809		1919.06	0	1.0411e+07	0	1.48368e+06										0.619406	3	25.5678				High	34.52	0.00404395				High	40.73	0.000972071	0
	TLKIPAMTIAK	7	1	1	P10809	M7(Oxidation)	1202.71	0	7.25312e+06	0	1.80914e+07										0.664589	2	3.1304				High	34.48	0.00304766				High	39.94	0.000866894	1
	IQEIIEQLDVTTSEYEKEK	2	1	1	P10809	K17(Label:13C(6)15N(2)); K19(Label:13C(6)15N(2))	2311.18	0	2.00775e+07	0	0				1.38394	1											High	34.46	0.0052103							1
	DRVTDALNATR	2	1	1	P10809		1231.63	0	709278	0	3.28728e+06										0.597119	1					High	31.43	0.0199647				High	42.88	0.00134217	1
	DDAMLLK	5	1	1	P10809	M4(Oxidation)	821.403	0	908803	0	2.41113e+06				1.72566	1					0.632595	1					High	30.84	0.0109198				High	34.75	0.00428756	0
	IPAMTIAK	2	1	1	P10809	M4(Oxidation)	860.488	0	7.62002e+06	0	1.19114e+07																Medium	26.51	0.0473517				Medium	25.85	0.0527832	0
	APGFGDNR	3	1	1	P10809		833.386	0	826433	0	1.2123e+06										0.567589	1					High	26.02	0.0195027				High	31.33	0.00548474	0
	VGEVIVTK	1	1	1	P10809	K8(Label:13C(6)15N(2))	852.525	0	0	0	4.94437e+06										0.652358	1											High	64.52	4.78563e-06	0
	KISSIQSIVPALEIANAHR	30	1	1	P10809		2047.16	0	0	0	344651										0.0647355	1											High	56.24	1.54495e-05	1
	IMQSSSEVGYDAMAGDFVNMVEK	5	1	1	P10809	M2(Oxidation); M20(Oxidation)	2540.08	0	0	0	1.43974e+06										0.539827	2	6.41594										High	48.75	6.84871e-05	0
	IMQSSSEVGYDAMAGDFVNMVEK	1	1	1	P10809	M2(Oxidation); M20(Oxidation); K23(Label:13C(6)15N(2))	2548.11	0	0	0	652896																						High	40.45	0.000463029	0
	IQEIIEQLDVTTSEYEKEK	2	1	1	P10809		2295.15	0	0	0	1.13422e+07										0.507005	1											High	32.15	0.00941735	1
	GIIDPTKVVR	1	1	1	P10809		1097.66	0	0	0	740339										0.646135	1											High	27.95	0.0138681	1
O43447	Peptidyl-prolyl cis-trans isomerase H OS=Homo sapiens GN=PPIH PE=1 SV=1 - [PPIH_HUMAN]		1.57733			16.38	1	3	3	5	0	1.52983e+06	0	0			2	16.2705									154.195	16.38	3	5									177	19.1956	8.07471
	Sequence	# PSMs	# Proteins	# Protein Groups	Protein Group Accessions	Modifications	MH+ [Da]	A5: Area	B5: Area	C5: Area	D5: Area	A5: Heavy/Light	A5: Heavy/Light Count	A5: Heavy/Light Variability [%]	B5: Heavy/Light	B5: Heavy/Light Count	B5: Heavy/Light Variability [%]	C5: Heavy/Light	C5: Heavy/Light Count	C5: Heavy/Light Variability [%]	D5: Heavy/Light	D5: Heavy/Light Count	D5: Heavy/Light Variability [%]	A2	IonScore A2	Exp Value A2	B2	IonScore B2	Exp Value B2	C2	IonScore C2	Exp Value C2	D2	IonScore D2	Exp Value D2	# Missed Cleavages
	IIDGLLVMR	1	1	1	O43447	M8(Oxidation); R9(Label:13C(6))	1051.62	0	1.16076e+06	0	0				1.4144	1											High	54.93	3.71178e-05							0
	LPVVISQCGEM	1	1	1	O43447	C8(Methylthio); M11(Oxidation)	1237.56	0	2.23841e+06	0	0																High	41.1	0.000667573							0
	IIDGLLVMR	2	1	1	O43447	M8(Oxidation)	1045.6	0	820675	0	0																High	41.03	0.00123457							0
	GPFADENFK	1	1	1	O43447	K9(Label:13C(6)15N(2))	1032.48	0	1.19032e+06	0	0				1.75903	1											High	37.52	0.00178781							0
O15446	DNA-directed RNA polymerase I subunit RPA34 OS=Homo sapiens GN=CD3EAP PE=1 SV=1 - [RPA34_HUMAN]		1.57039		0.726008	40.39	1	10	10	38	0	6.02421e+06	0	1.03382e+07			4	28.692			7	94.3727					297.12	28.63	6	14					604.14	27.25	8	24	510	54.9514	8.51416
	Sequence	# PSMs	# Proteins	# Protein Groups	Protein Group Accessions	Modifications	MH+ [Da]	A5: Area	B5: Area	C5: Area	D5: Area	A5: Heavy/Light	A5: Heavy/Light Count	A5: Heavy/Light Variability [%]	B5: Heavy/Light	B5: Heavy/Light Count	B5: Heavy/Light Variability [%]	C5: Heavy/Light	C5: Heavy/Light Count	C5: Heavy/Light Variability [%]	D5: Heavy/Light	D5: Heavy/Light Count	D5: Heavy/Light Variability [%]	A2	IonScore A2	Exp Value A2	B2	IonScore B2	Exp Value B2	C2	IonScore C2	Exp Value C2	D2	IonScore D2	Exp Value D2	# Missed Cleavages
	TVKQEQINTEPLEDTVLSPTK	8	1	1	O15446		2370.23	0	3.13379e+06	0	497851				1.35077	1					1.98602	1					High	53.24	6.18886e-05				High	55.05	4.07953e-05	1
	SALAPNLLTSGK	3	1	1	O15446		1171.66	0	2.2221e+06	0	4.02544e+06																High	45.99	0.000463253				High	50.88	0.000160867	0
	EKQQDATVEPETEVVGPELPDDLEPQAAPTSTK	1	1	1	O15446	K2(Label:13C(6)15N(2)); K33(Label:13C(6)15N(2))	3564.73	0	149021	0	0																High	36.81	0.0022721							1
	GHTVTEPIQPLEPELPGEGQPEAR	2	1	1	O15446	R24(Label:13C(6))	2587.3	0	1.15536e+07	0	0				1.82571	1											High	36.03	0.00359222							0
	NQQLKEPEAAGPVGTEPTVETLEPLGVLFPSTTK	1	1	1	O15446	K5(Label:13C(6)15N(2)); K34(Label:13C(6)15N(2))	3593.89	0	2.3431e+06	0	0				6.25247	1											High	32.32	0.00416158							1
	QKGTEGMEPEEGVTVESQPQVK	4	1	1	O15446	M7(Oxidation)	2403.12	0	1.19643e+06	0	2.73695e+06				1.24926	1											High	31.54	0.0070847				High	39.32	0.00116365	1
	GHTVTEPIQPLEPELPGEGQPEAR	4	1	1	O15446		2581.28	0	6.64597e+06	0	1.01271e+07										0.423805	1					High	29.51	0.0173513				High	30.77	0.0130655	0
	QKGTEGMEPEEGVTVESQPQVK	3	1	1	O15446	K2(Label:13C(6)15N(2)); M7(Oxidation); K22(Label:13C(6)15N(2))	2419.15	0	1.63702e+06	0	1.76504e+06										0.726008	1					High	28.8	0.0152259				High	50.44	0.000103016	1
	TVKQEQINTEPLEDTVLSPTK	1	1	1	O15446	K3(Label:13C(6)15N(2)); K21(Label:13C(6)15N(2))	2386.26	0	4.17595e+06	0	0																High	27.43	0.0209632							1
	FCAFGGNPPVTGPR	3	1	1	O15446	C2(Methylthio); R14(Label:13C(6))	1471.68	0	0	0	2.62645e+06										0.791137	1											High	67.53	1.9603e-06	0
	FCAFGGNPPVTGPR	2	1	1	O15446	C2(Methylthio)	1465.67	0	0	0	3.36138e+06																						High	56.96	1.80228e-05	0
	VEPLEEAIPLPPTK	3	1	1	O15446		1532.85	0	0	0	2.26126e+06										2.91509	1											High	36.36	0.00360682	0
	ILEGPQQSLSGSPLQPIPASPPPQIPPGLRPR	1	1	1	O15446		3324.83	0	0	0	924666										0.0725071	1											High	35.03	0.0016129	0
	QEQINTEPLEDTVLSPTK	1	1	1	O15446		2042.02	0	0	0	1.093e+06										0.71478	1											High	29.62	0.0194276	0
	SALAPNLLTSGK	1	1	1	O15446	K12(Label:13C(6)15N(2))	1179.68	0	0	0	1.7526e+07																						Medium	27.14	0.0320707	0
P83881	60S ribosomal protein L36a OS=Homo sapiens GN=RPL36A PE=1 SV=2 - [RL36A_HUMAN]		1.56548		0.611207	17.92	2	2	2	5	0	383498	0	1.20004e+06			1				2	9.87088					53.8636	9.43	1	2					64.9376	17.92	2	3	106	12.4328	10.5796
	Sequence	# PSMs	# Proteins	# Protein Groups	Protein Group Accessions	Modifications	MH+ [Da]	A5: Area	B5: Area	C5: Area	D5: Area	A5: Heavy/Light	A5: Heavy/Light Count	A5: Heavy/Light Variability [%]	B5: Heavy/Light	B5: Heavy/Light Count	B5: Heavy/Light Variability [%]	C5: Heavy/Light	C5: Heavy/Light Count	C5: Heavy/Light Variability [%]	D5: Heavy/Light	D5: Heavy/Light Count	D5: Heavy/Light Variability [%]	A2	IonScore A2	Exp Value A2	B2	IonScore B2	Exp Value B2	C2	IonScore C2	Exp Value C2	D2	IonScore D2	Exp Value D2	# Missed Cleavages
	GKDSLYAQGK	2	1	1	P83881		1066.55	0	239044	0	234815				1.56548	1					0.571931	1					High	46.32	0.00050636				High	39.45	0.0023438	1
	GKDSLYAQGK	1	1	1	P83881	K2(Label:13C(6)15N(2)); K10(Label:13C(6)15N(2))	1082.58	0	383498	0	0																Medium	25.26	0.0711865							1
	LECVEPNCR	2	2	1	P83881	C3(Methylthio); C8(Methylthio)	1154.44	0	0	0	2.16527e+06										0.65318	1											High	27.62	0.008884	0
P55769	NHP2-like protein 1 OS=Homo sapiens GN=NHP2L1 PE=1 SV=3 - [NH2L1_HUMAN]		1.56178			9.38	1	1	1	2	0	1.16183e+06	0	0			1										76.5381	9.38	1	2									128	14.1646	8.45557
	Sequence	# PSMs	# Proteins	# Protein Groups	Protein Group Accessions	Modifications	MH+ [Da]	A5: Area	B5: Area	C5: Area	D5: Area	A5: Heavy/Light	A5: Heavy/Light Count	A5: Heavy/Light Variability [%]	B5: Heavy/Light	B5: Heavy/Light Count	B5: Heavy/Light Variability [%]	C5: Heavy/Light	C5: Heavy/Light Count	C5: Heavy/Light Variability [%]	D5: Heavy/Light	D5: Heavy/Light Count	D5: Heavy/Light Variability [%]	A2	IonScore A2	Exp Value A2	B2	IonScore B2	Exp Value B2	C2	IonScore C2	Exp Value C2	D2	IonScore D2	Exp Value D2	# Missed Cleavages
	QQIQSIQQSIER	1	1	1	P55769	R12(Label:13C(6))	1463.78	0	1.16183e+06	0	0				1.56178	1											High	50.53	0.000170827							0
	QQIQSIQQSIER	1	1	1	P55769		1457.76	0	743917	0	0																High	43.47	0.000897311							0
P22087	rRNA 2'-O-methyltransferase fibrillarin OS=Homo sapiens GN=FBL PE=1 SV=2 - [FBRL_HUMAN]		1.5344		0.544765	17.13	1	4	4	9	0	3.08067e+06	0	951164			4	4.55422			1						134.35	17.13	4	8					43.68	4.05	1	1	321	33.7634	10.1841
	Sequence	# PSMs	# Proteins	# Protein Groups	Protein Group Accessions	Modifications	MH+ [Da]	A5: Area	B5: Area	C5: Area	D5: Area	A5: Heavy/Light	A5: Heavy/Light Count	A5: Heavy/Light Variability [%]	B5: Heavy/Light	B5: Heavy/Light Count	B5: Heavy/Light Variability [%]	C5: Heavy/Light	C5: Heavy/Light Count	C5: Heavy/Light Variability [%]	D5: Heavy/Light	D5: Heavy/Light Count	D5: Heavy/Light Variability [%]	A2	IonScore A2	Exp Value A2	B2	IonScore B2	Exp Value B2	C2	IonScore C2	Exp Value C2	D2	IonScore D2	Exp Value D2	# Missed Cleavages
	GKEDALVTK	1	1	1	P22087	K2(Label:13C(6)15N(2)); K9(Label:13C(6)15N(2))	976.561	0	272871	0	0				1.80401	1											High	33.89	0.00655353							1
	VSISEGDDKIEYR	2	1	1	P22087	K9(Label:13C(6)15N(2)); R13(Label:13C(6))	1524.77	0	3.31742e+06	0	0				1.5096	1											High	31.16	0.0145463							1
	MQQENMKPQEQLTLEPYER	1	1	1	P22087	M1(Oxidation); M6(Oxidation)	2424.11	0	2.4855e+06	0	0				1.46673	1											High	30.1	0.00825765							0
	VSISEGDDKIEYR	2	1	1	P22087		1510.73	0	2.19755e+06	0	951164										0.544765	1					High	29.3	0.0183871				High	43.68	0.00066425	1
	DHAVVVGVYRPPPK	2	1	1	P22087		1533.85	0	2.27902e+06	0	0				1.55961	1											High	28.65	0.024426							0
	MQQENMKPQEQLTLEPYER	1	1	1	P22087	M1(Oxidation); M6(Oxidation); K7(Label:13C(6)15N(2)); R19(Label:13C(6))	2438.14	0	3.64556e+06	0	0																High	26.37	0.0260662							0
Q15361	Transcription termination factor 1 OS=Homo sapiens GN=TTF1 PE=1 SV=3 - [TTF1_HUMAN]		1.52383			3.09	1	1	1	1	0	2.14947e+06	0	0			1										29.73	3.09	1	1									905	102.987	9.37842
	Sequence	# PSMs	# Proteins	# Protein Groups	Protein Group Accessions	Modifications	MH+ [Da]	A5: Area	B5: Area	C5: Area	D5: Area	A5: Heavy/Light	A5: Heavy/Light Count	A5: Heavy/Light Variability [%]	B5: Heavy/Light	B5: Heavy/Light Count	B5: Heavy/Light Variability [%]	C5: Heavy/Light	C5: Heavy/Light Count	C5: Heavy/Light Variability [%]	D5: Heavy/Light	D5: Heavy/Light Count	D5: Heavy/Light Variability [%]	A2	IonScore A2	Exp Value A2	B2	IonScore B2	Exp Value B2	C2	IonScore C2	Exp Value C2	D2	IonScore D2	Exp Value D2	# Missed Cleavages
	EAGTDMQESQPTVGLDDETPQLLGPTHK	1	1	1	Q15361	M6(Oxidation); K28(Label:13C(6)15N(2))	3018.41	0	2.14947e+06	0	0				1.52383	1											High	29.73	0.00888559							0
O15160	DNA-directed RNA polymerases I and III subunit RPAC1 OS=Homo sapiens GN=POLR1C PE=1 SV=1 - [RPAC1_HUMAN]		1.51104		0.516239	17.34	1	4	4	9	0	826655	0	776886			3	10.5791			3	7.35719					155.014	14.45	3	3					186.225	13.58	3	6	346	39.225	5.50342
	Sequence	# PSMs	# Proteins	# Protein Groups	Protein Group Accessions	Modifications	MH+ [Da]	A5: Area	B5: Area	C5: Area	D5: Area	A5: Heavy/Light	A5: Heavy/Light Count	A5: Heavy/Light Variability [%]	B5: Heavy/Light	B5: Heavy/Light Count	B5: Heavy/Light Variability [%]	C5: Heavy/Light	C5: Heavy/Light Count	C5: Heavy/Light Variability [%]	D5: Heavy/Light	D5: Heavy/Light Count	D5: Heavy/Light Variability [%]	A2	IonScore A2	Exp Value A2	B2	IonScore B2	Exp Value B2	C2	IonScore C2	Exp Value C2	D2	IonScore D2	Exp Value D2	# Missed Cleavages
	NQGDEEGTEIDTLQFR	1	1	1	O15160	R16(Label:13C(6))	1857.85	0	823941	0	0				1.62248	1											High	99.41	1.29443e-09							0
	ILLAEVPTMAVEK	1	1	1	O15160	M9(Oxidation); K13(Label:13C(6)15N(2))	1437.81	0	1.07625e+06	0	0				1.18906	1											High	53.35	6.95883e-05							0
	LLPDITLLEPVEGEAAEELSR	3	1	1	O15160		2294.21	0	579778	0	982370				1.51104	1					0.781036	1					High	31.13	0.0110625				High	43.4	0.000655922	0
	NQGDEEGTEIDTLQFR	1	1	1	O15160		1851.83	0	0	0	653139										0.491279	1											High	65.78	2.14035e-06	0
	FSPVATASYR	1	1	1	O15160		1098.55	0	0	0	695150										0.516239	1											High	41.49	0.00139077	0
	FSPVATASYR	1	1	1	O15160	R10(Label:13C(6))	1104.57	0	0	0	374505																						High	39.66	0.00231427	0
	LLPDITLLEPVEGEAAEELSR	1	1	1	O15160	R21(Label:13C(6))	2300.23	0	0	0	767267																						Medium	26.77	0.0272439	0
Q09028	Histone-binding protein RBBP4 OS=Homo sapiens GN=RBBP4 PE=1 SV=3 - [RBBP4_HUMAN]		1.49212		0.445954	3.06	2	1	1	3	0	1.19258e+06	0	722495			1				1						106.356	3.06	1	2					48.69	3.06	1	1	425	47.6261	4.89404
	Sequence	# PSMs	# Proteins	# Protein Groups	Protein Group Accessions	Modifications	MH+ [Da]	A5: Area	B5: Area	C5: Area	D5: Area	A5: Heavy/Light	A5: Heavy/Light Count	A5: Heavy/Light Variability [%]	B5: Heavy/Light	B5: Heavy/Light Count	B5: Heavy/Light Variability [%]	C5: Heavy/Light	C5: Heavy/Light Count	C5: Heavy/Light Variability [%]	D5: Heavy/Light	D5: Heavy/Light Count	D5: Heavy/Light Variability [%]	A2	IonScore A2	Exp Value A2	B2	IonScore B2	Exp Value B2	C2	IonScore C2	Exp Value C2	D2	IonScore D2	Exp Value D2	# Missed Cleavages
	TPSSDVLVFDYTK	2	2	1	Q09028		1471.73	0	761754	0	722495				1.49212	1					0.445954	1					High	75.07	6.11452e-07				High	48.69	0.00026433	0
	TPSSDVLVFDYTK	1	2	1	Q09028	K13(Label:13C(6)15N(2))	1479.74	0	1.19258e+06	0	0																High	44.55	0.000722549							0
P46781	40S ribosomal protein S9 OS=Homo sapiens GN=RPS9 PE=1 SV=3 - [RS9_HUMAN]		1.48774		0.343016	24.23	1	5	5	13	0	2.32812e+06	0	2.56795e+06			4	6.07789			3	16.1549					153.587	16.49	4	7					138.093	16.49	3	6	194	22.5776	10.6528
	Sequence	# PSMs	# Proteins	# Protein Groups	Protein Group Accessions	Modifications	MH+ [Da]	A5: Area	B5: Area	C5: Area	D5: Area	A5: Heavy/Light	A5: Heavy/Light Count	A5: Heavy/Light Variability [%]	B5: Heavy/Light	B5: Heavy/Light Count	B5: Heavy/Light Variability [%]	C5: Heavy/Light	C5: Heavy/Light Count	C5: Heavy/Light Variability [%]	D5: Heavy/Light	D5: Heavy/Light Count	D5: Heavy/Light Variability [%]	A2	IonScore A2	Exp Value A2	B2	IonScore B2	Exp Value B2	C2	IonScore C2	Exp Value C2	D2	IonScore D2	Exp Value D2	# Missed Cleavages
	LFEGNALLR	2	1	1	P46781	R9(Label:13C(6))	1038.6	0	2.0841e+06	0	0				1.39018	1											High	48.2	0.000270171							0
	LFEGNALLR	3	1	1	P46781		1032.58	0	1.49916e+06	0	2.85836e+06										0.343016	1					High	41.09	0.00138491				High	48.34	0.000263066	0
	IEDFLER	1	1	1	P46781	R7(Label:13C(6))	927.484	0	1.00965e+06	0	0				2.37931	1											High	33.55	0.00797035							0
	LIGEYGLR	2	1	1	P46781	R8(Label:13C(6))	926.537	0	3.88134e+06	0	1.80082e+06				1.46693	1											High	31.89	0.009966				High	28.97	0.018888	0
	LIGEYGLR	3	1	1	P46781		920.516	0	2622555	0	4.71127e+06										0.382236	1					High	28.71	0.0268499				High	39.04	0.00248853	0
	RLQTQVFK	1	1	1	P46781	R1(Label:13C(6)); K8(Label:13C(6)15N(2))	1033.63	0	1.01892e+06	0	0				1.50885	1											High	26.03	0.0245718							1
	KGQGGAGAGDDEEED	1	1	1	P46781		1434.55	0	0	0	134226										0.141339	1											High	31.1	0.00398665	1
Q08945	FACT complex subunit SSRP1 OS=Homo sapiens GN=SSRP1 PE=1 SV=1 - [SSRP1_HUMAN]		1.47405			2.12	1	1	1	1	0	1.21024e+06	0	0			1										36.19	2.12	1	1									709	81.0244	6.87354
	Sequence	# PSMs	# Proteins	# Protein Groups	Protein Group Accessions	Modifications	MH+ [Da]	A5: Area	B5: Area	C5: Area	D5: Area	A5: Heavy/Light	A5: Heavy/Light Count	A5: Heavy/Light Variability [%]	B5: Heavy/Light	B5: Heavy/Light Count	B5: Heavy/Light Variability [%]	C5: Heavy/Light	C5: Heavy/Light Count	C5: Heavy/Light Variability [%]	D5: Heavy/Light	D5: Heavy/Light Count	D5: Heavy/Light Variability [%]	A2	IonScore A2	Exp Value A2	B2	IonScore B2	Exp Value B2	C2	IonScore C2	Exp Value C2	D2	IonScore D2	Exp Value D2	# Missed Cleavages
	IKSDHPGISITDLSK	1	1	1	Q08945		1610.87	0	1.21024e+06	0	0				1.47405	1											High	36.19	0.00459233							1
Q9NX24	H/ACA ribonucleoprotein complex subunit 2 OS=Homo sapiens GN=NHP2 PE=1 SV=1 - [NHP2_HUMAN]		1.46334			24.84	1	2	2	4	0	1.99765e+06	0	0			3	13.4777									113.3	24.84	2	4									153	17.1899	8.22119
	Sequence	# PSMs	# Proteins	# Protein Groups	Protein Group Accessions	Modifications	MH+ [Da]	A5: Area	B5: Area	C5: Area	D5: Area	A5: Heavy/Light	A5: Heavy/Light Count	A5: Heavy/Light Variability [%]	B5: Heavy/Light	B5: Heavy/Light Count	B5: Heavy/Light Variability [%]	C5: Heavy/Light	C5: Heavy/Light Count	C5: Heavy/Light Variability [%]	D5: Heavy/Light	D5: Heavy/Light Count	D5: Heavy/Light Variability [%]	A2	IonScore A2	Exp Value A2	B2	IonScore B2	Exp Value B2	C2	IonScore C2	Exp Value C2	D2	IonScore D2	Exp Value D2	# Missed Cleavages
	IKADPDGPEAQAEACSGER	1	1	1	Q9NX24	K2(Label:13C(6)15N(2)); C15(Methylthio); R19(Label:13C(6))	2003.89	0	1.89446e+06	0	0				1.29698	1											High	46.8	0.000138938							1
	TYQELLVNQNPIAQPLASR	2	1	1	Q9NX24	R19(Label:13C(6))	2161.16	0	2.10083e+06	0	0				1.60194	1											High	41.87	0.000672884							0
	TYQELLVNQNPIAQPLASR	1	1	1	Q9NX24		2155.14	0	1.41632e+06	0	0				1.46334	1											High	38.37	0.00211042							0
P62913	60S ribosomal protein L11 OS=Homo sapiens GN=RPL11 PE=1 SV=2 - [RL11_HUMAN]		1.44858		0.517631	12.92	1	2	2	12	0	3.54024e+06	0	3.06722e+06			2	20.7965			1						232.037	12.92	2	7					221.857	7.87	1	5	178	20.2396	9.59814
	Sequence	# PSMs	# Proteins	# Protein Groups	Protein Group Accessions	Modifications	MH+ [Da]	A5: Area	B5: Area	C5: Area	D5: Area	A5: Heavy/Light	A5: Heavy/Light Count	A5: Heavy/Light Variability [%]	B5: Heavy/Light	B5: Heavy/Light Count	B5: Heavy/Light Variability [%]	C5: Heavy/Light	C5: Heavy/Light Count	C5: Heavy/Light Variability [%]	D5: Heavy/Light	D5: Heavy/Light Count	D5: Heavy/Light Variability [%]	A2	IonScore A2	Exp Value A2	B2	IonScore B2	Exp Value B2	C2	IonScore C2	Exp Value C2	D2	IonScore D2	Exp Value D2	# Missed Cleavages
	VLEQLTGQTPVFSK	4	1	1	P62913	K14(Label:13C(6)15N(2))	1554.86	0	4.86318e+06	0	1.55621e+06				1.66424	1											High	71.74	9.74682e-07				High	63.59	6.58471e-06	0
	VLEQLTGQTPVFSK	5	1	1	P62913		1546.84	0	2.77804e+06	0	3.06722e+06										0.517631	1					High	54.36	5.84468e-05				High	64.17	5.91464e-06	0
	YDGIILPGK	2	1	1	P62913		975.547	0	1.75856e+06	0	0				1.26086	1											High	36.06	0.00458323							0
	YDGIILPGK	1	1	1	P62913	K9(Label:13C(6)15N(2))	983.561	0	2.2173e+06	0	0																High	34.39	0.00584084							0
P62310	U6 snRNA-associated Sm-like protein LSm3 OS=Homo sapiens GN=LSM3 PE=1 SV=2 - [LSM3_HUMAN]		1.42469		0.553424	11.76	1	1	1	2	0	5.18438e+06	0	4.21663e+06			1				1						28.53	11.76	1	1					37.22	11.76	1	1	102	11.838	4.70361
	Sequence	# PSMs	# Proteins	# Protein Groups	Protein Group Accessions	Modifications	MH+ [Da]	A5: Area	B5: Area	C5: Area	D5: Area	A5: Heavy/Light	A5: Heavy/Light Count	A5: Heavy/Light Variability [%]	B5: Heavy/Light	B5: Heavy/Light Count	B5: Heavy/Light Variability [%]	C5: Heavy/Light	C5: Heavy/Light Count	C5: Heavy/Light Variability [%]	D5: Heavy/Light	D5: Heavy/Light Count	D5: Heavy/Light Variability [%]	A2	IonScore A2	Exp Value A2	B2	IonScore B2	Exp Value B2	C2	IonScore C2	Exp Value C2	D2	IonScore D2	Exp Value D2	# Missed Cleavages
	GDGVVLVAPPLR	1	1	1	P62310	R12(Label:13C(6))	1198.72	0	5.18438e+06	0	0				1.42469	1											High	28.53	0.0128357							0
	GDGVVLVAPPLR	1	1	1	P62310		1192.7	0	0	0	4.21663e+06										0.553424	1											High	37.22	0.0021907	0
Q15428	Splicing factor 3A subunit 2 OS=Homo sapiens GN=SF3A2 PE=1 SV=2 - [SF3A2_HUMAN]		1.39099		1.23673	7.33	1	3	3	3	0	640156	0	479561			1				2	11.4844					28.98	1.94	1	1					43.16	5.39	2	2	464	49.2243	9.64209
	Sequence	# PSMs	# Proteins	# Protein Groups	Protein Group Accessions	Modifications	MH+ [Da]	A5: Area	B5: Area	C5: Area	D5: Area	A5: Heavy/Light	A5: Heavy/Light Count	A5: Heavy/Light Variability [%]	B5: Heavy/Light	B5: Heavy/Light Count	B5: Heavy/Light Variability [%]	C5: Heavy/Light	C5: Heavy/Light Count	C5: Heavy/Light Variability [%]	D5: Heavy/Light	D5: Heavy/Light Count	D5: Heavy/Light Variability [%]	A2	IonScore A2	Exp Value A2	B2	IonScore B2	Exp Value B2	C2	IonScore C2	Exp Value C2	D2	IonScore D2	Exp Value D2	# Missed Cleavages
	NHLGSYECK	1	1	1	Q15428	C8(Methylthio); K9(Label:13C(6)15N(2))	1104.47	0	640156	0	0				1.39099	1											High	28.98	0.00704808							0
	FMSAYEQR	1	1	1	Q15428	M2(Oxidation)	1047.45	0	0	0	732504										1.14484	1											High	29.91	0.00524335	0
	QLALETIDINKDPYFMK	1	1	1	Q15428	M16(Oxidation)	2055.04	0	0	0	226617										1.336	1											Medium	26.25	0.042329	1
P38432	Coilin OS=Homo sapiens GN=COIL PE=1 SV=1 - [COIL_HUMAN]		1.38363		1.40284	2.78	1	2	2	6	0	1.56953e+06	0	2.10561e+06			2	0.952221			2	26.0405					51.568	2.78	2	2					77.5384	2.78	2	4	576	62.5699	9.0708
	Sequence	# PSMs	# Proteins	# Protein Groups	Protein Group Accessions	Modifications	MH+ [Da]	A5: Area	B5: Area	C5: Area	D5: Area	A5: Heavy/Light	A5: Heavy/Light Count	A5: Heavy/Light Variability [%]	B5: Heavy/Light	B5: Heavy/Light Count	B5: Heavy/Light Variability [%]	C5: Heavy/Light	C5: Heavy/Light Count	C5: Heavy/Light Variability [%]	D5: Heavy/Light	D5: Heavy/Light Count	D5: Heavy/Light Variability [%]	A2	IonScore A2	Exp Value A2	B2	IonScore B2	Exp Value B2	C2	IonScore C2	Exp Value C2	D2	IonScore D2	Exp Value D2	# Missed Cleavages
	VLDLEPK	3	1	1	P38432		813.469	0	2.86693e+06	0	3.31537e+06				1.39255	1											High	36.31	0.0044204				High	32.23	0.01131	0
	KGSVSVCSK	1	1	1	P38432	C7(Methylthio)	940.455	0	272128	0	0				1.37477	1											High	30.91	0.0117995							1
	VLDLEPK	1	1	1	P38432	K7(Label:13C(6)15N(2))	821.483	0	0	0	3.91299e+06										1.18026	1											High	36.16	0.00363154	0
	KGSVSVCSK	1	1	1	P38432	K1(Label:13C(6)15N(2)); C7(Methylthio); K9(Label:13C(6)15N(2))	956.484	0	0	0	298226										1.6674	1											High	31.44	0.0126691	1
P31943	Heterogeneous nuclear ribonucleoprotein H OS=Homo sapiens GN=HNRNPH1 PE=1 SV=4 - [HNRH1_HUMAN]		1.36862		0.637267	25.84	1	3	8	81	0	9.64203e+06	0	3.33188e+07			4	35.7572			2	0.0979136					1127.25	25.84	8	34					1639.37	21.6	7	47	449	49.1984	6.30322
	Sequence	# PSMs	# Proteins	# Protein Groups	Protein Group Accessions	Modifications	MH+ [Da]	A5: Area	B5: Area	C5: Area	D5: Area	A5: Heavy/Light	A5: Heavy/Light Count	A5: Heavy/Light Variability [%]	B5: Heavy/Light	B5: Heavy/Light Count	B5: Heavy/Light Variability [%]	C5: Heavy/Light	C5: Heavy/Light Count	C5: Heavy/Light Variability [%]	D5: Heavy/Light	D5: Heavy/Light Count	D5: Heavy/Light Variability [%]	A2	IonScore A2	Exp Value A2	B2	IonScore B2	Exp Value B2	C2	IonScore C2	Exp Value C2	D2	IonScore D2	Exp Value D2	# Missed Cleavages
	ATENDIYNFFSPLNPVR	7	2	2	P52597;P31943	R17(Label:13C(6))	2002.99	0	1.02084e+07	0	1.68887e+07																High	77.11	3.61837e-07				High	33.46	0.00820486	0
	STGEAFVQFASQEIAEK	10	2	2	P55795;P31943		1841.89	0	1.43481e+07	0	3.73275e+07																High	64.96	5.0905e-06				High	61.42	1.15738e-05	0
	STGEAFVQFASQEIAEK	7	2	2	P55795;P31943	K17(Label:13C(6)15N(2))	1849.9	0	1.33065e+07	0	2.39595e+07																High	64.1	7.00281e-06				High	66.93	3.61941e-06	0
	GLPWSCSADEVQR	5	1	1	P31943	C6(Methylthio); R13(Label:13C(6))	1499.66	0	2.51727e+06	0	5.32775e+06				0.813272	1					0.636847	1					High	54.74	2.31659e-05				High	66.48	1.51811e-06	0
	SNNVEMDWVLK	5	1	1	P31943	M6(Oxidation)	1350.63	0	1.41955e+06	0	6.5806e+06				1.36862	2	0.640431				0.637688	1					High	52.02	9.51508e-05				High	53.58	6.64374e-05	0
	ATENDIYNFFSPLNPVR	9	2	2	P52597;P31943		1996.97	0	1.02359e+07	0	3.09851e+07																High	49.67	0.000157526				High	55.11	4.60937e-05	0
	HTGPNSPDTANDGFVR	6	2	2	P55795;P31943		1684.76	0	4.1206e+06	0	2.16766e+07																High	49.29	0.00010834				High	71.68	6.24867e-07	0
	SNNVEMDWVLK	4	1	1	P31943	M6(Oxidation); K11(Label:13C(6)15N(2))	1358.64	0	1.89448e+06	0	4.19637e+06																High	41.58	0.00125799				High	48.05	0.000283582	0
	GLPWSCSADEVQR	5	1	1	P31943	C6(Methylthio)	1493.64	0	3.0379e+06	0	8.74241e+06																High	41.09	0.000433582				High	59.46	5.81579e-06	0
	DLNYCFSGMSDHR	2	2	2	P55795;P31943	C5(Methylthio); M9(Oxidation); R13(Label:13C(6))	1612.62	0	936148	0	455917																High	40.01	0.000555995				High	34.4	0.0018647	0
	YGDGGSTFQSTTGHCVHMR	2	1	1	P31943	C15(Methylthio); M18(Oxidation)	2102.84	0	573026	0	0				2.17582	1											High	39.8	0.00058354							0
	VHIEIGPDGR	5	3	3	P55795;P52597;P31943	R10(Label:13C(6))	1098.6	0	4.34215e+06	0	1.76333e+07																High	38.57	0.00305095				High	36.82	0.0041386	0
	HTGPNSPDTANDGFVR	5	2	2	P55795;P31943	R16(Label:13C(6))	1690.78	0	3.60385e+06	0	1.28431e+07																High	36.93	0.0019263				High	58.98	1.25841e-05	0
	VHIEIGPDGR	5	3	3	P55795;P52597;P31943		1092.58	0	4.25365e+06	0	3.16438e+07																High	29.78	0.0219334				High	35.66	0.00566378	0
	DLNYCFSGMSDHR	4	2	2	P55795;P31943	C5(Methylthio); M9(Oxidation)	1606.6	0	1.10123e+06	0	2.98602e+06																High	29.61	0.00609636				High	56.82	1.06809e-05	0
Q14978	Nucleolar and coiled-body phosphoprotein 1 OS=Homo sapiens GN=NOLC1 PE=1 SV=2 - [NOLC1_HUMAN]		1.3658		0.634918	5.15	1	3	3	5	0	622036	0	429781			2	2.00139			1						134.803	3.58	2	4					25.42	1.57	1	1	699	73.5596	9.46631
	Sequence	# PSMs	# Proteins	# Protein Groups	Protein Group Accessions	Modifications	MH+ [Da]	A5: Area	B5: Area	C5: Area	D5: Area	A5: Heavy/Light	A5: Heavy/Light Count	A5: Heavy/Light Variability [%]	B5: Heavy/Light	B5: Heavy/Light Count	B5: Heavy/Light Variability [%]	C5: Heavy/Light	C5: Heavy/Light Count	C5: Heavy/Light Variability [%]	D5: Heavy/Light	D5: Heavy/Light Count	D5: Heavy/Light Variability [%]	A2	IonScore A2	Exp Value A2	B2	IonScore B2	Exp Value B2	C2	IonScore C2	Exp Value C2	D2	IonScore D2	Exp Value D2	# Missed Cleavages
	VVPSDLYPLVLGFLR	2	1	1	Q14978	R15(Label:13C(6))	1693.99	0	1.06215e+06	0	0				1.34749	1											High	54.25	2.09445e-05							0
	DNQLSEVANK	2	1	1	Q14978		1117.54	0	181921	0	0				1.38436	1											High	46.22	0.000364141							0
	VREEEIEVDSR	1	1	1	Q14978		1360.67	0	0	0	429781										0.634918	1											Medium	25.42	0.0467937	1
Q92945	Far upstream element-binding protein 2 OS=Homo sapiens GN=KHSRP PE=1 SV=4 - [FUBP2_HUMAN]		1.33718		0.717094	10.97	1	8	8	15	0	1.02895e+06	0	3.14394e+06			2	163.772			8	8.49897					61.6155	3.66	2	2					356.167	10.97	8	13	711	73.07	7.29834
	Sequence	# PSMs	# Proteins	# Protein Groups	Protein Group Accessions	Modifications	MH+ [Da]	A5: Area	B5: Area	C5: Area	D5: Area	A5: Heavy/Light	A5: Heavy/Light Count	A5: Heavy/Light Variability [%]	B5: Heavy/Light	B5: Heavy/Light Count	B5: Heavy/Light Variability [%]	C5: Heavy/Light	C5: Heavy/Light Count	C5: Heavy/Light Variability [%]	D5: Heavy/Light	D5: Heavy/Light Count	D5: Heavy/Light Variability [%]	A2	IonScore A2	Exp Value A2	B2	IonScore B2	Exp Value B2	C2	IonScore C2	Exp Value C2	D2	IonScore D2	Exp Value D2	# Missed Cleavages
	SVSLTGAPESVQK	2	1	1	Q92945		1302.68	0	868773	0	4.33279e+06				0.619087	1											High	51.05	0.000165292				High	41	0.00167603	0
	VQISPDSGGLPER	2	1	1	Q92945		1354.69	0	1.18913e+06	0	3.70598e+06				2.8882	1					2.22321	1					Medium	24.83	0.065277				High	33.24	0.0094137	0
	AINQQTGAFVEISR	1	1	1	Q92945		1533.79	0	0	0	1.2447e+06										0.562563	1											High	80.89	1.56831e-07	0
	SVSLTGAPESVQK	2	1	1	Q92945	K13(Label:13C(6)15N(2))	1310.7	0	0	0	3.13916e+06										0.724512	1											High	66.31	5.28577e-06	0
	KDAFADAVQR	1	1	1	Q92945		1120.57	0	0	0	520189										0.709752	1											High	45.32	0.000594874	1
	IINDLLQSLR	1	1	1	Q92945		1184.7	0	0	0	1.32445e+06										0.698253	1											High	44.8	0.000427159	0
	DAFADAVQR	2	1	1	Q92945	R9(Label:13C(6))	998.495	0	0	0	944419										0.672692	1											High	34.9	0.00582469	0
	KDAFADAVQR	1	1	1	Q92945	K1(Label:13C(6)15N(2)); R10(Label:13C(6))	1134.6	0	0	0	369205																						High	34.22	0.00868526	1
	HSVGVVIGR	2	1	1	Q92945		923.538	0	0	0	1.39304e+06										0.754255	1											High	31.51	0.0174107	0
	MMLDDIVSR	1	1	1	Q92945	M1(Oxidation); M2(Oxidation); R9(Label:13C(6))	1117.53	0	0	0	481372										1.86709	1											Medium	26.61	0.0265202	0
P60866	40S ribosomal protein S20 OS=Homo sapiens GN=RPS20 PE=1 SV=1 - [RS20_HUMAN]		1.3229		0.411137	28.57	1	4	4	12	0	2.5363e+06	0	1.31334e+06			3	9.50695			4	7.63483					161.396	22.69	3	8					108.227	28.57	4	4	119	13.3643	9.93506
	Sequence	# PSMs	# Proteins	# Protein Groups	Protein Group Accessions	Modifications	MH+ [Da]	A5: Area	B5: Area	C5: Area	D5: Area	A5: Heavy/Light	A5: Heavy/Light Count	A5: Heavy/Light Variability [%]	B5: Heavy/Light	B5: Heavy/Light Count	B5: Heavy/Light Variability [%]	C5: Heavy/Light	C5: Heavy/Light Count	C5: Heavy/Light Variability [%]	D5: Heavy/Light	D5: Heavy/Light Count	D5: Heavy/Light Variability [%]	A2	IonScore A2	Exp Value A2	B2	IonScore B2	Exp Value B2	C2	IonScore C2	Exp Value C2	D2	IonScore D2	Exp Value D2	# Missed Cleavages
	TPVEPEVAIHR	1	1	1	P60866	R11(Label:13C(6))	1253.69	0	1.0628e+06	0	0				1.24091	1											High	47.02	0.00038133							0
	DTGKTPVEPEVAIHR	3	1	1	P60866	K4(Label:13C(6)15N(2)); R15(Label:13C(6))	1662.89	0	1.46864e+06	0	1.04661e+06				1.44002	1					0.496841	1					High	36.04	0.00411906				High	28.7	0.0224602	1
	TPVEPEVAIHR	2	1	1	P60866		1247.67	0	845634	0	1.4234e+06										0.414443	1					High	33.07	0.0104799				High	38.4	0.00309324	0
	LIDLHSPSEIVK	2	1	1	P60866	K12(Label:13C(6)15N(2))	1358.77	0	5.07747e+06	0	0				1.3229	1											High	32.83	0.00740096							0
	LIDLHSPSEIVK	3	1	1	P60866		1350.76	0	3.83814e+06	0	1.47e+06										0.407857	1					High	28.18	0.0251651				High	49.98	0.000165762	0
	VCADLIR	1	1	1	P60866	C2(Methylthio)	835.413	0	0	0	846187										0.373939	1											High	30.81	0.0127382	0
O43290	U4/U6.U5 tri-snRNP-associated protein 1 OS=Homo sapiens GN=SART1 PE=1 SV=1 - [SNUT1_HUMAN]		1.31376		0.551501	30	1	18	18	72	0	1.0129e+07	0	8.29355e+06			15	5.76481			14	6.10844					1549.6	26.13	16	41					1162.91	24.63	14	31	800	90.2003	6.12549
	Sequence	# PSMs	# Proteins	# Protein Groups	Protein Group Accessions	Modifications	MH+ [Da]	A5: Area	B5: Area	C5: Area	D5: Area	A5: Heavy/Light	A5: Heavy/Light Count	A5: Heavy/Light Variability [%]	B5: Heavy/Light	B5: Heavy/Light Count	B5: Heavy/Light Variability [%]	C5: Heavy/Light	C5: Heavy/Light Count	C5: Heavy/Light Variability [%]	D5: Heavy/Light	D5: Heavy/Light Count	D5: Heavy/Light Variability [%]	A2	IonScore A2	Exp Value A2	B2	IonScore B2	Exp Value B2	C2	IonScore C2	Exp Value C2	D2	IonScore D2	Exp Value D2	# Missed Cleavages
	TLGEDDPWLDDTAAWIER	3	1	1	O43290	R18(Label:13C(6))	2108.98	0	1.18503e+06	0	552773				0.89967	1											High	96.83	2.02304e-09				High	53.69	4.16874e-05	0
	ADDLLPLGDQTQDGDFGSR	4	1	1	O43290	R19(Label:13C(6))	2025.95	0	9.05005e+06	0	3.93136e+06				1.27776	1					0.556765	1					High	93.15	5.54377e-09				High	70.23	1.02903e-06	0
	TSSGDASSLSIEETNK	3	1	1	O43290		1625.75	0	667841	0	1.69188e+06				1.43268	1											High	89.98	1.01466e-08				High	72.5	5.22977e-07	0
	MSSSDTPLGTVALLQEK	3	1	1	O43290	M1(Oxidation); K17(Label:13C(6)15N(2))	1800.91	0	5.39664e+06	0	1.96986e+06				1.30784	1											High	82.16	1.10377e-07				High	69.44	2.12736e-06	0
	TSSGDASSLSIEETNK	2	1	1	O43290	K16(Label:13C(6)15N(2))	1633.76	0	956802	0	954800										0.564342	1					High	74.1	4.26004e-07				High	88.73	1.56742e-08	0
	TLGEDDPWLDDTAAWIER	4	1	1	O43290		2102.95	0	1.31718e+06	0	1.13149e+06										0.527911	1					High	73.62	4.06267e-07				High	80.96	6.61384e-08	0
	LQAQSLSTVGPR	4	1	1	O43290	R12(Label:13C(6))	1262.71	0	8.76926e+06	0	5.96593e+06				1.31376	1					0.550508	1					High	72.8	9.31533e-07				High	84.73	6.15816e-08	0
	MSSSDTPLGTVALLQEK	2	1	1	O43290	M1(Oxidation)	1792.89	0	4.12638e+06	0	3.58735e+06										0.549111	1					High	71.13	1.4493e-06				High	100.46	1.64608e-09	0
	LQAQSLSTVGPR	3	1	1	O43290		1256.69	0	6.67493e+06	0	1.08684e+07																High	69.89	2.1231e-06				High	74.85	6.85779e-07	0
	ADDLLPLGDQTQDGDFGSR	4	1	1	O43290		2019.92	0	7082754	0	7.16665e+06																High	59.5	1.00421e-05				High	67.99	1.46146e-06	0
	TPYIVLSGSGK	4	1	1	O43290	K11(Label:13C(6)15N(2))	1129.63	0	8.07398e+06	0	3.74245e+06				1.3658	1					0.551381	1					High	51.52	0.000159613				High	44.96	0.000711713	0
	GLLETTVQK	3	1	1	O43290	K9(Label:13C(6)15N(2))	996.578	0	2.57789e+06	0	1.46705e+06				1.42404	1											High	49.48	0.000188242				High	35.73	0.00461094	0
	RDDGYEAAASSK	1	1	1	O43290	R1(Label:13C(6)); K12(Label:13C(6)15N(2))	1283.6	0	184030	0	0				1.37613	1											High	45.03	0.000392564							1
	TPYIVLSGSGK	4	1	1	O43290		1121.62	0	5.91152e+06	0	6.84564e+06																High	44.51	0.000807114				High	40.58	0.00197746	0
	IEYVDETGR	1	1	1	O43290	R9(Label:13C(6))	1087.53	0	704510	0	0				0.883523	1											High	41.37	0.000922764							0
	KLDEEALLK	1	1	1	O43290		1058.6	0	1.49727e+06	0	0				1.30816	1											High	39.84	0.00247451							1
	RDDGYEAAASSK	1	1	1	O43290		1269.57	0	99100.1	0	0																High	39.61	0.000842346							1
	QLQQLQQLR	2	1	1	O43290		1154.66	0	2337138	0	4.0298e+06				1.31676	1					0.576395	1					High	39.16	0.00205669				High	50.96	0.00013388	0
	EAGTKEEPVTADVINPMALR	3	1	1	O43290	K5(Label:13C(6)15N(2)); M17(Oxidation); R20(Label:13C(6))	2171.11	0	1.25677e+07	0	0				1.32973	1											High	38.56	0.00236837							1
	SLPSAVYCIEDK	1	1	1	O43290	C8(Methylthio)	1370.63	0	1.77384e+06	0	0				1.26703	1											High	36.63	0.00223788							0
	LASEYLTPEEMVTFK	3	1	1	O43290	M11(Oxidation); K15(Label:13C(6)15N(2))	1781.87	0	3.78999e+06	0	1.47449e+06				0.896375	1					0.551622	1					High	34.65	0.00529576				Medium	25.02	0.0465867	0
	DSGEKVVEIVK	1	1	1	O43290		1202.66	0	695043	0	0				1.43395	1											High	34.43	0.0076623							1
	EAGTKEEPVTADVINPMALR	3	1	1	O43290	M17(Oxidation)	2157.08	0	9.45133e+06	0	2.75682e+06										0.41782	1					High	33.48	0.00742674				High	35.03	0.00522895	1
	DSGEKVVEIVK	2	1	1	O43290	K5(Label:13C(6)15N(2)); K11(Label:13C(6)15N(2))	1218.69	0	996657	0	642316										0.653579	1					High	31.21	0.0133203				Medium	25.6	0.0541206	1
	SLPSAVYCIEDK	1	1	1	O43290	C8(Methylthio); K12(Label:13C(6)15N(2))	1378.64	0	2.24751e+06	0	0																High	30.66	0.0114249							0
	QLQQLQQLR	2	1	1	O43290	R9(Label:13C(6))	1160.68	0	3.07746e+06	0	2.29256e+06																High	29.76	0.012946				High	28.9	0.0155878	0
	EGETMILTLK	1	1	1	O43290	M5(Oxidation); K10(Label:13C(6)15N(2))	1158.61	0	1.43731e+06	0	0																Medium	24.57	0.07716							0
	EAAGTTAAAGTGGATEQPPR	1	1	1	O43290		1813.86	0	0	0	653603										0.666748	1											High	58.01	2.24537e-05	0
	LEQGGTADGLR	1	1	1	O43290		1116.56	0	0	0	1.06818e+06										0.486343	1											High	52.65	9.75134e-05	0
	IEYVDETGR	1	1	1	O43290		1081.51	0	0	0	1.31395e+06										0.588714	1											High	41.28	0.000774521	0
	GLLETTVQK	2	1	1	O43290		988.563	0	0	0	2.76482e+06										0.530614	1											High	38.4	0.00333897	0
	LEQGGTADGLR	1	1	1	O43290	R11(Label:13C(6))	1122.58	0	0	0	478408																						Medium	25.7	0.0581372	0
Q8N9Q2	Protein SREK1IP1 OS=Homo sapiens GN=SREK1IP1 PE=1 SV=1 - [SR1IP_HUMAN]		1.3051			36.13	1	4	4	9	0	2.9933e+06	0	0			4	8.0553									248.99	36.13	4	9						0			155	18.1656	9.84717
	Sequence	# PSMs	# Proteins	# Protein Groups	Protein Group Accessions	Modifications	MH+ [Da]	A5: Area	B5: Area	C5: Area	D5: Area	A5: Heavy/Light	A5: Heavy/Light Count	A5: Heavy/Light Variability [%]	B5: Heavy/Light	B5: Heavy/Light Count	B5: Heavy/Light Variability [%]	C5: Heavy/Light	C5: Heavy/Light Count	C5: Heavy/Light Variability [%]	D5: Heavy/Light	D5: Heavy/Light Count	D5: Heavy/Light Variability [%]	A2	IonScore A2	Exp Value A2	B2	IonScore B2	Exp Value B2	C2	IonScore C2	Exp Value C2	D2	IonScore D2	Exp Value D2	# Missed Cleavages
	RDIVLDVSSTSSEDSDEENEELNK	2	1	1	Q8N9Q2	R1(Label:13C(6)); K24(Label:13C(6)15N(2))	2724.24	0	2.7325e+06	0	0				1.29668	1											High	54.1	3.77374e-05							1
	RDIVLDVSSTSSEDSDEENEELNK	1	1	1	Q8N9Q2		2710.21	0	2.08255e+06	0	0																High	53.12	3.02268e-05							1
	SYSSSSTEEDTSK	1	1	1	Q8N9Q2		1407.57	0	218996	0	0				1.44528	1											High	52.68	3.00657e-05							0
	HSSTPNSSEFSR	2	1	1	Q8N9Q2		1335.59	0	506765	0	0				1.14677	1											High	36.73	0.00123148							0
	DIVLDVSSTSSEDSDEENEELNKLQALQEK	1	1	1	Q8N9Q2	K23(Label:13C(6)15N(2)); K30(Label:13C(6)15N(2))	3380.59	0	5.66627e+06	0	0				1.31356	1											High	32.8	0.0042247							1
	DIVLDVSSTSSEDSDEENEELNKLQALQEK	1	1	1	Q8N9Q2		3364.57	0	3.92491e+06	0	0																High	32.12	0.0049101							1
	HSSTPNSSEFSR	1	1	1	Q8N9Q2	R12(Label:13C(6))	1341.61	0	581141	0	0																High	25.36	0.0221215							0
O15234	Protein CASC3 OS=Homo sapiens GN=CASC3 PE=1 SV=2 - [CASC3_HUMAN]		1.30352		0.722241	9.39	1	4	4	7	0	814321	0	4.1156e+06			2	70.5794			3	35.0043					83.5413	3.7	2	3					80.9473	7.25	3	4	703	76.2315	6.48096
	Sequence	# PSMs	# Proteins	# Protein Groups	Protein Group Accessions	Modifications	MH+ [Da]	A5: Area	B5: Area	C5: Area	D5: Area	A5: Heavy/Light	A5: Heavy/Light Count	A5: Heavy/Light Variability [%]	B5: Heavy/Light	B5: Heavy/Light Count	B5: Heavy/Light Variability [%]	C5: Heavy/Light	C5: Heavy/Light Count	C5: Heavy/Light Variability [%]	D5: Heavy/Light	D5: Heavy/Light Count	D5: Heavy/Light Variability [%]	A2	IonScore A2	Exp Value A2	B2	IonScore B2	Exp Value B2	C2	IonScore C2	Exp Value C2	D2	IonScore D2	Exp Value D2	# Missed Cleavages
	AGFRPVEAGGQHGGR	2	1	1	O15234	R4(Label:13C(6)); R15(Label:13C(6))	1507.78	0	1.21251e+06	0	0				2.0015	1											High	43.36	0.000964154							0
	SAHNPDDIKPR	2	1	1	O15234		1249.62	0	416128	0	471455				0.848938	1					0.722241	1					High	38.53	0.00258118				High	30.69	0.015697	0
	SGETVKHEISYR	2	1	1	O15234	K6(Label:13C(6)15N(2)); R12(Label:13C(6))	1419.74	0	0	0	1.17031e+06										1.07149	1											High	38.14	0.00323037	1
	LAEEVPPPPEGLIPAPPVPETTPTPPTK	1	1	1	O15234		2871.53	0	0	0	1.0705e+07										0.574239	1											High	27.49	0.0139026	0
Q9GZT3	SRA stem-loop-interacting RNA-binding protein, mitochondrial OS=Homo sapiens GN=SLIRP PE=1 SV=1 - [SLIRP_HUMAN]		1.29955			9.17	1	1	1	1	0	617707	0	0			1										27.06	9.17	1	1									109	12.3414	10.2427
	Sequence	# PSMs	# Proteins	# Protein Groups	Protein Group Accessions	Modifications	MH+ [Da]	A5: Area	B5: Area	C5: Area	D5: Area	A5: Heavy/Light	A5: Heavy/Light Count	A5: Heavy/Light Variability [%]	B5: Heavy/Light	B5: Heavy/Light Count	B5: Heavy/Light Variability [%]	C5: Heavy/Light	C5: Heavy/Light Count	C5: Heavy/Light Variability [%]	D5: Heavy/Light	D5: Heavy/Light Count	D5: Heavy/Light Variability [%]	A2	IonScore A2	Exp Value A2	B2	IonScore B2	Exp Value B2	C2	IonScore C2	Exp Value C2	D2	IonScore D2	Exp Value D2	# Missed Cleavages
	SINQPVAFVR	1	1	1	Q9GZT3	R10(Label:13C(6))	1136.65	0	617707	0	0				1.29955	1											Medium	27.06	0.0389641							0
Q969G3	SWI/SNF-related matrix-associated actin-dependent regulator of chromatin subfamily E member 1 OS=Homo sapiens GN=SMARCE1 PE=1 SV=2 - [SMCE1_HUMAN]		1.29202			3.16	1	1	1	2	0	1.46921e+06	0	0			1										112.446	3.16	1	2									411	46.6206	4.88135
	Sequence	# PSMs	# Proteins	# Protein Groups	Protein Group Accessions	Modifications	MH+ [Da]	A5: Area	B5: Area	C5: Area	D5: Area	A5: Heavy/Light	A5: Heavy/Light Count	A5: Heavy/Light Variability [%]	B5: Heavy/Light	B5: Heavy/Light Count	B5: Heavy/Light Variability [%]	C5: Heavy/Light	C5: Heavy/Light Count	C5: Heavy/Light Variability [%]	D5: Heavy/Light	D5: Heavy/Light Count	D5: Heavy/Light Variability [%]	A2	IonScore A2	Exp Value A2	B2	IonScore B2	Exp Value B2	C2	IonScore C2	Exp Value C2	D2	IonScore D2	Exp Value D2	# Missed Cleavages
	IAAEIAQAEEQAR	1	1	1	Q969G3	R13(Label:13C(6))	1405.73	0	1.46921e+06	0	0				1.29202	1											High	70.27	2.0345e-06							0
	IAAEIAQAEEQAR	1	1	1	Q969G3		1399.71	0	1.13714e+06	0	0																High	55.44	6.11524e-05							0
P11387	DNA topoisomerase 1 OS=Homo sapiens GN=TOP1 PE=1 SV=2 - [TOP1_HUMAN]		1.29132		0.669237	14.51	2	11	11	45	0	9.16612e+06	0	6.09491e+06			10	15.2198			8	6.23944					628.673	12.03	9	25					433.534	9.41	7	20	765	90.6689	9.30518
	Sequence	# PSMs	# Proteins	# Protein Groups	Protein Group Accessions	Modifications	MH+ [Da]	A5: Area	B5: Area	C5: Area	D5: Area	A5: Heavy/Light	A5: Heavy/Light Count	A5: Heavy/Light Variability [%]	B5: Heavy/Light	B5: Heavy/Light Count	B5: Heavy/Light Variability [%]	C5: Heavy/Light	C5: Heavy/Light Count	C5: Heavy/Light Variability [%]	D5: Heavy/Light	D5: Heavy/Light Count	D5: Heavy/Light Variability [%]	A2	IonScore A2	Exp Value A2	B2	IonScore B2	Exp Value B2	C2	IonScore C2	Exp Value C2	D2	IonScore D2	Exp Value D2	# Missed Cleavages
	HLQDLMEGLTAK	1	1	1	P11387	M6(Oxidation)	1371.69	0	1.07301e+06	0	0				1.06906	1											High	64.74	6.59724e-06							0
	GPVFAPPYEPLPENVK	7	1	1	P11387	K16(Label:13C(6)15N(2))	1761.92	0	1.56389e+07	0	7.91187e+06				1.12782	1					0.723823	1					High	63.01	9.90068e-06				High	48.98	0.000247256	0
	AEEVATFFAK	4	1	1	P11387	K10(Label:13C(6)15N(2))	1120.57	0	7.40382e+06	0	4.12848e+06				1.0608	1					0.780149	1					High	58.29	3.02434e-05				High	48.67	0.000290679	0
	AEEVATFFAK	1	1	1	P11387		1112.56	0	6.97948e+06	0	0																High	57.85	2.85463e-05							0
	CDFTQMSQYFK	4	1	1	P11387	C1(Methylthio); M6(Oxidation); K11(Label:13C(6)15N(2))	1467.58	0	2.24588e+06	0	873252				1.36983	2	3.01592										High	53.56	2.45511e-05				High	41.34	0.000377232	0
	AVALYFIDK	4	2	1	P11387	K9(Label:13C(6)15N(2))	1047.59	0	4.45564e+06	0	1.63772e+06				1.24439	1					0.686727	1					High	44.67	0.000634619				High	33.37	0.00828462	0
	GPVFAPPYEPLPENVK	3	1	1	P11387		1753.91	0	1.38415e+07	0	1.09307e+07																High	42	0.00121459				Medium	24.9	0.0642333	0
	LNYLDPR	3	2	1	P11387	R7(Label:13C(6))	896.49	0	2.77282e+06	0	2.08235e+06				1.16161	1											High	41.29	0.00169037				High	31.46	0.016612	0
	CDFTQMSQYFK	4	1	1	P11387	C1(Methylthio); M6(Oxidation)	1459.56	0	1.67323e+06	0	1.24477e+06										0.762925	2	26.2303				High	40.97	0.000445729				High	44.78	0.000170847	0
	LNYLDPR	3	2	1	P11387		890.47	0	2.47311e+06	0	3.22558e+06										0.652193	1					High	35.43	0.00562811				High	37.27	0.00372186	0
	AVALYFIDK	4	2	1	P11387		1039.58	0	3.58057e+06	0	2.38482e+06																High	32	0.0132817				High	33.23	0.0105524	0
	LEEQLMK	1	1	1	P11387	M6(Oxidation)	906.457	0	825198	0	0				1.42468	1											High	30.35	0.0163295							0
	SMMNLQTK	1	1	1	P11387	M2(Oxidation); M3(Oxidation)	984.445	0	377339	0	0				1.34002	1											High	28.97	0.00976092							0
	ELTAPDENIPAK	1	1	1	P11387	K12(Label:13C(6)15N(2))	1305.67	0	3.86639e+06	0	0				1.43738	1											High	28.71	0.0270518							0
	LEEQLMK	1	1	1	P11387	M6(Oxidation); K7(Label:13C(6)15N(2))	914.472	0	1.13359e+06	0	0																Medium	24.73	0.0667975							0
	AVAILCNHQR	1	1	1	P11387	C6(Methylthio)	1170.58	0	0	0	757514										0.646161	1											High	40.55	0.00155946	0
	YIMLNPSSR	1	1	1	P11387	M3(Oxidation)	1096.54	0	0	0	1.11131e+06										0.642275	1											High	38.87	0.00215332	0
	AVAILCNHQR	1	1	1	P11387	C6(Methylthio); R10(Label:13C(6))	1176.6	0	0	0	489476																						Medium	26.46	0.0526449	0
Q5BKY9	Protein FAM133B OS=Homo sapiens GN=FAM133B PE=1 SV=1 - [F133B_HUMAN]		1.28306		0.922449	13.77	2	2	2	9	0	6.69859e+06	0	7.20855e+06			2	19.3317			1						233.356	13.77	2	7					85.74	4.45	1	2	247	28.3679	10.0229
	Sequence	# PSMs	# Proteins	# Protein Groups	Protein Group Accessions	Modifications	MH+ [Da]	A5: Area	B5: Area	C5: Area	D5: Area	A5: Heavy/Light	A5: Heavy/Light Count	A5: Heavy/Light Variability [%]	B5: Heavy/Light	B5: Heavy/Light Count	B5: Heavy/Light Variability [%]	C5: Heavy/Light	C5: Heavy/Light Count	C5: Heavy/Light Variability [%]	D5: Heavy/Light	D5: Heavy/Light Count	D5: Heavy/Light Variability [%]	A2	IonScore A2	Exp Value A2	B2	IonScore B2	Exp Value B2	C2	IonScore C2	Exp Value C2	D2	IonScore D2	Exp Value D2	# Missed Cleavages
	VAYMNPIAMAR	3	2	1	Q5BKY9	M4(Oxidation); M9(Oxidation)	1268.61	0	6.56679e+06	0	7.20855e+06				1.12756	1											High	48.99	0.000189905				High	49.3	0.000171535	0
	VAYMNPIAMAR	4	2	1	Q5BKY9	M4(Oxidation); M9(Oxidation); R11(Label:13C(6))	1274.63	0	7.26768e+06	0	6.64951e+06										0.922449	1					High	48.85	0.000230661				High	49.44	0.000192828	0
	MYSEDKPLSSESLSESEYIEEVR	2	1	1	Q5BKY9	M1(Oxidation); K6(Label:13C(6)15N(2)); R23(Label:13C(6))	2737.25	0	6.1295e+06	0	0				1.46001	1											High	47.15	0.000175405							0
P23396	40S ribosomal protein S3 OS=Homo sapiens GN=RPS3 PE=1 SV=2 - [RS3_HUMAN]		1.27645		0.504783	26.75	1	5	5	19	0	2.11455e+06	0	2.79946e+06			5	15.2794			4	10.2673					266.117	20.99	4	11					216.649	21.4	4	8	243	26.6714	9.65674
	Sequence	# PSMs	# Proteins	# Protein Groups	Protein Group Accessions	Modifications	MH+ [Da]	A5: Area	B5: Area	C5: Area	D5: Area	A5: Heavy/Light	A5: Heavy/Light Count	A5: Heavy/Light Variability [%]	B5: Heavy/Light	B5: Heavy/Light Count	B5: Heavy/Light Variability [%]	C5: Heavy/Light	C5: Heavy/Light Count	C5: Heavy/Light Variability [%]	D5: Heavy/Light	D5: Heavy/Light Count	D5: Heavy/Light Variability [%]	A2	IonScore A2	Exp Value A2	B2	IonScore B2	Exp Value B2	C2	IonScore C2	Exp Value C2	D2	IonScore D2	Exp Value D2	# Missed Cleavages
	ELAEDGYSGVEVR	3	1	1	P23396		1423.66	0	2.54702e+06	0	3.15207e+06				1.27645	1					0.55726	1					High	60.5	1.01603e-05				High	56.99	2.29984e-05	0
	ELAEDGYSGVEVR	1	1	1	P23396	R13(Label:13C(6))	1429.68	0	3.25114e+06	0	0																High	53.68	5.95682e-05							0
	GGKPEPPAMPQPVPTA	3	1	1	P23396	K3(Label:13C(6)15N(2)); M9(Oxidation)	1597.81	0	1.55362e+06	0	690756				1.27053	1											High	46.15	0.000515655				High	32.74	0.0107752	0
	AELNEFLTR	1	1	1	P23396	R9(Label:13C(6))	1098.58	0	1.17184e+06	0	0				1.1177	1											High	39.67	0.00213631							0
	GGKPEPPAMPQPVPTA	8	1	1	P23396	M9(Oxidation)	1589.79	0	1.10944e+06	0	3.90425e+06				1.42921	1					0.48536	1					High	36.76	0.00434377				High	41.45	0.00145019	0
	DEILPTTPISEQK	1	1	1	P23396		1470.76	0	1.53888e+06	0	0				1.41418	1											Medium	25.47	0.0625761							0
	AELNEFLTR	1	1	1	P23396		1092.56	0	0	0	1.34205e+06										0.524983	1											High	44.71	0.000706556	0
	FGFPEGSVELYAEK	1	1	1	P23396		1572.75	0	0	0	468515										0.292863	1											High	40.77	0.00121861	0
P62280	40S ribosomal protein S11 OS=Homo sapiens GN=RPS11 PE=1 SV=3 - [RS11_HUMAN]		1.27449		0.451849	19.62	1	4	4	6	0	999367	0	1.76623e+06			2	13.0799			1						73.1968	13.29	2	4					42.2883	12.66	2	2	158	18.419	10.3013
	Sequence	# PSMs	# Proteins	# Protein Groups	Protein Group Accessions	Modifications	MH+ [Da]	A5: Area	B5: Area	C5: Area	D5: Area	A5: Heavy/Light	A5: Heavy/Light Count	A5: Heavy/Light Variability [%]	B5: Heavy/Light	B5: Heavy/Light Count	B5: Heavy/Light Variability [%]	C5: Heavy/Light	C5: Heavy/Light Count	C5: Heavy/Light Variability [%]	D5: Heavy/Light	D5: Heavy/Light Count	D5: Heavy/Light Variability [%]	A2	IonScore A2	Exp Value A2	B2	IonScore B2	Exp Value B2	C2	IonScore C2	Exp Value C2	D2	IonScore D2	Exp Value D2	# Missed Cleavages
	EAIEGTYIDKK	1	1	1	P62280	K10(Label:13C(6)15N(2)); K11(Label:13C(6)15N(2))	1282.68	0	1.0288e+06	0	0				1.1673	1											High	32.36	0.0130382							1
	EAIEGTYIDKK	1	1	1	P62280		1266.65	0	881343	0	0																High	30.89	0.0156831							1
	VLLGETGKEK	1	1	1	P62280	K8(Label:13C(6)15N(2)); K10(Label:13C(6)15N(2))	1089.64	0	969938	0	0				1.39152	1											High	29.96	0.0118587							1
	VLLGETGKEK	1	1	1	P62280		1073.62	0	705052	0	0																Medium	26.71	0.0410611							1
	CPFTGNVSIR	1	1	1	P62280	C1(Methylthio)	1139.53	0	0	0	912522										0.451849	1											High	30.6	0.00770803	0
	EAIEGTYIDK	1	1	1	P62280		1138.56	0	0	0	2.61994e+06																						Medium	25.87	0.0436114	0
P61254	60S ribosomal protein L26 OS=Homo sapiens GN=RPL26 PE=1 SV=1 - [RL26_HUMAN]		1.26876		0.596978	6.21	2	1	1	2	0	1.27354e+06	0	1.67556e+06			1				1						26.32	6.21	1	1					30.67	6.21	1	1	145	17.2475	10.5503
	Sequence	# PSMs	# Proteins	# Protein Groups	Protein Group Accessions	Modifications	MH+ [Da]	A5: Area	B5: Area	C5: Area	D5: Area	A5: Heavy/Light	A5: Heavy/Light Count	A5: Heavy/Light Variability [%]	B5: Heavy/Light	B5: Heavy/Light Count	B5: Heavy/Light Variability [%]	C5: Heavy/Light	C5: Heavy/Light Count	C5: Heavy/Light Variability [%]	D5: Heavy/Light	D5: Heavy/Light Count	D5: Heavy/Light Variability [%]	A2	IonScore A2	Exp Value A2	B2	IonScore B2	Exp Value B2	C2	IonScore C2	Exp Value C2	D2	IonScore D2	Exp Value D2	# Missed Cleavages
	FNPFVTSDR	1	2	1	P61254	R9(Label:13C(6))	1088.54	0	1.27354e+06	0	0				1.26876	1											Medium	26.32	0.0478359							0
	FNPFVTSDR	1	2	1	P61254		1082.52	0	0	0	1.67556e+06										0.596978	1											High	30.67	0.0104987	0
Q15459	Splicing factor 3A subunit 1 OS=Homo sapiens GN=SF3A1 PE=1 SV=1 - [SF3A1_HUMAN]		1.25768		0.648399	17.91	1	9	9	40	0	2.71814e+06	0	4.0664e+06			6	12.3701			9	6.71876					335.873	13.24	6	13					639.835	14.88	8	27	793	88.8305	5.22412
	Sequence	# PSMs	# Proteins	# Protein Groups	Protein Group Accessions	Modifications	MH+ [Da]	A5: Area	B5: Area	C5: Area	D5: Area	A5: Heavy/Light	A5: Heavy/Light Count	A5: Heavy/Light Variability [%]	B5: Heavy/Light	B5: Heavy/Light Count	B5: Heavy/Light Variability [%]	C5: Heavy/Light	C5: Heavy/Light Count	C5: Heavy/Light Variability [%]	D5: Heavy/Light	D5: Heavy/Light Count	D5: Heavy/Light Variability [%]	A2	IonScore A2	Exp Value A2	B2	IonScore B2	Exp Value B2	C2	IonScore C2	Exp Value C2	D2	IonScore D2	Exp Value D2	# Missed Cleavages
	VQAQVIQETIVPK	5	1	1	Q15459		1452.84	0	4.42324e+06	0	7.33419e+06				1.21494	1					0.6339	1					High	71.66	6.92574e-07				High	63.89	4.30777e-06	0
	QSDDEVYAPGLDIESSLK	5	1	1	Q15459	K18(Label:13C(6)15N(2))	1973.94	0	1.88386e+06	0	1.76659e+06				1.12948	1					0.657102	1					High	50.1	0.000128507				High	35.77	0.00333711	0
	LTAQFVAR	2	1	1	Q15459	R8(Label:13C(6))	911.535	0	1.02252e+06	0	1.32277e+06				1.30193	1											High	46.37	0.000408294				High	43.61	0.000768678	0
	ASKPLPPAPAPDEYLVSPITGEK	7	1	1	Q15459		2377.25	0	854568	0	1.74605e+06				1.5582	1					0.942389	1					High	31.9	0.0087809				High	38.58	0.00189292	0
	ASKPLPPAPAPDEYLVSPITGEK	4	1	1	Q15459	K3(Label:13C(6)15N(2)); K23(Label:13C(6)15N(2))	2393.29	0	1.33159e+06	0	1.64546e+06																High	31.06	0.00857855				High	35.51	0.00285408	0
	PAGPVQAVPPPPPVPTEPK	1	1	1	Q15459		1875.04	0	1.55765e+06	0	0				1.18596	1											High	30.38	0.0102159							0
	PAGPVQAVPPPPPVPTEPK	2	1	1	Q15459	K19(Label:13C(6)15N(2))	1883.04	0	1.84731e+06	0	2.14982e+06										0.990725	1					High	30.13	0.0108212				High	31.7	0.00747072	0
	EPPPEFEFIADPPSISAFDLDVVK	1	1	1	Q15459	K24(Label:13C(6)15N(2))	2667.33	0	578856	0	0				1.89315	1											Medium	25.05	0.0415769							0
	VMQQQQQTTQQQLPQK	2	1	1	Q15459	M2(Oxidation)	1957.97	0	0	0	1.58597e+06										0.648399	1											High	50.61	0.000146854	0
	LTAQFVAR	1	1	1	Q15459		905.515	0	0	0	2.12119e+06										0.660343	1											High	46.08	0.000452518	0
	IGEEEIQKPEEK	2	1	1	Q15459		1428.72	0	0	0	639061										0.619703	1											High	40.41	0.00166514	0
	VQAQVIQETIVPK	3	1	1	Q15459	K13(Label:13C(6)15N(2))	1460.85	0	0	0	4.62296e+06																						High	37.38	0.00181896	0
	QFLTQLMQK	2	1	1	Q15459	M7(Oxidation)	1152.6	0	0	0	888741										0.606767	2	1.72338										High	36.81	0.00475264	0
	VMQQQQQTTQQQLPQK	1	1	1	Q15459	M2(Oxidation); K16(Label:13C(6)15N(2))	1965.98	0	0	0	965146																						High	33.33	0.00815224	0
	QSDDEVYAPGLDIESSLK	2	1	1	Q15459		1965.92	0	0	0	2.7152e+06																						High	31.54	0.00761079	0
Q8WUD4	Coiled-coil domain-containing protein 12 OS=Homo sapiens GN=CCDC12 PE=1 SV=1 - [CCD12_HUMAN]		1.24263		0.625495	15.66	1	2	2	6	0	4.04775e+06	0	706190			1				2	89.2265					86.72	11.45	1	4					39.6022	15.66	2	2	166	19.1692	7.34229
	Sequence	# PSMs	# Proteins	# Protein Groups	Protein Group Accessions	Modifications	MH+ [Da]	A5: Area	B5: Area	C5: Area	D5: Area	A5: Heavy/Light	A5: Heavy/Light Count	A5: Heavy/Light Variability [%]	B5: Heavy/Light	B5: Heavy/Light Count	B5: Heavy/Light Variability [%]	C5: Heavy/Light	C5: Heavy/Light Count	C5: Heavy/Light Variability [%]	D5: Heavy/Light	D5: Heavy/Light Count	D5: Heavy/Light Variability [%]	A2	IonScore A2	Exp Value A2	B2	IonScore B2	Exp Value B2	C2	IonScore C2	Exp Value C2	D2	IonScore D2	Exp Value D2	# Missed Cleavages
	LKGQEDSLASAVDAATEQK	1	1	1	Q8WUD4	K2(Label:13C(6)15N(2)); K19(Label:13C(6)15N(2))	1977	0	4.04775e+06	0	0				1.24263	1											High	37.71	0.0033209							1
	LKGQEDSLASAVDAATEQK	4	1	1	Q8WUD4		1960.97	0	3.25741e+06	0	724648										1.04808	1					High	34.52	0.00633964				Medium	27.23	0.033116	1
	LEEEALR	1	1	1	Q8WUD4		859.449	0	0	0	687732										0.373298	1											Medium	27.9	0.0266788	0
Q12874	Splicing factor 3A subunit 3 OS=Homo sapiens GN=SF3A3 PE=1 SV=1 - [SF3A3_HUMAN]		1.24209		0.716977	6.59	1	2	2	10	0	2.81296e+06	0	3.32587e+06			1				2	5.52028					131.876	2.4	1	4					216.697	6.59	2	6	501	58.8123	5.37646
	Sequence	# PSMs	# Proteins	# Protein Groups	Protein Group Accessions	Modifications	MH+ [Da]	A5: Area	B5: Area	C5: Area	D5: Area	A5: Heavy/Light	A5: Heavy/Light Count	A5: Heavy/Light Variability [%]	B5: Heavy/Light	B5: Heavy/Light Count	B5: Heavy/Light Variability [%]	C5: Heavy/Light	C5: Heavy/Light Count	C5: Heavy/Light Variability [%]	D5: Heavy/Light	D5: Heavy/Light Count	D5: Heavy/Light Variability [%]	A2	IonScore A2	Exp Value A2	B2	IonScore B2	Exp Value B2	C2	IonScore C2	Exp Value C2	D2	IonScore D2	Exp Value D2	# Missed Cleavages
	SLESLDTSLFAK	4	1	1	Q12874	K12(Label:13C(6)15N(2))	1318.69	0	2.81296e+06	0	3127959				1.24209	1											High	56.87	4.53324e-05				High	47.7	0.000375312	0
	SLESLDTSLFAK	4	1	1	Q12874		1310.68	0	2.2647e+06	0	4.59119e+06										0.690791	1					High	40.89	0.00182494				High	54.12	8.42285e-05	0
	ENPSEEAQNLVEFTDEEGYGR	2	1	1	Q12874		2413.04	0	0	0	2.06055e+06										0.744155	1											High	55.15	1.56895e-05	0
O43143	Putative pre-mRNA-splicing factor ATP-dependent RNA helicase DHX15 OS=Homo sapiens GN=DHX15 PE=1 SV=2 - [DHX15_HUMAN]		1.23567		0.538311	35.72	2	27	28	199	0	2.84498e+07	0	2.49823e+07			29	8.83771			26	6.13663					3660.57	31.32	25	113					2514.86	32.45	24	86	795	90.8752	7.45947
	Sequence	# PSMs	# Proteins	# Protein Groups	Protein Group Accessions	Modifications	MH+ [Da]	A5: Area	B5: Area	C5: Area	D5: Area	A5: Heavy/Light	A5: Heavy/Light Count	A5: Heavy/Light Variability [%]	B5: Heavy/Light	B5: Heavy/Light Count	B5: Heavy/Light Variability [%]	C5: Heavy/Light	C5: Heavy/Light Count	C5: Heavy/Light Variability [%]	D5: Heavy/Light	D5: Heavy/Light Count	D5: Heavy/Light Variability [%]	A2	IonScore A2	Exp Value A2	B2	IonScore B2	Exp Value B2	C2	IonScore C2	Exp Value C2	D2	IonScore D2	Exp Value D2	# Missed Cleavages
	TLATDILMGVLK	7	1	1	O43143	M8(Oxidation); K12(Label:13C(6)15N(2))	1298.74	0	7.27896e+06	0	1.76917e+06				1.06854	1					0.719597	1					High	95.65	4.00237e-09				High	92.09	9.08484e-09	0
	TLATDILMGVLK	8	1	1	O43143	M8(Oxidation)	1290.73	0	6.81205e+06	0	4.75013e+06										0.402665	1					High	78.59	2.31056e-07				High	61.81	1.16674e-05	0
	VESLLVTAISK	4	1	1	O43143	K11(Label:13C(6)15N(2))	1167.7	0	3.2295e+06	0	1.64646e+06				1.22127	1											High	76.64	1.72332e-07				High	41.74	0.000499064	0
	ASTNAMLISAGLPPLK	8	1	1	O43143	M6(Oxidation); K16(Label:13C(6)15N(2))	1607.89	0	2.03458e+07	0	8.83788e+06				1.20653	1					0.554776	1					High	76.29	3.13676e-07				High	80.79	1.14214e-07	0
	SNLGSVVLQLK	4	1	1	O43143	K11(Label:13C(6)15N(2))	1165.7	0	1.28189e+07	0	3.85104e+06				1.26399	1											High	73.45	4.67671e-07				High	57.05	2.02173e-05	0
	VESLLVTAISK	3	1	1	O43143		1159.69	0	2.67296e+06	0	2.63005e+06										0.62602	1					High	72.25	5.48009e-07				High	69.36	1.06608e-06	0
	VADEMDVMLGQEVGYSIR	3	1	1	O43143	M5(Oxidation); M8(Oxidation)	2043.93	0	2.7533e+06	0	1.50195e+06				1.10549	1					0.0553157	1					High	69.35	1.07434e-06				High	64.1	3.55976e-06	0
	HRLDLGEDYPSGK	3	1	1	O43143		1486.72	0	9.80341e+06	0	0				1.3045	1											High	67.77	2.66539e-06							1
	HRLDLGEDYPSGK	5	1	1	O43143	R2(Label:13C(6)); K13(Label:13C(6)15N(2))	1500.76	0	1.27885e+07	0	0				1.07082	1											High	66.9	4.00181e-06							1
	VADEMDVMLGQEVGYSIR	2	1	1	O43143	M5(Oxidation); M8(Oxidation); R18(Label:13C(6))	2049.95	0	3.10188e+06	0	0																High	66.7	2.23417e-06							0
	SNLGSVVLQLK	4	1	1	O43143		1157.68	0	1.01417e+07	0	6.97828e+06										0.558166	1					High	63.92	5.29189e-06				High	57.29	2.43563e-05	0
	TEMQDNTYPEILR	6	1	1	O43143	M3(Oxidation); R13(Label:13C(6))	1631.76	0	5.2212e+06	0	2.50332e+06				1.17024	1											High	61.72	8.24396e-06				High	54.14	4.41373e-05	0
	EVDDLGPEVGDIK	6	1	1	O43143	K13(Label:13C(6)15N(2))	1393.69	0	4.26076e+07	0	2.33354e+07				1.23567	1											High	61.32	1.4094e-05				High	59.75	2.02847e-05	0
	ASTNAMLISAGLPPLK	10	1	1	O43143	M6(Oxidation)	1599.87	0	1.6863e+07	0	1.59305e+07																High	60.78	1.45813e-05				High	77.84	2.88587e-07	0
	VAAMSVAQR	2	1	1	O43143	M4(Oxidation); R9(Label:13C(6))	954.51	0	331504	0	0				1.2472	1											High	60.77	1.62062e-05							0
	VAAMSVAQR	4	1	1	O43143	M4(Oxidation)	948.49	0	265798	0	289797				1.41206	1					0.424361	2	0.651706				High	60.6	1.82902e-05				High	53.5	9.09001e-05	0
	LDLGEDYPSGK	4	1	1	O43143	K11(Label:13C(6)15N(2))	1201.58	0	7.44325e+06	0	3.1542e+06				1.17105	1											High	59.17	1.59194e-05				High	45.79	0.000336132	0
	RSTDFTSR	1	1	1	O43143	R1(Label:13C(6)); R8(Label:13C(6))	981.512	0	398164	0	0				1.243	1											High	58.91	2.60271e-05							1
	LDLGEDYPSGK	4	1	1	O43143		1193.56	0	6356068	0	6.37321e+06										0.494915	1					High	58.64	1.68231e-05				High	63.8	5.16918e-06	0
	EVDDLGPEVGDIK	6	1	1	O43143		1385.67	0	3.44814e+07	0	4.35357e+07										0.536006	1					High	56.59	3.65102e-05				High	61.9	1.07501e-05	0
	YGVIILDEAHER	4	1	1	O43143	R12(Label:13C(6))	1420.75	0	1.18662e+07	0	0				1.4569	2	5.21713										High	56.18	4.89211e-05							0
	VIVMSATLDAGK	4	1	1	O43143	M4(Oxidation); K12(Label:13C(6)15N(2))	1228.66	0	3.34385e+06	0	1.99875e+06				1.21202	1					0.524053	1					High	50.36	0.000187772				High	60.06	2.05639e-05	0
	AYKTEMQDNTYPEILR	7	1	1	O43143	M6(Oxidation)	1987.94	0	1.58817e+07	0	6.8904e+06				1.21596	1					0.619088	1					High	46.96	0.000241647				High	34.81	0.00327066	1
	YGVIILDEAHER	3	1	1	O43143		1414.73	0	8.40811e+06	0	2.00287e+06										0.535234	1					High	44.95	0.000615787				High	52.38	0.000114752	0
	AYKTEMQDNTYPEILR	2	1	1	O43143	K3(Label:13C(6)15N(2)); M6(Oxidation); R16(Label:13C(6))	2001.97	0	1.96531e+07	0	0				1.24306	1											High	44.67	0.000472552							1
	YMTDGMLLR	7	3	2	O43143;O60231	M2(Oxidation); M6(Oxidation)	1131.51	0	4.00953e+06	0	5.80212e+06																High	44.45	0.000278164				High	41.9	0.000497154	0
	YMTDGMLLR	6	3	2	O43143;O60231	M2(Oxidation); M6(Oxidation); R9(Label:13C(6))	1137.53	0	4.67763e+06	0	2.99492e+06																High	43.86	0.000427596				High	34.86	0.00347816	0
	FTDILVR	4	1	1	O43143		863.495	0	4.55769e+06	0	4.71162e+06				1.1643	1					0.270271	1					High	43.56	0.000773174				High	44.81	0.000492251	0
	TEMQDNTYPEILR	7	1	1	O43143	M3(Oxidation)	1625.74	0	4.46164e+06	0	4.60662e+06										0.548671	1					High	43.45	0.000399893				High	60.43	7.38172e-06	0
	IIPLYSTLPPQQQQR	10	1	1	O43143		1781.98	0	2.2396e+07	0	1.54808e+07				0.645822	1					0.530434	1					High	41.96	0.000789626				High	41.55	0.000860806	0
	EAMNDPLLER	6	1	1	O43143	M3(Oxidation)	1203.57	0	7.89519e+06	0	1.00571e+07				1.08732	1					0.361609	1					High	40.55	0.00101321				High	37.72	0.00180032	0
	FTDILVR	2	1	1	O43143	R7(Label:13C(6))	869.516	0	5.30652e+06	0	0																High	38.19	0.00213904							0
	VIVMSATLDAGK	1	1	1	O43143	M4(Oxidation)	1220.65	0	2.7308e+06	0	0																High	37.79	0.00336841							0
	IAPQYYDMSNFPQCEAK	4	1	1	O43143	M8(Oxidation); C14(Methylthio)	2066.86	0	6990905	0	7.18719e+06				1.30988	1											High	36.47	0.00125624				High	43.29	0.000240773	0
	SLMSADNVR	3	1	1	O43143	M3(Oxidation); R9(Label:13C(6))	1014.5	0	4.22213e+06	0	1.81957e+06				1.3816	1					0.53069	1					High	32.8	0.00747851				High	32.58	0.00775669	0
	IAPQYYDMSNFPQCEAK	5	1	1	O43143	M8(Oxidation); C14(Methylthio); K17(Label:13C(6)15N(2))	2074.87	0	9.20908e+06	0	3.96399e+06				1.25129	1					0.551535	1					High	31.08	0.00434581				High	46.46	0.00011604	0
	RGVACTQPR	1	1	1	O43143	C5(Methylthio)	1033.5	0	690476	0	0				1.42597	1											High	30.13	0.0140239							1
	RSTDFTSR	1	1	1	O43143		969.472	0	320324	0	0																High	29.39	0.0150179							1
	SLMSADNVR	3	1	1	O43143	M3(Oxidation)	1008.48	0	3.07032e+06	0	3.42869e+06																High	29.27	0.0137233				High	29.39	0.0124862	0
	YYDILK	4	1	1	O43143	K6(Label:13C(6)15N(2))	822.446	0	7.14085e+06	0	2.781e+06				1.34515	1					0.540626	1					High	29.21	0.0250096				Medium	26.89	0.0402126	0
	DYYINIR	1	1	1	O43143		956.481	0	1.99953e+06	0	0				1.01297	1											High	28.94	0.0221462							0
	RGVACTQPR	1	1	1	O43143	R1(Label:13C(6)); C5(Methylthio); R9(Label:13C(6))	1045.54	0	924469	0	0																High	28.66	0.0278415							1
	IIPLYSTLPPQQQQR	7	1	1	O43143	R15(Label:13C(6))	1788	0	6154038	0	8.49275e+06																High	28.24	0.0120725				High	36.2	0.00197904	0
	RVAAMSVAQR	2	1	1	O43143	R1(Label:13C(6)); M5(Oxidation); R10(Label:13C(6))	1116.63	0	2.98013e+06	0	1.55715e+06				1.1448	1											High	28.13	0.0277637				Medium	25.25	0.0612003	1
	FEDCSSAK	2	1	1	O43143	C4(Methylthio)	932.345	0	490289	0	602071				1.32463	1					0.563925	1					High	27.51	0.00988715				High	30.52	0.00455626	0
	HQSFVLVGETGSGK	2	1	1	O43143		1445.73	0	0	0	1.90979e+06										0.576085	2	5.40042										High	48.8	0.00025706	0
	HQSFVLVGETGSGK	1	1	1	O43143	K14(Label:13C(6)15N(2))	1453.75	0	0	0	1.14099e+06																						High	39.62	0.00227565	0
	RVAAMSVAQR	1	1	1	O43143	M5(Oxidation)	1104.59	0	0	0	2.96574e+06										0.551102	1											High	34.53	0.00815739	1
	TTQIPQWCVEYMR	2	1	1	O43143	C8(Methylthio); M12(Oxidation); R13(Label:13C(6))	1722.77	0	0	0	1.17472e+06										0.460853	1											High	27.14	0.0141034	0
	YYDILK	1	1	1	O43143		814.431	0	0	0	5.14404e+06																						Medium	25.5	0.0387528	0
	IFEPPPPK	1	1	1	O43143	K8(Label:13C(6)15N(2))	932.53	0	0	0	4.32803e+06										0.552004	1											Medium	24.8	0.0528154	0
Q04837	Single-stranded DNA-binding protein, mitochondrial OS=Homo sapiens GN=SSBP1 PE=1 SV=1 - [SSBP_HUMAN]		1.22927		0.845717	15.54	1	2	2	5	0	2.18775e+06	0	1.15913e+06			1				2	13.7665					120.65	10.14	1	2					128.164	15.54	2	3	148	17.249	9.59814
	Sequence	# PSMs	# Proteins	# Protein Groups	Protein Group Accessions	Modifications	MH+ [Da]	A5: Area	B5: Area	C5: Area	D5: Area	A5: Heavy/Light	A5: Heavy/Light Count	A5: Heavy/Light Variability [%]	B5: Heavy/Light	B5: Heavy/Light Count	B5: Heavy/Light Variability [%]	C5: Heavy/Light	C5: Heavy/Light Count	C5: Heavy/Light Variability [%]	D5: Heavy/Light	D5: Heavy/Light Count	D5: Heavy/Light Variability [%]	A2	IonScore A2	Exp Value A2	B2	IonScore B2	Exp Value B2	C2	IonScore C2	Exp Value C2	D2	IonScore D2	Exp Value D2	# Missed Cleavages
	SGDSEVYQLGDVSQK	3	1	1	Q04837		1611.74	0	1.84158e+06	0	1.97917e+06				1.22927	1					0.927602	1					High	77.46	2.19855e-07				High	82.68	6.36623e-08	0
	SGDSEVYQLGDVSQK	1	1	1	Q04837	K15(Label:13C(6)15N(2))	1619.76	0	2.18775e+06	0	0																High	56.19	3.10163e-05							0
	VGQDPVLR	1	1	1	Q04837		883.497	0	0	0	339077										0.77106	1											High	38.44	0.00221989	0
Q5T3I0	G patch domain-containing protein 4 OS=Homo sapiens GN=GPATCH4 PE=1 SV=2 - [GPTC4_HUMAN]		1.20357		0.932191	20.85	1	6	6	26	0	4.14424e+06	0	3.23621e+06			5	6.44191			6	10.4707					511.625	16.59	5	12					572.063	20.85	6	14	446	50.3508	9.62744
	Sequence	# PSMs	# Proteins	# Protein Groups	Protein Group Accessions	Modifications	MH+ [Da]	A5: Area	B5: Area	C5: Area	D5: Area	A5: Heavy/Light	A5: Heavy/Light Count	A5: Heavy/Light Variability [%]	B5: Heavy/Light	B5: Heavy/Light Count	B5: Heavy/Light Variability [%]	C5: Heavy/Light	C5: Heavy/Light Count	C5: Heavy/Light Variability [%]	D5: Heavy/Light	D5: Heavy/Light Count	D5: Heavy/Light Variability [%]	A2	IonScore A2	Exp Value A2	B2	IonScore B2	Exp Value B2	C2	IonScore C2	Exp Value C2	D2	IonScore D2	Exp Value D2	# Missed Cleavages
	TAANLVVETGQDGVQIR	4	1	1	Q5T3I0	R17(Label:13C(6))	1776.95	0	1.78667e+06	0	1.56887e+06				1.15244	1					0.918082	1					High	79.58	2.03785e-07				High	97.31	3.31618e-09	0
	LEAQEQAFLAR	4	1	1	Q5T3I0	R11(Label:13C(6))	1281.68	0	6.38017e+06	0	4.65741e+06				1.24517	1					1.01281	1					High	68.67	2.56042e-06				High	75.95	4.91678e-07	0
	LEAQEQAFLAR	4	1	1	Q5T3I0		1275.67	0	5.26923e+06	0	4.70547e+06																High	64.04	7.77081e-06				High	59.48	2.23185e-05	0
	ILTDEMLLQACEGR	1	1	1	Q5T3I0	M6(Oxidation); C11(Methylthio)	1653.76	0	584726	0	0				1.32659	1											High	57.58	1.77201e-05							0
	QQQEEEDLNLEDRGEETVLGGGTR	3	1	1	Q5T3I0	R13(Label:13C(6)); R24(Label:13C(6))	2714.29	0	4.26588e+06	0	3.20147e+06				1.00399	1					0.850128	1					High	49.02	0.000145991				High	36.12	0.00251673	1
	ILTDEMLLQACEGR	2	1	1	Q5T3I0	M6(Oxidation); C11(Methylthio); R14(Label:13C(6))	1659.78	0	806907	0	494785										0.879734	1					High	47.96	0.000198345				High	42.81	0.000623085	0
	TAANLVVETGQDGVQIR	3	1	1	Q5T3I0		1770.93	0	1.55033e+06	0	1.74842e+06																High	44.96	0.000623946				High	86.46	4.28163e-08	0
	QQQEEEDLNLEDRGEETVLGGGTR	1	1	1	Q5T3I0		2702.25	0	4.24892e+06	0	0																High	40.52	0.000887156							1
	FAEEQLLK	2	1	1	Q5T3I0		977.526	0	1.51859e+06	0	1.80169e+06				1.20357	1											High	33.44	0.0104166				Medium	26.89	0.0494216	0
	FAEEQLLK	1	1	1	Q5T3I0	K8(Label:13C(6)15N(2))	985.541	0	0	0	1.70533e+06										0.946518	1											High	33.09	0.0104563	0
	GNEKEDAAGTSGLGELNSR	1	1	1	Q5T3I0	K4(Label:13C(6)15N(2)); R19(Label:13C(6))	1918.92	0	0	0	1.46376e+06										1.25125	1											High	29.53	0.0167701	1
P11142	Heat shock cognate 71 kDa protein OS=Homo sapiens GN=HSPA8 PE=1 SV=1 - [HSP7C_HUMAN]		1.20289		0.64045	45.05	2	24	28	274	0	1.04536e+08	0	7.93675e+07			37	4.6055			32	7.89772					5367.6	45.05	28	154					4163.95	41.49	23	120	646	70.8542	5.51611
	Sequence	# PSMs	# Proteins	# Protein Groups	Protein Group Accessions	Modifications	MH+ [Da]	A5: Area	B5: Area	C5: Area	D5: Area	A5: Heavy/Light	A5: Heavy/Light Count	A5: Heavy/Light Variability [%]	B5: Heavy/Light	B5: Heavy/Light Count	B5: Heavy/Light Variability [%]	C5: Heavy/Light	C5: Heavy/Light Count	C5: Heavy/Light Variability [%]	D5: Heavy/Light	D5: Heavy/Light Count	D5: Heavy/Light Variability [%]	A2	IonScore A2	Exp Value A2	B2	IonScore B2	Exp Value B2	C2	IonScore C2	Exp Value C2	D2	IonScore D2	Exp Value D2	# Missed Cleavages
	IINEPTAAAIAYGLDK	3	4	2	P11142;P11021		1659.89	0	1.74163e+07	0	1.19871e+07																High	100.85	1.40603e-09				High	83.74	7.10083e-08	0
	NQVAMNPTNTVFDAK	6	1	1	P11142	M5(Oxidation)	1665.78	0	5.91422e+07	0	4.93738e+07				1.21399	1											High	90.45	1.16753e-08				High	92.84	6.62995e-09	0
	IINEPTAAAIAYGLDK	4	4	2	P11142;P11021	K16(Label:13C(6)15N(2))	1667.9	0	1.88617e+07	0	7.08734e+06																High	89.89	1.62566e-08				High	81.25	1.17733e-07	0
	NQVAMNPTNTVFDAK	6	1	1	P11142	M5(Oxidation); K15(Label:13C(6)15N(2))	1673.8	0	7.17982e+07	0	3.01952e+07										0.61292	1					High	87.74	2.43146e-08				High	97.41	2.58711e-09	0
	IINEPTAAAIAYGLDKK	4	2	1	P11142		1787.98	0	3.7758e+06	0	3.50291e+07				1.51677	1					0.665235	2	6.85366				High	85.34	3.93298e-08				High	87.51	2.31532e-08	1
	SINPDEAVAYGAAVQAAILSGDK	6	1	1	P11142		2260.14	0	1.70923e+06	0	1.05479e+06				1.30731	1					0.597166	2	31.7539				High	84.78	5.63858e-08				High	74.63	5.97447e-07	0
	TTPSYVAFTDTER	9	6	2	P11142;P08107		1487.7	0	1.65059e+08	0	1.52913e+08																High	83.85	5.9136e-08				High	69.26	1.54743e-06	0
	FDDAVVQSDMK	1	1	1	P11142	M10(Oxidation); K11(Label:13C(6)15N(2))	1278.57	0	5.18735e+06	0	0				1.21802	1											High	81.46	5.4659e-08							0
	SFYPEEVSSMVLTK	17	1	1	P11142	M10(Oxidation); K14(Label:13C(6)15N(2))	1640.79	0	1.57596e+07	0	6.68793e+06				1.21633	2	1.6472				0.587488	2	12.174				High	80.67	1.25985e-07				High	96.86	2.99822e-09	0
	SINPDEAVAYGAAVQAAILSGDK	4	1	1	P11142	K23(Label:13C(6)15N(2))	2268.16	0	1.87757e+06	0	0				1.12091	1											High	79.05	1.99122e-07							0
	SFYPEEVSSMVLTK	23	1	1	P11142	M10(Oxidation)	1632.78	0	1.32842e+07	0	9.95911e+06				1.2573	2	15.2176				0.739775	2	6.57347				High	74.79	4.76269e-07				High	76.11	3.39195e-07	0
	NSLESYAFNMK	5	1	1	P11142	M10(Oxidation); K11(Label:13C(6)15N(2))	1327.6	0	3.75044e+07	0	2.30379e+07				1.21461	1											High	72.78	4.69235e-07				High	57.82	1.39591e-05	0
	SQIHDIVLVGGSTR	3	1	1	P11142		1481.8	0	8.57577e+06	0	0				1.1513	2	3.08106										High	72.78	9.1738e-07							0
	DAGTIAGLNVLR	6	1	1	P11142	R12(Label:13C(6))	1205.69	0	5.38471e+07	0	2.18807e+07				1.16337	1					0.638774	1					High	72.4	8.20002e-07				High	84.82	5.27376e-08	0
	DAGTIAGLNVLR	5	1	1	P11142		1199.67	0	4.62855e+07	0	3.4395e+07																High	69.55	1.9466e-06				High	72.42	1.04822e-06	0
	VEIIANDQGNR	5	5	3	P11142;P11021;P08107		1228.62	0	1.80554e+07	0	3.12152e+07																High	67.37	4.04941e-06				High	55.88	5.53895e-05	0
	RFDDAVVQSDMK	7	1	1	P11142	M11(Oxidation)	1426.66	0	8.78308e+06	0	1.13019e+07				1.1822	2	1.64511				0.595902	2	1.43594				High	67.33	1.93249e-06				High	83.61	4.61643e-08	1
	FDDAVVQSDMK	2	1	1	P11142	M10(Oxidation)	1270.56	0	4.57863e+06	0	0																High	67.24	1.30271e-06							0
	TTPSYVAFTDTER	8	6	2	P11142;P08107	R13(Label:13C(6))	1493.71	0	1.76397e+08	0	1.09573e+08																High	65.42	4.88033e-06				High	75.12	5.07556e-07	0
	RFDDAVVQSDMK	6	1	1	P11142	R1(Label:13C(6)); M11(Oxidation); K12(Label:13C(6)15N(2))	1440.69	0	1.02688e+07	0	6.65174e+06																High	63.96	5.32373e-06				High	53.11	6.62124e-05	1
	STAGDTHLGGEDFDNR	5	2	1	P11142	R16(Label:13C(6))	1697.74	0	3.94558e+07	0	4.32421e+06				1.15084	2	1.26481				0.608982	1					High	61.18	4.95351e-06				High	61.95	4.14871e-06	0
	SFYPEEVSSMVLTK	4	1	1	P11142	K14(Label:13C(6)15N(2))	1624.8	0	2.48549e+06	0	952906				1.2616	1					0.670512	1					High	60.13	1.56737e-05				High	47.48	0.000289411	0
	FEELNADLFR	5	2	1	P11142		1253.61	0	1.87546e+07	0	1.35659e+07				1.18681	1					0.599562	1					High	59.94	1.80476e-05				High	60.52	1.53034e-05	0
	SQIHDIVLVGGSTR	3	1	1	P11142	R14(Label:13C(6))	1487.82	0	1.01382e+07	0	0																High	59.85	1.68211e-05							0
	NSLESYAFNMK	6	1	1	P11142	M10(Oxidation)	1319.59	0	3.10182e+07	0	3.58159e+07										0.642131	1					High	58.95	1.01243e-05				High	67.45	1.4301e-06	0
	TVTNAVVTVPAYFNDSQR	10	1	1	P11142		1981.99	0	1.9645e+07	0	1.69738e+07				1.17304	1					0.633442	1					High	58.7	2.23253e-05				High	49.94	0.000168309	0
	VEIIANDQGNR	4	5	3	P11142;P11021;P08107	R11(Label:13C(6))	1234.64	0	19339778	0	2.08819e+07																High	56.88	4.88177e-05				High	57.52	4.08895e-05	0
	TVTNAVVTVPAYFNDSQR	9	1	1	P11142	R18(Label:13C(6))	1988.01	0	2.39756e+07	0	1.07746e+07				1.22044	1					0.644465	1					High	55.99	5.03535e-05				High	42.7	0.00102842	0
	IINEPTAAAIAYGLDKK	3	2	1	P11142	K16(Label:13C(6)15N(2)); K17(Label:13C(6)15N(2))	1804.01	0	6.54129e+07	0	2.43756e+07				1.26626	1											High	53.94	3.99609e-05				High	31.65	0.00673653	1
	FEELNADLFR	5	2	1	P11142	R10(Label:13C(6))	1259.63	0	2.21249e+07	0	8.13362e+06																High	53.86	8.28467e-05				High	54.76	6.75074e-05	0
	STAGDTHLGGEDFDNR	3	2	1	P11142		1691.72	0	2.33475e+06	0	7.14632e+06																High	53.64	2.4103e-05				High	59.75	5.44012e-06	0
	MKEIAEAYLGK	6	1	1	P11142	M1(Oxidation); K2(Label:13C(6)15N(2)); K11(Label:13C(6)15N(2))	1284.68	0	1.07453e+07	0	7.28617e+06				1.16612	1											High	52.89	0.000109748				High	57.64	3.67619e-05	1
	MKEIAEAYLGK	9	1	1	P11142	M1(Oxidation)	1268.65	0	8.82217e+06	0	1.16243e+07				1.21023	1					0.652775	2	2.19248				High	51.25	0.000154853				High	66.58	4.6265e-06	1
	LDKSQIHDIVLVGGSTR	5	1	1	P11142	K3(Label:13C(6)15N(2)); R17(Label:13C(6))	1852.04	0	4.85394e+06	0	0				1.18987	1											High	49.74	9.66143e-05							1
	NQVAMNPTNTVFDAK	2	1	1	P11142		1649.79	0	1.2811e+06	0	1.49274e+06				1.17717	1					0.292118	1					High	47.98	0.000234055				High	55.71	3.93403e-05	0
	MKEIAEAYLGK	2	1	1	P11142	K2(Label:13C(6)15N(2)); K11(Label:13C(6)15N(2))	1268.68	0	1.13346e+06	0	0				1.73315	1											High	46.95	0.000433949							1
	ITITNDKGR	2	5	2	P11142;P08107	K7(Label:13C(6)15N(2)); R9(Label:13C(6))	1031.6	0	1.50069e+06	0	958100																High	45.3	0.000609425				High	33.51	0.0086903	1
	QTQTFTTYSDNQPGVLIQVYEGER	8	1	1	P11142	R24(Label:13C(6))	2780.34	0	2.57292e+07	0	1.09706e+07				1.07764	1											High	42.62	0.000661889				High	39.72	0.00142924	0
	VQVEYKGETK	3	2	1	P11142		1180.62	0	1.42039e+06	0	1.45212e+06				1.23688	1					0.652146	1					High	41.55	0.0013507				Medium	26	0.0501121	1
	QTQTFTTYSDNQPGVLIQVYEGER	7	1	1	P11142		2774.32	0	2.38755e+07	0	1.72168e+07										0.637202	1					High	41.15	0.000847934				High	39.48	0.00118356	0
	LDKSQIHDIVLVGGSTR	5	1	1	P11142		1838	0	4.12644e+06	0	325493										0.657529	2	16.4377				High	40.88	0.000963567				High	41.89	0.000802457	1
	ARFEELNADLFR	2	2	1	P11142	R2(Label:13C(6)); R12(Label:13C(6))	1492.79	0	1.06871e+06	0	0				1.88431	1											High	39.9	0.00212333							1
	LSKEDIER	3	1	1	P11142	K3(Label:13C(6)15N(2)); R8(Label:13C(6))	1003.56	0	2.41154e+06	0	1.17262e+06				1.17787	1					0.587465	1					High	39.58	0.00202683				High	43.17	0.000874735	1
	VCNPIITK	3	1	1	P11142	C2(Methylthio); K8(Label:13C(6)15N(2))	941.501	0	1.31081e+07	0	1.06638e+07				1.19905	1											High	38.89	0.00253725				Medium	26.03	0.0503908	0
	VQVEYKGETK	2	2	1	P11142	K6(Label:13C(6)15N(2)); K10(Label:13C(6)15N(2))	1196.64	0	1.77832e+06	0	0																High	36.75	0.00478705							1
	SFYPEEVSSMVLTK	4	1	1	P11142		1616.78	0	1.97012e+06	0	1.73964e+06																High	35.27	0.00466552				High	32.67	0.00876022	0
	EIAEAYLGK	2	1	1	P11142	K9(Label:13C(6)15N(2))	1001.54	0	2.01e+06	0	1.4465e+06				1.34276	1					0.643884	1					High	35.21	0.00709563				Medium	29.21	0.028668	0
	MKEIAEAYLGK	1	1	1	P11142		1252.65	0	653984	0	0																High	33.33	0.00980127							1
	VCNPIITK	4	1	1	P11142	C2(Methylthio)	933.487	0	1.09066e+07	0	1.63619e+07										0.651746	1					High	32.99	0.0118051				High	35.83	0.00613858	0
	GTLDPVEK	2	1	1	P11142		858.454	0	3.27457e+06	0	0				1.22929	1											High	32.33	0.0115496							0
	ITITNDKGR	3	5	2	P11142;P08107		1017.56	0	1.44108e+06	0	1.41923e+06																High	30.2	0.0183359				High	35.73	0.00547966	1
	LSKEDIER	4	1	1	P11142		989.522	0	2.04737e+06	0	1.99606e+06																High	30.16	0.0209151				High	39.21	0.00260291	1
	MVNHFIAEFK	1	1	1	P11142	M1(Oxidation)	1251.61	0	1.06699e+06	0	0				1.09133	1											High	29.11	0.0205596							0
	AMTKDNNLLGK	1	2	1	P11142	M2(Oxidation); K4(Label:13C(6)15N(2)); K11(Label:13C(6)15N(2))	1236.66	0	511204	0	0				1.47598	1											Medium	27.02	0.0450844							1
	NQVAMNPTNTVFDAKR	2	1	1	P11142	M5(Oxidation); K15(Label:13C(6)15N(2)); R16(Label:13C(6))	1835.91	0	1.09965e+07	0	6.89537e+06				1.25234	1					0.6544	1					Medium	25.52	0.0537241				Medium	25.86	0.0470844	1
	NSLESYAFNMK	1	1	1	P11142		1303.6	0	0	0	1.01144e+06										0.513702	1											High	33.45	0.00395374	0
	NQVAMNPTNTVFDAK	1	1	1	P11142	K15(Label:13C(6)15N(2))	1657.81	0	0	0	418798																						High	32.16	0.00954772	0
	NQVAMNPTNTVFDAKR	1	1	1	P11142	M5(Oxidation)	1821.88	0	0	0	299414										0.927811	1											High	28.65	0.020537	1
	GTLDPVEK	1	1	1	P11142	K8(Label:13C(6)15N(2))	866.468	0	0	0	3.06952e+06										0.677332	1											Medium	25.6	0.0636227	0
Q9UNP9	Peptidyl-prolyl cis-trans isomerase E OS=Homo sapiens GN=PPIE PE=1 SV=1 - [PPIE_HUMAN]		1.19198		0.784576	10.63	1	3	3	7	0	1.12241e+06	0	1.38084e+06			3	11.1302			2	22.0554					88.5233	10.63	3	4					61.6152	7.31	2	3	301	33.4096	5.60498
	Sequence	# PSMs	# Proteins	# Protein Groups	Protein Group Accessions	Modifications	MH+ [Da]	A5: Area	B5: Area	C5: Area	D5: Area	A5: Heavy/Light	A5: Heavy/Light Count	A5: Heavy/Light Variability [%]	B5: Heavy/Light	B5: Heavy/Light Count	B5: Heavy/Light Variability [%]	C5: Heavy/Light	C5: Heavy/Light Count	C5: Heavy/Light Variability [%]	D5: Heavy/Light	D5: Heavy/Light Count	D5: Heavy/Light Variability [%]	A2	IonScore A2	Exp Value A2	B2	IonScore B2	Exp Value B2	C2	IonScore C2	Exp Value C2	D2	IonScore D2	Exp Value D2	# Missed Cleavages
	SDVVPMTAENFR	3	1	1	Q9UNP9	M6(Oxidation); R12(Label:13C(6))	1387.65	0	1.4325e+06	0	891717				0.990411	1					0.67732	1					High	35.47	0.00364673				Medium	25.65	0.0349867	0
	SNPQVYMDIK	2	1	1	Q9UNP9	M7(Oxidation)	1210.57	0	872843	0	1.86997e+06				1.28462	1					0.908815	1					High	34.96	0.00311175				High	35.3	0.00286267	0
	KFDDENFILK	1	1	1	Q9UNP9		1268.65	0	1.06188e+06	0	0				1.19198	1											High	29.41	0.025144							1
	SNPQVYMDIK	1	1	1	Q9UNP9	M7(Oxidation); K10(Label:13C(6)15N(2))	1218.59	0	0	0	1.69946e+06																						High	28.51	0.0202938	0
P18583	Protein SON OS=Homo sapiens GN=SON PE=1 SV=4 - [SON_HUMAN]		1.18949		0.610364	6.88	1	11	11	36	0	1.90254e+06	0	5.86496e+06			5	9.07133			11	19.721					367.645	2.97	5	11					727.869	6.47	10	25	2426	263.664	5.64307
	Sequence	# PSMs	# Proteins	# Protein Groups	Protein Group Accessions	Modifications	MH+ [Da]	A5: Area	B5: Area	C5: Area	D5: Area	A5: Heavy/Light	A5: Heavy/Light Count	A5: Heavy/Light Variability [%]	B5: Heavy/Light	B5: Heavy/Light Count	B5: Heavy/Light Variability [%]	C5: Heavy/Light	C5: Heavy/Light Count	C5: Heavy/Light Variability [%]	D5: Heavy/Light	D5: Heavy/Light Count	D5: Heavy/Light Variability [%]	A2	IonScore A2	Exp Value A2	B2	IonScore B2	Exp Value B2	C2	IonScore C2	Exp Value C2	D2	IonScore D2	Exp Value D2	# Missed Cleavages
	FDSEPSAVALELPTR	5	1	1	P18583		1631.82	0	3.60632e+06	0	7.11913e+06				1.11904	1					0.655923	1					High	70.8	1.71759e-06				High	66.67	4.47779e-06	0
	FDSEPSAVALELPTR	5	1	1	P18583	R15(Label:13C(6))	1637.84	0	4.0356e+06	0	4.63843e+06																High	70.58	1.78497e-06				High	58.92	2.57107e-05	0
	SSEPVVTMSVEYQMK	2	1	1	P18583	M8(Oxidation); M14(Oxidation); K15(Label:13C(6)15N(2))	1754.8	0	949021	0	2.33137e+06				1.18949	1											High	46.98	0.000202452				High	39.91	0.00103115	0
	SSEPVVTMSVEYQMK	3	1	1	P18583	M8(Oxidation); M14(Oxidation)	1746.79	0	797835	0	4.09487e+06										0.610364	1					High	44.67	0.00027466				High	64.28	2.78071e-06	0
	ILDSFAAAPVPTTTLVLK	5	1	1	P18583		1857.07	0	652174	0	4.91249e+06				1.49447	1					0.535021	1					High	33.3	0.00260658				High	37.21	0.00100757	0
	EIQQELSSGR	1	1	1	P18583	R10(Label:13C(6))	1152.59	0	347380	0	0				1.11924	1											High	28.23	0.0279584							0
	AGIEGPLLASDVGR	2	1	1	P18583	R14(Label:13C(6))	1360.75	0	722991	0	922798				1.64635	1											High	27.3	0.0353797				High	60.32	1.87651e-05	0
	AGIEGPLLASDVGR	1	1	1	P18583		1354.73	0	0	0	1.23129e+06										0.749457	1											High	63.13	1.04578e-05	0
	SMMSSYSAADR	1	1	1	P18583	M2(Oxidation); M3(Oxidation); R11(Label:13C(6))	1243.5	0	0	0	251437										0.494382	1											High	48.25	7.68437e-05	0
	SMMSSYSAADR	1	1	1	P18583	M2(Oxidation); M3(Oxidation)	1237.48	0	0	0	534132																						High	47.57	8.98687e-05	0
	IMLVEPPVAK	3	1	1	P18583	M2(Oxidation)	1112.63	0	0	0	5.56326e+06										0.678291	1											High	39.18	0.00179964	0
	AAPVTGGMGAVLMR	2	1	1	P18583	M8(Oxidation); M13(Oxidation)	1362.68	0	0	0	685779										0.502021	1											High	37.37	0.00314242	0
	IMLVEPPVAK	1	1	1	P18583	M2(Oxidation); K10(Label:13C(6)15N(2))	1120.65	0	0	0	3.77351e+06																						High	33.43	0.00669564	0
	SMMSSYTADR	1	1	1	P18583	M2(Oxidation); M3(Oxidation)	1180.46	0	0	0	182604										0.492568	1											High	29.08	0.00634759	0
	LPEQPVDVPSEIADSSMTRPQELPELPK	1	1	1	P18583	M17(Oxidation); R19(Label:13C(6)); K28(Label:13C(6)15N(2))	3132.59	0	0	0	1.54507e+06										1.33504	1											High	27.65	0.0200136	0
	LPEQPVDVPSEIADSSMTRPQELPELPK	1	1	1	P18583	M17(Oxidation)	3118.55	0	0	0	2.34946e+06										0.53507	1											High	26.51	0.0254627	0
	SVESTSPEPSK	1	1	1	P18583		1147.55	0	0	0	193861										0.654219	1											Medium	25.95	0.0326515	0
P67809	Nuclease-sensitive element-binding protein 1 OS=Homo sapiens GN=YBX1 PE=1 SV=3 - [YBOX1_HUMAN]		1.18835		0.483505	55.86	2	10	14	330	0	2.57096e+08	0	2.47875e+08			11	12.1736			18	26.2939					5692.59	44.44	11	151					6427.18	55.86	14	179	324	35.9027	9.87646
	Sequence	# PSMs	# Proteins	# Protein Groups	Protein Group Accessions	Modifications	MH+ [Da]	A5: Area	B5: Area	C5: Area	D5: Area	A5: Heavy/Light	A5: Heavy/Light Count	A5: Heavy/Light Variability [%]	B5: Heavy/Light	B5: Heavy/Light Count	B5: Heavy/Light Variability [%]	C5: Heavy/Light	C5: Heavy/Light Count	C5: Heavy/Light Variability [%]	D5: Heavy/Light	D5: Heavy/Light Count	D5: Heavy/Light Variability [%]	A2	IonScore A2	Exp Value A2	B2	IonScore B2	Exp Value B2	C2	IonScore C2	Exp Value C2	D2	IonScore D2	Exp Value D2	# Missed Cleavages
	GAEAANVTGPGGVPVQGSK	10	1	1	P67809		1695.86	0	1.08564e+08	0	2.21563e+08				1.18835	1					0.482396	2	1.19934				High	106.26	4.79099e-10				High	106.46	4.4059e-10	0
	SVGDGETVEFDVVEGEK	30	3	2	P67809;P16989	K17(Label:13C(6)15N(2))	1803.83	0	3.73396e+08	0	1.46658e+08																High	98.65	1.32365e-09				High	83.57	4.28553e-08	0
	AADPPAENSSAPEAEQGGAE	5	1	1	P67809		1897.8	0	4.46294e+07	0	4.85537e+07																High	96.06	1.38061e-09				High	88.53	7.20458e-09	0
	RPQYSNPPVQGEVMEGADNQGAGEQGRPVR	56	1	1	P67809	M14(Oxidation)	3239.51	0	235915994	0	230876297				0.98634	2	21.4779				0.634023	5	41.8945				High	85.6	2.29978e-08				High	80.56	7.20798e-08	0
	SVGDGETVEFDVVEGEK	31	3	2	P67809;P16989		1795.82	0	3.21475e+08	0	2.91185e+08																High	84.18	4.0868e-08				High	101.49	6.95386e-10	0
	GAEAANVTGPGGVPVQGSK	8	1	1	P67809	K19(Label:13C(6)15N(2))	1703.88	0	1.29042e+08	0	1.07692e+08																High	82.58	1.09035e-07				High	78.77	2.61497e-07	0
	NDTKEDVFVHQTAIK	28	3	2	P67809;P16989		1744.88	0	8.66591e+07	0	111457440																High	78.88	2.52368e-07				High	72.95	9.96237e-07	1
	RPQYSNPPVQGEVMEGADNQGAGEQGRPVR	31	1	1	P67809	R1(Label:13C(6)); M14(Oxidation); R27(Label:13C(6)); R30(Label:13C(6))	3257.57	0	2.68849e+08	0	1.11961e+08				1.79257	2	84.9321				0.892408	1					High	77.37	2.14381e-07				High	68.66	1.66777e-06	0
	RPQYSNPPVQGEVMEGADNQGAGEQGRPVR	22	1	1	P67809		3223.52	0	1.1738e+07	0	818197				1.24717	1					0.577594	2	21.5806				High	72.53	4.57946e-07				High	74.06	3.20006e-07	0
	NYQQNYQNSESGEKNEGSESAPEGQAQQR	5	1	1	P67809		3257.39	0	2.69067e+07	0	6.79292e+07				1.18953	1					0.451417	2	10.2388				High	64.5	1.97729e-06				High	53.72	2.18076e-05	1
	NYQQNYQNSESGEK	4	1	1	P67809		1688.71	0	322220	0	436851				1.02635	1					0.309876	1					High	60.75	4.6889e-06				High	50.87	4.20348e-05	0
	EDVFVHQTAIK	5	3	2	P67809;P16989	K11(Label:13C(6)15N(2))	1294.68	0	4.08074e+06	0	2.70722e+06																High	57.92	3.47894e-05				High	35.76	0.00586668	0
	RPQYSNPPVQGEVMEGADNQGAGEQGRPVR	12	1	1	P67809	R1(Label:13C(6)); R27(Label:13C(6)); R30(Label:13C(6))	3241.58	0	1.31119e+07	0	564979																High	57.26	2.15182e-05				High	53.65	4.91932e-05	0
	NYQQNYQNSESGEK	3	1	1	P67809	K14(Label:13C(6)15N(2))	1696.72	0	384475	0	135370																High	52.88	2.87125e-05				High	46.42	0.000117114	0
	EDVFVHQTAIK	5	3	2	P67809;P16989		1286.67	0	3.52104e+06	0	5.28546e+06																High	52.87	0.000113612				High	46.9	0.000426723	0
	NDTKEDVFVHQTAIK	21	3	2	P67809;P16989	K4(Label:13C(6)15N(2)); K15(Label:13C(6)15N(2))	1760.91	0	9.80815e+07	0	6.09982e+07																High	50.46	0.000170455				High	81.62	1.3532e-07	1
	NYQQNYQNSESGEKNEGSESAPEGQAQQR	1	1	1	P67809	K14(Label:13C(6)15N(2)); R29(Label:13C(6))	3271.42	0	3.20064e+07	0	0																High	49.96	5.62433e-05							1
	SVGDGETVEFDVVEGEKGAEAANVTGPGGVPVQGSK	15	1	1	P67809		3472.66	0	3.97049e+07	0	3.31611e+07																High	47.98	0.00014091				High	36.76	0.00184505	1
	SVGDGETVEFDVVEGEKGAEAANVTGPGGVPVQGSK	28	1	1	P67809	K17(Label:13C(6)15N(2)); K36(Label:13C(6)15N(2))	3488.7	0	51205595	0	1.95881e+07				1.09461	2	24.6755				0.597228	1					High	39.55	0.00111472				High	40.4	0.000916571	1
	NGYGFINR	1	3	2	P67809;P16989	R8(Label:13C(6))	946.48	0	2.73549e+06	0	0																High	35.63	0.00566201							0
	RNFNYR	1	1	1	P67809	R1(Label:13C(6)); R6(Label:13C(6))	881.474	0	3.83169e+06	0	0				1.20345	1											High	28.98	0.0270021							1
	RNFNYR	2	1	1	P67809		869.434	0	3.18391e+06	0	3.80266e+06										0.480042	1					Medium	24.95	0.043345				High	30.94	0.0104699	1
	NEGSESAPEGQAQQR	1	1	1	P67809		1587.69	0	0	0	769899										0.431959	1											High	58.89	6.63145e-06	0
	NEGSESAPEGQAQQR	1	1	1	P67809	R15(Label:13C(6))	1593.71	0	0	0	289302																						High	53.68	3.40696e-05	0
	EDGNEEDKENQGDETQGQQPPQR	1	1	1	P67809		2628.1	0	0	0	2.55648e+07										0.455123	1											High	33.83	0.00212622	1
	NGYGFINR	2	3	2	P67809;P16989		940.458	0	0	0	4.22684e+06																						High	30.72	0.0115647	0
	RPENPKPQDGKETK	1	1	1	P67809		1623.84	0	0	0	2.37585e+06										0.343302	1											High	28.37	0.0269988	1
O60832	H/ACA ribonucleoprotein complex subunit 4 OS=Homo sapiens GN=DKC1 PE=1 SV=3 - [DKC1_HUMAN]		1.1826		1.07179	14.2	1	9	9	43	0	9.2505e+06	0	9.47695e+06			9	4.45485			7	4.38918					542.138	14.2	9	21					583.639	12.84	7	22	514	57.6378	9.42236
	Sequence	# PSMs	# Proteins	# Protein Groups	Protein Group Accessions	Modifications	MH+ [Da]	A5: Area	B5: Area	C5: Area	D5: Area	A5: Heavy/Light	A5: Heavy/Light Count	A5: Heavy/Light Variability [%]	B5: Heavy/Light	B5: Heavy/Light Count	B5: Heavy/Light Variability [%]	C5: Heavy/Light	C5: Heavy/Light Count	C5: Heavy/Light Variability [%]	D5: Heavy/Light	D5: Heavy/Light Count	D5: Heavy/Light Variability [%]	A2	IonScore A2	Exp Value A2	B2	IonScore B2	Exp Value B2	C2	IonScore C2	Exp Value C2	D2	IonScore D2	Exp Value D2	# Missed Cleavages
	AGLESGAEPGDGDSDTTK	1	1	1	O60832		1706.73	0	1.91992e+06	0	0				1.09643	1											High	64.13	2.15313e-06							0
	ESESESDETPPAAPQLIK	5	1	1	O60832	K18(Label:13C(6)15N(2))	1935.92	0	1.60558e+07	0	14178289				1.14761	1											High	60.21	1.56735e-05				High	40.47	0.0013596	0
	APQVVAEAAK	4	1	1	O60832	K10(Label:13C(6)15N(2))	991.563	0	6.75631e+06	0	8.21623e+06				1.15961	1					1.06043	1					High	54.39	7.05995e-05				High	60.77	1.62899e-05	0
	ESESESDETPPAAPQLIK	5	1	1	O60832		1927.91	0	1.38142e+07	0	1.26548e+07										1.12039	1					High	51.11	9.95183e-05				High	54.81	4.17917e-05	0
	ESESESDETPPAAPQLIKK	4	1	1	O60832	K18(Label:13C(6)15N(2)); K19(Label:13C(6)15N(2))	2072.03	0	4.4861e+06	0	4.5416e+06				1.28502	1											High	45.3	0.000557779				High	34.22	0.00707688	1
	AKEVELVSE	2	1	1	O60832	K2(Label:13C(6)15N(2))	1011.54	0	1.24579e+06	0	1.78888e+06				1.00293	1					1.13769	1					High	40.05	0.00210068				High	45.46	0.000581692	1
	ESESESDETPPAAPQLIKK	3	1	1	O60832		2056	0	3.49107e+06	0	3.36968e+06										1.34778	1					High	39.83	0.00183026				High	47.65	0.00029548	1
	APQVVAEAAK	4	1	1	O60832		983.548	0	5.80275e+06	0	7.69323e+06																High	35.99	0.00485912				High	52.52	0.000108313	0
	KEVVAEVVK	2	1	1	O60832		1000.6	0	2.92218e+06	0	3.69011e+06				1.20492	1											High	33.7	0.00865956				High	31.57	0.0155348	1
	EVVAEVVK	3	1	1	O60832	K8(Label:13C(6)15N(2))	880.519	0	4.9394e+06	0	6.03633e+06				1.19513	1					1.04995	1					High	30.11	0.0198898				High	37.39	0.00384842	0
	AKEVELVSE	3	1	1	O60832		1003.53	0	1.24215e+06	0	1.57238e+06																High	29.61	0.0255439				High	29.75	0.0246806	1
	EVVAEVVK	2	1	1	O60832		872.506	0	4.13292e+06	0	5.74916e+06																High	28.66	0.0307006				High	31	0.0179121	0
	EIGDYIR	1	1	1	O60832		865.438	0	451282	0	0				1.38088	1											High	27.29	0.0270625							0
	AGLESGAEPGDGDSDTTKK	3	1	1	O60832	K18(Label:13C(6)15N(2)); K19(Label:13C(6)15N(2))	1850.85	0	1.05398e+06	0	820489				1.1826	1					1.07179	1					High	25.1	0.0276581				High	48.01	0.000143894	1
	KEVVAEVVK	1	1	1	O60832	K1(Label:13C(6)15N(2)); K9(Label:13C(6)15N(2))	1016.63	0	0	0	3.83969e+06										1.04054	1											High	36.94	0.0019421	1
Q16514	Transcription initiation factor TFIID subunit 12 OS=Homo sapiens GN=TAF12 PE=1 SV=1 - [TAF12_HUMAN]		1.1757		0.657711	11.8	1	2	2	4	0	347535	0	1.18162e+06			1				2	10.6456					31.38	4.97	1	1					76.3918	11.8	2	3	161	17.9132	7.98682
	Sequence	# PSMs	# Proteins	# Protein Groups	Protein Group Accessions	Modifications	MH+ [Da]	A5: Area	B5: Area	C5: Area	D5: Area	A5: Heavy/Light	A5: Heavy/Light Count	A5: Heavy/Light Variability [%]	B5: Heavy/Light	B5: Heavy/Light Count	B5: Heavy/Light Variability [%]	C5: Heavy/Light	C5: Heavy/Light Count	C5: Heavy/Light Variability [%]	D5: Heavy/Light	D5: Heavy/Light Count	D5: Heavy/Light Variability [%]	A2	IonScore A2	Exp Value A2	B2	IonScore B2	Exp Value B2	C2	IonScore C2	Exp Value C2	D2	IonScore D2	Exp Value D2	# Missed Cleavages
	DVQLHLER	2	1	1	Q16514	R8(Label:13C(6))	1015.56	0	347535	0	703572				1.1757	1											High	31.38	0.0179762				Medium	29.64	0.0271063	0
	LSPENNQVLTK	1	1	1	Q16514		1242.66	0	0	0	1.32328e+06										0.612265	1											High	44.84	0.000710326	0
	DVQLHLER	1	1	1	Q16514		1009.54	0	0	0	1.03996e+06										0.706531	1											High	31.09	0.0147049	0
Q96I25	Splicing factor 45 OS=Homo sapiens GN=RBM17 PE=1 SV=1 - [SPF45_HUMAN]		1.16549		0.651416	33.17	1	12	12	54	0	8.13069e+06	0	5.24623e+06			12	4.05442			9	12.031					826.305	33.17	12	36					401.035	27.68	9	18	401	44.9339	5.97314
	Sequence	# PSMs	# Proteins	# Protein Groups	Protein Group Accessions	Modifications	MH+ [Da]	A5: Area	B5: Area	C5: Area	D5: Area	A5: Heavy/Light	A5: Heavy/Light Count	A5: Heavy/Light Variability [%]	B5: Heavy/Light	B5: Heavy/Light Count	B5: Heavy/Light Variability [%]	C5: Heavy/Light	C5: Heavy/Light Count	C5: Heavy/Light Variability [%]	D5: Heavy/Light	D5: Heavy/Light Count	D5: Heavy/Light Variability [%]	A2	IonScore A2	Exp Value A2	B2	IonScore B2	Exp Value B2	C2	IonScore C2	Exp Value C2	D2	IonScore D2	Exp Value D2	# Missed Cleavages
	IIVGDATEKDASK	4	1	1	Q96I25		1346.71	0	488376	0	952342				1.18894	1					0.706275	1					High	61.35	1.63786e-05				High	52.09	0.000138745	1
	CVIFEIPGAPDDEAVR	4	1	1	Q96I25	C1(Methylthio); R16(Label:13C(6))	1782.84	0	7.51469e+06	0	2.435e+06				1.13078	1					0.622333	1					High	53.13	7.32043e-05				Medium	24.98	0.0486062	0
	SDSNPLTEILK	2	1	1	Q96I25		1216.64	0	1.71456e+06	0	975268				1.17112	1					0.475407	1					High	48.72	0.000328306				High	49.41	0.000280651	0
	HEQGLSTALSVEK	1	1	1	Q96I25	K13(Label:13C(6)15N(2))	1406.73	0	908115	0	0				1.28847	1											High	48.55	0.000303012							0
	QSTVLAPVIDLK	2	1	1	Q96I25	K12(Label:13C(6)15N(2))	1291.77	0	7.11077e+06	0	0				1.13735	1											High	46.56	0.000203136							0
	LLQSQLQVK	2	1	1	Q96I25	K9(Label:13C(6)15N(2))	1064.65	0	9.7666e+06	0	5.81328e+06				1.16208	1					0.713027	1					High	46.35	0.000202772				High	48.72	0.000138976	0
	KSDSNPLTEILK	3	1	1	Q96I25	K1(Label:13C(6)15N(2)); K12(Label:13C(6)15N(2))	1360.76	0	4.98508e+06	0	0				1.17603	2	19.0322										High	45.64	0.000450281							1
	HEQGLSTALSVEK	2	1	1	Q96I25		1398.72	0	668792	0	0																High	44.73	0.000678071							0
	QSTVLAPVIDLK	4	1	1	Q96I25		1283.75	0	6.25207e+06	0	3.67302e+06										0.714063	1					High	43.84	0.000514244				High	53.95	4.75206e-05	0
	KSDSNPLTEILK	1	1	1	Q96I25		1344.73	0	4.81404e+06	0	0																High	43.73	0.000845168							1
	IFLEFER	3	1	1	Q96I25	R7(Label:13C(6))	959.526	0	3.52839e+06	0	1.01428e+06				1.08647	1											High	43.64	0.000873678				Medium	28.54	0.0351996	0
	SMGGAAIAPPTSLVEK	3	1	1	Q96I25	M2(Oxidation)	1544.79	0	2.75907e+06	0	1.79516e+06				1.16891	1					0.632717	1					High	43.16	0.00111345				High	30.58	0.0201246	0
	LLQSQLQVK	2	1	1	Q96I25		1056.64	0	8.40444e+06	0	8.15297e+06																High	40.65	0.00108916				High	32.1	0.00770744	0
	IIVGDATEKDASK	3	1	1	Q96I25	K9(Label:13C(6)15N(2)); K13(Label:13C(6)15N(2))	1362.74	0	580652	0	574196																High	40.53	0.00194283				High	45.24	0.000664283	1
	CVIFEIPGAPDDEAVR	3	1	1	Q96I25	C1(Methylthio)	1776.82	0	6.6456e+06	0	3912696																High	35.21	0.00391691				Medium	24.68	0.0445935	0
	VLDLAEQV	1	1	1	Q96I25		886.485	0	1.4604e+06	0	0																High	33.46	0.00906142							0
	RPDPDSDEDEDYERER	3	1	1	Q96I25		2022.82	0	388429	0	655928				1.35079	1											High	32.36	0.00323647				High	25.67	0.013919	1
	SMGGAAIAPPTSLVEK	2	1	1	Q96I25	M2(Oxidation); K16(Label:13C(6)15N(2))	1552.81	0	3.3386e+06	0	0																High	30.81	0.0178418							0
	IFLEFER	3	1	1	Q96I25		953.505	0	3.27033e+06	0	1.66617e+06										0.632043	1					High	30.06	0.0231776				High	31.26	0.016572	0
	DFPYEEDSRPR	3	1	1	Q96I25	R9(Label:13C(6)); R11(Label:13C(6))	1422.66	0	2.25775e+06	0	2.06084e+06				1.14058	1					0.717133	1					High	28.74	0.0143016				High	27.01	0.0208025	0
	DFPYEEDSRPR	1	1	1	Q96I25		1410.62	0	1.95274e+06	0	0																High	26.42	0.0145942							0
	RPDPDSDEDEDYERER	2	1	1	Q96I25	R1(Label:13C(6)); R14(Label:13C(6)); R16(Label:13C(6))	2040.88	0	524685	0	408616										0.651416	1					High	25.14	0.0170636				High	28.9	0.0066162	1
Q9BWJ5	Splicing factor 3B subunit 5 OS=Homo sapiens GN=SF3B5 PE=1 SV=1 - [SF3B5_HUMAN]		1.16352		0.635996	17.44	1	1	1	9	0	7.21153e+06	0	9.12227e+06			1				1						221.58	17.44	1	5					184.58	17.44	1	4	86	10.1288	6.354
	Sequence	# PSMs	# Proteins	# Protein Groups	Protein Group Accessions	Modifications	MH+ [Da]	A5: Area	B5: Area	C5: Area	D5: Area	A5: Heavy/Light	A5: Heavy/Light Count	A5: Heavy/Light Variability [%]	B5: Heavy/Light	B5: Heavy/Light Count	B5: Heavy/Light Variability [%]	C5: Heavy/Light	C5: Heavy/Light Count	C5: Heavy/Light Variability [%]	D5: Heavy/Light	D5: Heavy/Light Count	D5: Heavy/Light Variability [%]	A2	IonScore A2	Exp Value A2	B2	IonScore B2	Exp Value B2	C2	IonScore C2	Exp Value C2	D2	IonScore D2	Exp Value D2	# Missed Cleavages
	MLQPCGPPADKPEEN	4	1	1	Q9BWJ5	M1(Oxidation); C5(Methylthio); K11(Label:13C(6)15N(2))	1695.72	0	7.21153e+06	0	5.80173e+06				1.16352	1											High	65.2	1.68295e-06				High	57.39	9.36717e-06	0
	MLQPCGPPADKPEEN	5	1	1	Q9BWJ5	M1(Oxidation); C5(Methylthio)	1687.7	0	6.19803e+06	0	9.12227e+06										0.635996	1					High	64.68	1.89702e-06				High	60.24	4.85969e-06	0
Q13428	Treacle protein OS=Homo sapiens GN=TCOF1 PE=1 SV=3 - [TCOF_HUMAN]		1.15978		0.895475	31.05	1	44	44	361	0	1.13768e+08	0	1.19234e+08			55	10.4444			51	8.81219					5708.84	31.05	44	184					5240.79	27.22	36	177	1488	152.015	9.0415
	Sequence	# PSMs	# Proteins	# Protein Groups	Protein Group Accessions	Modifications	MH+ [Da]	A5: Area	B5: Area	C5: Area	D5: Area	A5: Heavy/Light	A5: Heavy/Light Count	A5: Heavy/Light Variability [%]	B5: Heavy/Light	B5: Heavy/Light Count	B5: Heavy/Light Variability [%]	C5: Heavy/Light	C5: Heavy/Light Count	C5: Heavy/Light Variability [%]	D5: Heavy/Light	D5: Heavy/Light Count	D5: Heavy/Light Variability [%]	A2	IonScore A2	Exp Value A2	B2	IonScore B2	Exp Value B2	C2	IonScore C2	Exp Value C2	D2	IonScore D2	Exp Value D2	# Missed Cleavages
	KAEEDAALQAK	4	1	1	Q13428	K1(Label:13C(6)15N(2)); K11(Label:13C(6)15N(2))	1189.64	0	4.82538e+06	0	3.21672e+06				1.15978	1											High	99.79	2.46118e-09				High	62.73	1.23467e-05	1
	SPAGPAATPAQAQAASTPR	4	1	1	Q13428	R19(Label:13C(6))	1755.9	0	3.36426e+06	0	4.96009e+06				1.0811	1											High	95.11	6.41303e-09				High	93.11	1.0164e-08	0
	LGAGEGGEASVSPEK	4	1	1	Q13428	K15(Label:13C(6)15N(2))	1395.68	0	6.68413e+06	0	7.78197e+06				1.42146	1											High	94.03	6.82007e-09				High	74.47	6.12723e-07	0
	KAEEDAALQAK	4	1	1	Q13428		1173.61	0	4.19391e+06	0	3.63402e+06										0.885169	1					High	90.85	1.75138e-08				High	66.06	5.20259e-06	1
	SPAGPAATPAQAQAASTPR	7	1	1	Q13428		1749.88	0	3.11189e+06	0	5.04816e+06										1.04318	2	7.66927				High	89.91	1.97041e-08				High	96.61	4.17993e-09	0
	GMGTVEGGDQSNPK	4	1	1	Q13428	M2(Oxidation)	1392.6	0	6.09256e+06	0	3.57869e+06				1.21467	1					0.900513	1					High	87.8	9.24849e-09				High	77.74	8.64189e-08	0
	LASTNSSVLGADLPSSMK	2	1	1	Q13428	M17(Oxidation); K18(Label:13C(6)15N(2))	1801.9	0	1.26132e+07	0	0				1.17038	1											High	82.28	1.12397e-07							0
	VLTELLEQER	11	1	1	Q13428	R10(Label:13C(6))	1235.69	0	1.81874e+08	0	1.05757e+08				1.2034	1											High	80.87	1.73515e-07				High	67.05	4.10264e-06	0
	VLTELLEQER	7	1	1	Q13428		1229.67	0	1.511e+08	0	1.25243e+08										0.844413	1					High	76.25	5.31188e-07				High	75.94	5.7431e-07	0
	TGPTVTQVK	4	1	1	Q13428	K9(Label:13C(6)15N(2))	938.536	0	3.13256e+06	0	1.68983e+06				1.08695	1					0.850372	1					High	76.05	4.54413e-07				High	79.22	2.15413e-07	0
	LGAGEGGEASVSPEK	4	1	1	Q13428		1387.66	0	4.72237e+06	0	8.08527e+06										0.966994	1					High	73.53	6.18834e-07				High	80.16	1.33972e-07	0
	TGGKEAASGTTPQK	2	1	1	Q13428	K4(Label:13C(6)15N(2)); K14(Label:13C(6)15N(2))	1348.7	0	443531	0	0				1.28148	1											High	66.3	5.45033e-06							1
	LASTNSSVLGADLPSSMKEK	7	1	1	Q13428	M17(Oxidation)	2051.02	0	3.26141e+07	0	2.4473e+07				1.11883	1					0.841648	1					High	65.23	5.26353e-06				High	60.86	1.46023e-05	1
	GSLGQGTAPVLPGK	6	1	1	Q13428		1281.71	0	5.04499e+07	0	5.79621e+07				1.05224	1					0.88046	1					High	63.46	7.46102e-06				High	72.63	9.16873e-07	0
	GSLGSQGAKDEPEEELQK	10	1	1	Q13428	K9(Label:13C(6)15N(2)); K18(Label:13C(6)15N(2))	1917.93	0	8.77724e+07	0	1.53097e+08				0.916058	1					0.874614	1					High	61.99	1.04664e-05				High	58.52	2.32701e-05	1
	LDSSPSVSSTLAAK	1	1	1	Q13428		1362.71	0	1.0511e+07	0	0				1.10648	1											High	61.3	1.51969e-05							0
	SLGNILQAKPTSSPAK	11	1	1	Q13428		1611.9	0	1.45904e+07	0	9.28631e+06				1.05181	2	10.4126				0.83274	2	6.06665				High	60.52	1.25976e-05				High	44.13	0.000540914	0
	LASTNSSVLGADLPSSMK	4	1	1	Q13428	M17(Oxidation)	1793.89	0	1.0777e+07	0	1.05888e+07										1.37397	1					High	59.25	2.39483e-05				High	73.46	9.15158e-07	0
	LPEVQQATK	7	1	1	Q13428		1013.56	0	4.06865e+06	0	5293368				1.10073	1											High	58.17	2.71281e-05				High	51.88	0.00012097	0
	LPEVQQATK	6	1	1	Q13428	K9(Label:13C(6)15N(2))	1021.57	0	4.13171e+06	0	4.24169e+06										0.793454	1					High	58.01	2.95693e-05				High	58.38	2.70093e-05	0
	TNVVTMPTAHPR	9	1	1	Q13428	M6(Oxidation); R12(Label:13C(6))	1345.69	0	2.23073e+07	0	1.31495e+07				1.07076	2	9.31048				0.869867	2	1.8557				High	57.48	3.6355e-05				High	63.68	8.72096e-06	0
	GSLGSQGAKDEPEEELQK	15	1	1	Q13428		1901.9	0	9.42084e+07	0	1.74496e+08				1.15487	2	32.7074				0.877366	1					High	56.34	3.29829e-05				High	53.89	5.69606e-05	1
	KGAAPAPPGK	2	1	1	Q13428	K1(Label:13C(6)15N(2)); K10(Label:13C(6)15N(2))	909.544	0	1.34428e+06	0	481221				1.21944	1					0.917208	1					High	55.9	3.71422e-05				High	61.48	1.15928e-05	1
	KNPASLPLTQAALK	13	1	1	Q13428	K1(Label:13C(6)15N(2)); K14(Label:13C(6)15N(2))	1467.88	0	2.50069e+07	0	3.34271e+06				1.01521	2	6.22379										High	55.58	1.54195e-05				High	32.88	0.00264611	1
	NPQNSTVLAR	4	1	1	Q13428	R10(Label:13C(6))	1105.6	0	2.90438e+06	0	1.95479e+06				1.00857	1											High	55.25	6.28423e-05				High	46.83	0.000439882	0
	LASTNSSVLGADLPSSMKEK	6	1	1	Q13428	M17(Oxidation); K18(Label:13C(6)15N(2)); K20(Label:13C(6)15N(2))	2067.05	0	3.69274e+07	0	2.18303e+07				1.13225	1					0.895475	1					High	55.24	5.28135e-05				High	54.42	6.50538e-05	1
	GSLGQGTAPVLPGK	6	1	1	Q13428	K14(Label:13C(6)15N(2))	1289.73	0	5.30855e+07	0	5.10083e+07																High	55	5.24938e-05				High	60.68	1.50492e-05	0
	KGAAPTPPGK	2	1	1	Q13428	K1(Label:13C(6)15N(2)); K10(Label:13C(6)15N(2))	939.556	0	1.75422e+06	0	784958				1.17037	1											High	53.94	5.42903e-05				High	46.79	0.000321446	1
	KGAAPAPPGK	3	1	1	Q13428		893.516	0	1.10237e+06	0	541536																High	52.75	0.000129801				High	54.13	8.15234e-05	1
	VLTELLEQERK	4	1	1	Q13428		1357.76	0	6.94578e+06	0	5.03103e+06				1.36217	1					0.848354	1					High	52.27	0.000105541				High	54.27	6.67787e-05	1
	SLGNILQAKPTSSPAK	4	1	1	Q13428	K9(Label:13C(6)15N(2)); K16(Label:13C(6)15N(2))	1627.93	0	1.64598e+07	0	7.75347e+06																High	51.98	7.09934e-05				High	32.29	0.00661025	0
	TNVVTMPTAHPR	9	1	1	Q13428	M6(Oxidation)	1339.67	0	2.214e+07	0	1.48721e+07																High	50.87	0.000166967				High	51.7	0.000137583	0
	GMGTVEGGDQSNPK	4	1	1	Q13428	M2(Oxidation); K14(Label:13C(6)15N(2))	1400.62	0	7.40044e+06	0	3.21549e+06																High	49.71	5.95759e-05				High	50.18	4.92729e-05	0
	GTISAPGKVVTAAAQAK	2	1	1	Q13428	K8(Label:13C(6)15N(2)); K17(Label:13C(6)15N(2))	1585.92	0	1.74568e+06	0	1.19187e+06				1.15402	1					1.24571	1					High	49.64	8.58276e-05				High	29.34	0.0092548	1
	KQEGPATQVSK	3	1	1	Q13428		1172.62	0	783307	0	209951				1.13497	1					0.497984	1					High	49.54	0.000228461				High	36.9	0.00423661	1
	TSQVGAASAPAK	2	1	1	Q13428	K12(Label:13C(6)15N(2))	1095.58	0	641614	0	281145				1.13285	1											High	49.44	0.000233782				High	38.87	0.00288622	0
	TGPTVTQVK	4	1	1	Q13428		930.521	0	2.88196e+06	0	1.98716e+06																High	49.43	0.000295895				High	52.53	0.000145481	0
	KLSGDQPAAR	3	1	1	Q13428	K1(Label:13C(6)15N(2)); R10(Label:13C(6))	1056.59	0	3.76927e+06	0	1.90681e+06				1.44877	1					1.02735	1					High	49.19	0.00024402				High	52.13	0.000131043	1
	TVANLLSGK	3	1	1	Q13428		902.527	0	1.04839e+07	0	1.49822e+07				1.3141	1											High	48.87	0.00026203				High	41.91	0.00130122	0
	AASVPVKGSLGQGTAPVLPGK	3	1	1	Q13428		1934.1	0	1.80725e+07	0	1.54671e+07				1.19207	1					0.912507	1					High	47.37	0.000125514				High	29.31	0.00767788	1
	AGPVAVQVK	4	1	1	Q13428		868.522	0	5.01418e+06	0	6.12526e+06				1.18395	1					0.938099	1					High	47.33	0.000220063				High	59.54	1.31184e-05	0
	KGAAPAPPR	4	1	1	Q13428	K1(Label:13C(6)15N(2)); R9(Label:13C(6))	878.537	0	1.1876e+06	0	665012				1.18171	1											High	46.39	0.000322609				High	30.04	0.0147139	1
	ASEAQPPVAR	3	1	1	Q13428	R10(Label:13C(6))	1031.55	0	3.15033e+06	0	1.78417e+06				1.04162	1					0.893068	1					High	46.37	0.000522478				High	40.37	0.00211216	0
	VLTELLEQERK	6	1	1	Q13428	R10(Label:13C(6)); K11(Label:13C(6)15N(2))	1371.8	0	1.04446e+07	0	4.26809e+06				1.26825	1											High	46.07	0.00023605				High	45.39	0.00027606	1
	GMGTVEGGDQSNPK	3	1	1	Q13428		1376.61	0	360136	0	264859				1.20859	1					0.828313	1					High	45.79	0.000151589				High	47.81	9.60347e-05	0
	KLSGDQPAAR	4	1	1	Q13428		1042.56	0	2.6017e+06	0	1.85605e+06																High	45.77	0.000671395				High	46.38	0.000592621	1
	NPQNSTVLAR	4	1	1	Q13428		1099.58	0	2.87969e+06	0	2.41497e+06										0.809449	1					High	45.22	0.000722961				High	51.32	0.000183738	0
	TQPSSGVDSAVGTLPATSPQSTSVQAK	5	1	1	Q13428	K27(Label:13C(6)15N(2))	2609.31	0	6.52211e+07	0	3.55019e+07				1.11501	1					0.969723	1					High	44.95	0.000470238				High	41.56	0.00100545	0
	TNVVTMPTAHPR	4	1	1	Q13428		1323.68	0	243119	0	1.69212e+06				1.50219	1					0.963973	2	22.4095				High	44.81	0.000728465				High	45.75	0.000565404	0
	AGPVAVQVK	4	1	1	Q13428	K9(Label:13C(6)15N(2))	876.536	0	5.93655e+06	0	5.7461e+06																High	44.26	0.000399346				High	52.6	5.85261e-05	0
	LSGDQPAAR	1	1	1	Q13428	R9(Label:13C(6))	920.486	0	717460	0	0				1.75477	1											High	44.18	0.000742882							0
	AASVPVKGSLGQGTAPVLPGK	5	1	1	Q13428	K7(Label:13C(6)15N(2)); K21(Label:13C(6)15N(2))	1950.13	0	2.13187e+07	0	1.19459e+06				1.17963	1					0.907631	1					High	43.79	0.000232847				High	51.88	3.33126e-05	1
	KGAAPTPPGK	4	1	1	Q13428		923.527	0	1.49886e+06	0	826614										0.949606	1					High	43.76	0.000818313				High	49.38	0.000208775	1
	SPQVKPASTMGMGPLGK	9	1	1	Q13428	M10(Oxidation); M12(Oxidation)	1717.86	0	3.40023e+07	0	4.5475e+07				1.17553	1					0.908854	1					High	43.51	0.000742018				High	39.34	0.00193827	0
	ASEAQPPVAR	2	1	1	Q13428		1025.53	0	3.02444e+06	0	1.9978e+06																High	43.29	0.000883713				High	36.7	0.00412627	0
	TVANLLSGK	4	1	1	Q13428	K9(Label:13C(6)15N(2))	910.541	0	1.37769e+07	0	1.31493e+07										0.884692	1					High	42.81	0.000803727				High	43.77	0.00064433	0
	TSQVGAASAPAK	2	1	1	Q13428		1087.57	0	566374	0	263582										1.00723	1					High	42.37	0.00128633				High	41.15	0.00174575	0
	KNPASLPLTQAALK	14	1	1	Q13428		1451.85	0	2.36206e+07	0	3.0971e+06										0.697703	3	72.0762				High	41.55	0.000465395				High	37.89	0.000950946	1
	SPQVKPASTMGMGPLGK	10	1	1	Q13428	K5(Label:13C(6)15N(2)); M10(Oxidation); M12(Oxidation); K17(Label:13C(6)15N(2))	1733.88	0	3.99708e+07	0	3.42171e+07										0.752437	1					High	39.39	0.00223831				High	53.21	9.24019e-05	0
	GPASVPSVGK	4	1	1	Q13428	K10(Label:13C(6)15N(2))	906.51	0	6.58013e+06	0	6.91759e+06				1.05351	1											High	38.48	0.00262526				High	35.04	0.00578091	0
	KLGAGEGGEASVSPEK	6	1	1	Q13428		1515.76	0	2.4343e+06	0	1979697				1.47332	1					1.02306	1					High	36.4	0.00443283				High	73.01	9.52566e-07	1
	LDSSPSVSSTLAAK	2	1	1	Q13428	K14(Label:13C(6)15N(2))	1370.72	0	1.16302e+07	0	1.25875e+07										0.847643	1					High	36.02	0.00481316				High	43.49	0.000890949	0
	GPASVPSVGK	5	1	1	Q13428		898.496	0	6.23105e+06	0	7.41742e+06										0.932615	1					High	36.02	0.00482567				High	36.16	0.00432154	0
	TQPSSGVDSAVGTLPATSPQSTSVQAK	5	1	1	Q13428		2601.29	0	5.84937e+07	0	3.66103e+07																High	35.79	0.00391495				High	37.73	0.00238647	0
	VGDVTPQVK	3	1	1	Q13428	K9(Label:13C(6)15N(2))	950.536	0	3.19907e+06	0	3.17317e+06				1.24417	1											High	35.21	0.00640264				High	37.92	0.00343051	0
	GMGTVEGGDQSNPK	5	1	1	Q13428	K14(Label:13C(6)15N(2))	1384.62	0	435256	0	219386																High	34.25	0.00261207				High	37.91	0.00102748	0
	NPASLPLTQAALK	3	1	1	Q13428		1323.76	0	1.92501e+06	0	1.40887e+06				1.05361	1					0.997414	1					High	33.07	0.00618933				High	27.46	0.0227931	0
	KGAAPAPPR	2	1	1	Q13428		864.5	0	1.00498e+06	0	699862										0.950204	1					High	32.28	0.0113284				High	34.31	0.0069132	1
	TSQVGAASAPAKESPR	1	1	1	Q13428	K12(Label:13C(6)15N(2)); R16(Label:13C(6))	1570.83	0	1.0429e+06	0	0				1.0948	1											High	31.72	0.0142671							1
	KLGAGEGGEASVSPEK	4	1	1	Q13428	K1(Label:13C(6)15N(2)); K16(Label:13C(6)15N(2))	1531.79	0	3.4991e+06	0	3.30159e+06										1.45362	1					High	30.78	0.0180072				High	62.01	1.35029e-05	1
	VVTAAAQAK	1	1	1	Q13428		858.502	0	1.76656e+06	0	0				1.03022	1											High	30.31	0.0205775							0
	LGAGEGGEASVSPEKTSTTSK	2	1	1	Q13428	K15(Label:13C(6)15N(2)); K21(Label:13C(6)15N(2))	2008.99	0	351755	0	0				1.30234	1											High	29.46	0.0188545							1
	VVDTTKESSR	1	1	1	Q13428	K6(Label:13C(6)15N(2)); R10(Label:13C(6))	1135.61	0	130513	0	0				1.5511	1											High	29.07	0.0281826							1
	TGNSMPHPATGK	1	1	1	Q13428	M5(Oxidation)	1213.56	0	256038	0	0				1.22311	1											High	28.08	0.0133813							0
	GSLGQGTAPVLPGKTGPTVTQVK	1	1	1	Q13428	K14(Label:13C(6)15N(2)); K23(Label:13C(6)15N(2))	2209.24	0	846895	0	0				0.990648	1											High	27.63	0.0117357							1
	AALAPAKESPR	1	1	1	Q13428	K7(Label:13C(6)15N(2)); R11(Label:13C(6))	1124.66	0	488346	0	0				1.11743	1											High	27.59	0.0229919							1
	TGGKEAASGTTPQK	1	1	1	Q13428		1332.67	0	326863	0	0																High	27.49	0.0341326							1
	AALAPAKESPR	1	1	1	Q13428		1110.62	0	467415	0	0																Medium	27.25	0.040781							1
	DDPDGKQEAKPQQAAGMLSPK	1	1	1	Q13428	K6(Label:13C(6)15N(2)); K10(Label:13C(6)15N(2)); M17(Oxidation); K21(Label:13C(6)15N(2))	2251.1	0	3.41098e+06	0	0				1.40415	1											Medium	26.2	0.036942							1
	SPQVKPASTMGMGPLGK	2	1	1	Q13428	M12(Oxidation)	1701.86	0	1.16359e+06	0	1.52437e+06				1.33132	1					0.941478	1					Medium	25.61	0.057431				Medium	26.55	0.046143	0
	KQEGPATQVSK	2	1	1	Q13428	K1(Label:13C(6)15N(2)); K11(Label:13C(6)15N(2))	1188.65	0	631263	0	172870										0.830328	1					Medium	25.59	0.0557637				High	33.37	0.00920513	1
	VGDVTPQVK	2	1	1	Q13428		942.522	0	0	0	3.66787e+06										0.869706	1											High	38.25	0.00304484	0
	VVTAAAQAK	1	1	1	Q13428	K9(Label:13C(6)15N(2))	866.515	0	0	0	658709										0.940116	1											Medium	28.28	0.0364054	0
	DDPDGKQEAKPQQAAGMLSPK	1	1	1	Q13428	M17(Oxidation)	2227.05	0	0	0	4.64728e+06										1.01439	1											High	27.88	0.0210179	1
	GSLGSQGAKDEPEEELQK	1	1	1	Q13428	K9(Label:13C(6)15N(2))	1909.91	0	0	0	3.93278e+06																						Medium	25.77	0.0401248	1
Q8IWS0	PHD finger protein 6 OS=Homo sapiens GN=PHF6 PE=1 SV=1 - [PHF6_HUMAN]		1.14889			2.47	1	1	1	1	0	584845	0	0			1										37.18	2.47	1	1									365	41.264	8.67529
	Sequence	# PSMs	# Proteins	# Protein Groups	Protein Group Accessions	Modifications	MH+ [Da]	A5: Area	B5: Area	C5: Area	D5: Area	A5: Heavy/Light	A5: Heavy/Light Count	A5: Heavy/Light Variability [%]	B5: Heavy/Light	B5: Heavy/Light Count	B5: Heavy/Light Variability [%]	C5: Heavy/Light	C5: Heavy/Light Count	C5: Heavy/Light Variability [%]	D5: Heavy/Light	D5: Heavy/Light Count	D5: Heavy/Light Variability [%]	A2	IonScore A2	Exp Value A2	B2	IonScore B2	Exp Value B2	C2	IonScore C2	Exp Value C2	D2	IonScore D2	Exp Value D2	# Missed Cleavages
	AEFGDFDIK	1	1	1	Q8IWS0	K9(Label:13C(6)15N(2))	1049.5	0	584845	0	0				1.14889	1											High	37.18	0.00251725							0
Q12962	Transcription initiation factor TFIID subunit 10 OS=Homo sapiens GN=TAF10 PE=1 SV=1 - [TAF10_HUMAN]		1.14452		0.591189	11.47	1	1	1	11	0	2.7319e+06	0	6.18408e+06			1				2	13.4415					178.44	11.47	1	3					505.149	11.47	1	8	218	21.6979	6.56592
	Sequence	# PSMs	# Proteins	# Protein Groups	Protein Group Accessions	Modifications	MH+ [Da]	A5: Area	B5: Area	C5: Area	D5: Area	A5: Heavy/Light	A5: Heavy/Light Count	A5: Heavy/Light Variability [%]	B5: Heavy/Light	B5: Heavy/Light Count	B5: Heavy/Light Variability [%]	C5: Heavy/Light	C5: Heavy/Light Count	C5: Heavy/Light Variability [%]	D5: Heavy/Light	D5: Heavy/Light Count	D5: Heavy/Light Variability [%]	A2	IonScore A2	Exp Value A2	B2	IonScore B2	Exp Value B2	C2	IonScore C2	Exp Value C2	D2	IonScore D2	Exp Value D2	# Missed Cleavages
	ASPAGTAGGPGAGAAAGGTGPLAAR	4	1	1	Q12962	R25(Label:13C(6))	1970.01	0	2.7319e+06	0	3.94873e+06				1.14452	1					0.64703	1					High	79.72	1.76522e-07				High	111.4	1.23516e-10	0
	ASPAGTAGGPGAGAAAGGTGPLAAR	7	1	1	Q12962		1963.99	0	2.29006e+06	0	6.18408e+06										0.540168	1					High	63.77	7.59764e-06				High	108.14	2.73929e-10	0
Q9NX58	Cell growth-regulating nucleolar protein OS=Homo sapiens GN=LYAR PE=1 SV=2 - [LYAR_HUMAN]		1.14187		1.0258	5.54	1	2	2	6	0	1.60052e+06	0	2.89515e+06			1				1						236.073	3.69	1	4					67.9017	5.54	2	2	379	43.5879	9.53955
	Sequence	# PSMs	# Proteins	# Protein Groups	Protein Group Accessions	Modifications	MH+ [Da]	A5: Area	B5: Area	C5: Area	D5: Area	A5: Heavy/Light	A5: Heavy/Light Count	A5: Heavy/Light Variability [%]	B5: Heavy/Light	B5: Heavy/Light Count	B5: Heavy/Light Variability [%]	C5: Heavy/Light	C5: Heavy/Light Count	C5: Heavy/Light Variability [%]	D5: Heavy/Light	D5: Heavy/Light Count	D5: Heavy/Light Variability [%]	A2	IonScore A2	Exp Value A2	B2	IonScore B2	Exp Value B2	C2	IonScore C2	Exp Value C2	D2	IonScore D2	Exp Value D2	# Missed Cleavages
	ELLEQISAFDNVPR	3	1	1	Q9NX58		1630.84	0	1.60052e+06	0	1.00681e+06				1.14187	1					1.0258	1					High	82.46	1.08969e-07				High	57.79	3.32683e-05	0
	ELLEQISAFDNVPR	2	1	1	Q9NX58	R14(Label:13C(6))	1636.86	0	1.48682e+06	0	0																High	61.55	1.37519e-05							0
	QQAWIQK	1	1	1	Q9NX58	K7(Label:13C(6)15N(2))	909.5	0	0	0	4.7835e+06																						Medium	25.78	0.0463743	0
Q00577	Transcriptional activator protein Pur-alpha OS=Homo sapiens GN=PURA PE=1 SV=2 - [PURA_HUMAN]		1.1415		0.587387	8.07	1	1	1	4	0	2.27743e+06	0	2.10649e+06			1				1						105.65	8.07	1	3					51.22	8.07	1	1	322	34.8894	6.44287
	Sequence	# PSMs	# Proteins	# Protein Groups	Protein Group Accessions	Modifications	MH+ [Da]	A5: Area	B5: Area	C5: Area	D5: Area	A5: Heavy/Light	A5: Heavy/Light Count	A5: Heavy/Light Variability [%]	B5: Heavy/Light	B5: Heavy/Light Count	B5: Heavy/Light Variability [%]	C5: Heavy/Light	C5: Heavy/Light Count	C5: Heavy/Light Variability [%]	D5: Heavy/Light	D5: Heavy/Light Count	D5: Heavy/Light Variability [%]	A2	IonScore A2	Exp Value A2	B2	IonScore B2	Exp Value B2	C2	IonScore C2	Exp Value C2	D2	IonScore D2	Exp Value D2	# Missed Cleavages
	LIDDYGVEEEPAELPEGTSLTVDNKR	2	1	1	Q00577		2889.39	0	1.93544e+06	0	2.10649e+06				1.1415	1					0.587387	1					High	45.74	0.000304022				High	51.22	8.49479e-05	1
	LIDDYGVEEEPAELPEGTSLTVDNKR	2	1	1	Q00577	K25(Label:13C(6)15N(2)); R26(Label:13C(6))	2903.42	0	2.27743e+06	0	0																High	42.76	0.000704452							1
Q7Z7C8	Transcription initiation factor TFIID subunit 8 OS=Homo sapiens GN=TAF8 PE=1 SV=1 - [TAF8_HUMAN]		1.13592		0.692558	16.13	1	4	4	14	0	1.84788e+06	0	2.77145e+06			2	4.51753			3	8.11116					220.39	11.29	2	6					202.265	10	3	8	310	34.2413	6.45557
	Sequence	# PSMs	# Proteins	# Protein Groups	Protein Group Accessions	Modifications	MH+ [Da]	A5: Area	B5: Area	C5: Area	D5: Area	A5: Heavy/Light	A5: Heavy/Light Count	A5: Heavy/Light Variability [%]	B5: Heavy/Light	B5: Heavy/Light Count	B5: Heavy/Light Variability [%]	C5: Heavy/Light	C5: Heavy/Light Count	C5: Heavy/Light Variability [%]	D5: Heavy/Light	D5: Heavy/Light Count	D5: Heavy/Light Variability [%]	A2	IonScore A2	Exp Value A2	B2	IonScore B2	Exp Value B2	C2	IonScore C2	Exp Value C2	D2	IonScore D2	Exp Value D2	# Missed Cleavages
	ASVETLTEMLQSYISEIGR	1	1	1	Q7Z7C8	M9(Oxidation); R19(Label:13C(6))	2149.07	0	494961	0	0				1.10185	1											High	82.62	9.90099e-08							0
	ASVETLTEMLQSYISEIGR	1	1	1	Q7Z7C8	M9(Oxidation)	2143.05	0	505370	0	0																High	70.85	1.42248e-06							0
	MVITAPPVTNQPVTPK	5	1	1	Q7Z7C8	M1(Oxidation)	1708.92	0	2.72438e+06	0	4.61194e+06				1.17105	1					0.655745	1					High	40.31	0.00158754				High	52.39	0.000102376	0
	MVITAPPVTNQPVTPK	4	1	1	Q7Z7C8	M1(Oxidation); K16(Label:13C(6)15N(2))	1716.94	0	3.19039e+06	0	2.85364e+06																High	37.52	0.00274367				High	36.88	0.00319981	0
	TPTYREPVSDYQVLR	2	1	1	Q7Z7C8	R5(Label:13C(6)); R15(Label:13C(6))	1835.96	0	0	0	3.38895e+06										0.692558	1											High	39.46	0.00201567	1
	EPVSDYQVLR	1	1	1	Q7Z7C8	R10(Label:13C(6))	1211.63	0	0	0	313462										0.77853	1											Medium	28.34	0.0328283	0
O00268	Transcription initiation factor TFIID subunit 4 OS=Homo sapiens GN=TAF4 PE=1 SV=2 - [TAF4_HUMAN]		1.13527		0.648367	16.04	2	12	12	67	0	7434799	0	7.08961e+06			9	15.885			15	12.6792					1355.55	12.44	9	30					1474.19	16.04	12	37	1085	110.047	9.93506
	Sequence	# PSMs	# Proteins	# Protein Groups	Protein Group Accessions	Modifications	MH+ [Da]	A5: Area	B5: Area	C5: Area	D5: Area	A5: Heavy/Light	A5: Heavy/Light Count	A5: Heavy/Light Variability [%]	B5: Heavy/Light	B5: Heavy/Light Count	B5: Heavy/Light Variability [%]	C5: Heavy/Light	C5: Heavy/Light Count	C5: Heavy/Light Variability [%]	D5: Heavy/Light	D5: Heavy/Light Count	D5: Heavy/Light Variability [%]	A2	IonScore A2	Exp Value A2	B2	IonScore B2	Exp Value B2	C2	IonScore C2	Exp Value C2	D2	IonScore D2	Exp Value D2	# Missed Cleavages
	ILATNSELVGTLTR	3	1	1	O00268	R14(Label:13C(6))	1493.86	0	5.77748e+06	0	3.30459e+06				1.06083	1											High	93.77	3.79882e-09				High	79.31	1.07842e-07	0
	ALSAVSAQAAAAQK	4	1	1	O00268		1286.7	0	3.31132e+06	0	7.71044e+06				1.20221	1					0.620348	1					High	92.84	1.00099e-08				High	99.91	1.9602e-09	0
	QVSQAQTTVQPSATLQR	2	1	1	O00268		1842.95	0	559512	0	1.14457e+06				1.02061	1					0.680827	1					High	91.56	1.19049e-08				High	108.14	2.74696e-10	0
	ALSAVSAQAAAAQK	4	1	1	O00268	K14(Label:13C(6)15N(2))	1294.72	0	3.98089e+06	0	4.69625e+06																High	87.39	3.71163e-08				High	57.03	3.8937e-05	0
	ILATNSELVGTLTR	3	1	1	O00268		1487.84	0	5.44617e+06	0	5.49838e+06										0.601012	1					High	85.34	3.99147e-08				High	102.47	7.72917e-10	0
	DANLTALAAIGPR	4	2	1	O00268	R13(Label:13C(6))	1288.73	0	5.77496e+06	0	3.38114e+06				0.984728	1					0.614357	1					High	79.84	1.36954e-07				High	78.19	2.09353e-07	0
	GAAGAVTQSLSR	4	1	1	O00268		1117.59	0	2.56652e+06	0	4.48423e+06				1.13527	1					0.692483	1					High	69.11	2.41192e-06				High	82.89	1.0101e-07	0
	DANLTALAAIGPR	4	2	1	O00268		1282.71	0	5.84111e+06	0	5.50354e+06																High	68.4	2.26211e-06				High	65.24	4.92228e-06	0
	QVSQAQTTVQPSATLQR	2	1	1	O00268	R17(Label:13C(6))	1848.98	0	601000	0	739475																High	68.3	2.39616e-06				High	38.68	0.00220896	0
	FFEQLDQIEK	4	1	1	O00268		1296.64	0	7.06267e+06	0	8054867				1.513	1											High	52.95	7.30067e-05				High	46.13	0.000353483	0
	FFEQLDQIEK	4	1	1	O00268	K10(Label:13C(6)15N(2))	1304.66	0	1.06858e+07	0	5.63784e+06										0.805293	1					High	51.12	0.000162649				High	51.43	0.000151444	0
	EMQQQELAQMR	3	1	1	O00268	M2(Oxidation); M10(Oxidation)	1423.63	0	981295	0	1.13394e+06				0.989062	1					0.706015	1					High	50.67	5.82786e-05				High	47.16	0.000131732	0
	ELNSSPQPYLVPFLK	4	1	1	O00268	K15(Label:13C(6)15N(2))	1739.94	0	2.88086e+06	0	1.37465e+06				1.19395	1											High	49.71	0.000190826				High	45.47	0.000502312	0
	EMQQQELAQMR	5	1	1	O00268	M2(Oxidation); M10(Oxidation); R11(Label:13C(6))	1429.65	0	970562	0	742208																High	41.61	0.000590155				High	36.49	0.00167169	0
	IMLTTPQQIQLNPLQPVPVVKPAVLPGTK	7	1	1	O00268	M2(Oxidation)	3136.81	0	164600	0	1.2626e+06										0.593121	3	45.2361				High	32.7	0.00299275				High	54.04	2.02586e-05	0
	IMLTTPQQIQLNPLQPVPVVKPAVLPGTK	4	1	1	O00268	M2(Oxidation); K21(Label:13C(6)15N(2)); K29(Label:13C(6)15N(2))	3152.83	0	784528	0	1.97556e+06				3.48386	1					1.00353	1					High	30.55	0.00490988				High	39.24	0.000611799	0
	GAAGAVTQSLSR	1	1	1	O00268	R12(Label:13C(6))	1123.61	0	0	0	3.10525e+06																						High	68.65	2.91338e-06	0
	ELNSSPQPYLVPFLK	2	1	1	O00268		1731.93	0	0	0	2.12017e+06										0.648367	1											High	62.64	9.25655e-06	0
	LQNLVEK	1	1	1	O00268		843.491	0	0	0	1.15377e+06										0.704131	1											Medium	27.4	0.0284783	0
	KVDCPGPGSGAEGSGPGSVVPGSSGVGTPR	1	1	1	O00268	C4(Methylthio)	2698.25	0	0	0	3.8797e+06										0.379138	1											High	26.6	0.0230809	1
	AKEMQQQELAQMR	1	1	1	O00268	M4(Oxidation); M12(Oxidation)	1622.76	0	0	0	284654										0.047368	1											Medium	25.2	0.0366924	1
Q13769	THO complex subunit 5 homolog OS=Homo sapiens GN=THOC5 PE=1 SV=2 - [THOC5_HUMAN]		1.12086		0.760538	3.66	1	3	3	10	0	960074	0	947509			4	11.7529			3	2.26431					191.892	3.66	3	7					63.9816	3.66	3	3	683	78.4579	6.87354
	Sequence	# PSMs	# Proteins	# Protein Groups	Protein Group Accessions	Modifications	MH+ [Da]	A5: Area	B5: Area	C5: Area	D5: Area	A5: Heavy/Light	A5: Heavy/Light Count	A5: Heavy/Light Variability [%]	B5: Heavy/Light	B5: Heavy/Light Count	B5: Heavy/Light Variability [%]	C5: Heavy/Light	C5: Heavy/Light Count	C5: Heavy/Light Variability [%]	D5: Heavy/Light	D5: Heavy/Light Count	D5: Heavy/Light Variability [%]	A2	IonScore A2	Exp Value A2	B2	IonScore B2	Exp Value B2	C2	IonScore C2	Exp Value C2	D2	IonScore D2	Exp Value D2	# Missed Cleavages
	LMAEIQDLK	3	1	1	Q13769	M2(Oxidation)	1076.56	0	961179	0	1.20919e+06				1.26489	1					0.760538	1					High	56.78	5.59367e-05				Medium	28.13	0.0419147	0
	LMAEIQDLK	2	1	1	Q13769	M2(Oxidation); K9(Label:13C(6)15N(2))	1084.58	0	1.11808e+06	0	0				1.16324	1											High	52.02	0.000135033							0
	LDWELEQR	2	1	1	Q13769		1088.53	0	1.17356e+06	0	1.00324e+06				1.08002	1					0.888107	1					High	40.06	0.00144983				High	36.28	0.00339127	0
	LDWELEQR	1	1	1	Q13769	R8(Label:13C(6))	1094.55	0	1.26747e+06	0	0																High	37.39	0.00368427							0
	YTCQELQR	2	1	1	Q13769	C3(Methylthio); R8(Label:13C(6))	1092.49	0	494667	0	630092				0.893131	1					0.749013	1					High	26.96	0.0135926				High	31.62	0.00416635	0
Q16594	Transcription initiation factor TFIID subunit 9 OS=Homo sapiens GN=TAF9 PE=1 SV=1 - [TAF9_HUMAN]		1.11846		0.621849	39.39	2	7	7	25	0	2.03553e+06	0	3.28202e+06			6	3.9452			6	2.23453					308.747	36.36	6	12					297.734	35.23	6	13	264	28.9556	8.66064
	Sequence	# PSMs	# Proteins	# Protein Groups	Protein Group Accessions	Modifications	MH+ [Da]	A5: Area	B5: Area	C5: Area	D5: Area	A5: Heavy/Light	A5: Heavy/Light Count	A5: Heavy/Light Variability [%]	B5: Heavy/Light	B5: Heavy/Light Count	B5: Heavy/Light Variability [%]	C5: Heavy/Light	C5: Heavy/Light Count	C5: Heavy/Light Variability [%]	D5: Heavy/Light	D5: Heavy/Light Count	D5: Heavy/Light Variability [%]	A2	IonScore A2	Exp Value A2	B2	IonScore B2	Exp Value B2	C2	IonScore C2	Exp Value C2	D2	IonScore D2	Exp Value D2	# Missed Cleavages
	FTVQMPTSQSPAVK	3	1	1	Q16594	M5(Oxidation); K14(Label:13C(6)15N(2))	1544.78	0	1.62072e+06	0	2.5029e+06				1.10523	1											High	56.91	4.51205e-05				High	29.61	0.0242311	0
	LSVGSVTSRPSTPTLGTPTPQTMSVSTK	2	1	1	Q16594	R9(Label:13C(6)); M23(Oxidation); K28(Label:13C(6)15N(2))	2847.48	0	2.07308e+06	0	2.01054e+06				0.887639	1					0.617985	1					High	48.43	0.000150726				High	46.13	0.000230373	0
	FTVQMPTSQSPAVK	4	1	1	Q16594	M5(Oxidation)	1536.77	0	1.42677e+06	0	4.15487e+06										0.625737	1					High	44.26	0.000719948				High	58.31	2.73744e-05	0
	ASIPATSAVQNVLINPSLIGSK	1	1	1	Q16594	K22(Label:13C(6)15N(2))	2188.24	0	702706	0	0				1.10217	1											High	42.02	0.000370554							0
	YVTTILDDAK	3	2	1	Q16594	K10(Label:13C(6)15N(2))	1146.61	0	2.08551e+06	0	1.65808e+06				1.13185	1											High	35.99	0.00586619				High	34.01	0.00947302	0
	VINQMLEFAFR	1	2	1	Q16594	M5(Oxidation); R11(Label:13C(6))	1389.72	0	444073	0	0				1.16239	1											High	33.73	0.0100192							0
	VGTPMSLTGQR	1	1	1	Q16594	M5(Oxidation); R11(Label:13C(6))	1168.6	0	953145	0	0				1.30356	1											High	33.71	0.00898013							0
	LSVGSVTSRPSTPTLGTPTPQTMSVSTK	4	1	1	Q16594	M23(Oxidation)	2833.45	0	2.40036e+06	0	3.25339e+06																High	31.43	0.00971256				High	36.12	0.00316424	0
	YVTTILDDAK	3	2	1	Q16594		1138.6	0	1.91341e+06	0	2.42458e+06										0.699003	1					High	30.66	0.0194137				High	39.66	0.00246567	0
	DFLLDIAR	1	2	1	Q16594		962.527	0	0	0	470240										0.554761	1											High	33.39	0.00730736	0
	ASIPATSAVQNVLINPSLIGSK	1	1	1	Q16594		2180.22	0	0	0	1.87054e+06										0.608102	1											High	31.86	0.00475689	0
	VGTPMSLTGQR	1	1	1	Q16594	M5(Oxidation)	1162.58	0	0	0	2.4378e+06										0.626709	1											High	29.28	0.0228392	0
O75533	Splicing factor 3B subunit 1 OS=Homo sapiens GN=SF3B1 PE=1 SV=3 - [SF3B1_HUMAN]		1.10961		0.633714	25.69	1	25	25	103	0	1.34982e+07	0	1.21246e+07			24	14.7954			19	9.49618					1582.91	23.54	22	57					1241.16	19.02	19	46	1304	145.738	7.09326
	Sequence	# PSMs	# Proteins	# Protein Groups	Protein Group Accessions	Modifications	MH+ [Da]	A5: Area	B5: Area	C5: Area	D5: Area	A5: Heavy/Light	A5: Heavy/Light Count	A5: Heavy/Light Variability [%]	B5: Heavy/Light	B5: Heavy/Light Count	B5: Heavy/Light Variability [%]	C5: Heavy/Light	C5: Heavy/Light Count	C5: Heavy/Light Variability [%]	D5: Heavy/Light	D5: Heavy/Light Count	D5: Heavy/Light Variability [%]	A2	IonScore A2	Exp Value A2	B2	IonScore B2	Exp Value B2	C2	IonScore C2	Exp Value C2	D2	IonScore D2	Exp Value D2	# Missed Cleavages
	QLVDTTVELANK	4	1	1	O75533		1330.72	0	3.16518e+06	0	3.49629e+06				1.12918	1											High	81.96	1.45189e-07				High	77.12	4.42522e-07	0
	QLVDTTVELANK	3	1	1	O75533	K12(Label:13C(6)15N(2))	1338.73	0	3.52874e+06	0	2.23217e+06										0.654978	1					High	77.48	3.53725e-07				High	77.47	3.5454e-07	0
	LLVDVDESTLSPEEQKER	1	1	1	O75533	K16(Label:13C(6)15N(2)); R18(Label:13C(6))	2101.08	0	695792	0	0				1.24265	1											High	74.79	5.99069e-07							1
	VGAAEIISR	2	1	1	O75533		915.523	0	2.756e+06	0	3.50879e+06				1.0534	1					0.640292	1					High	67.92	3.98747e-06				High	71.41	1.7997e-06	0
	IVDDLKDEAEQYR	2	1	1	O75533	K6(Label:13C(6)15N(2)); R13(Label:13C(6))	1607.8	0	1.86089e+06	0	0				0.987269	2	21.5375										High	61.03	1.5935e-05							1
	VGAAEIISR	2	1	1	O75533	R9(Label:13C(6))	921.543	0	2.88423e+06	0	2.22912e+06																High	59.44	2.79856e-05				High	66.66	4.98439e-06	0
	WDQTADQTPGATPK	2	1	1	O75533	K14(Label:13C(6)15N(2))	1523.71	0	478888	0	0				1.35854	1											High	58.49	1.89716e-05							0
	VQENCIDLVGR	4	1	1	O75533	C5(Methylthio)	1291.61	0	4.38022e+06	0	4.32176e+06				1.33376	1											High	56.38	2.93434e-05				High	47.4	0.000216544	0
	VQENCIDLVGR	3	1	1	O75533	C5(Methylthio); R11(Label:13C(6))	1297.63	0	5.84215e+06	0	2.54216e+06										0.588223	1					High	54.33	4.88895e-05				High	56.96	2.55743e-05	0
	NRPLSDEELDAMFPEGYK	8	1	1	O75533	R2(Label:13C(6)); M12(Oxidation); K18(Label:13C(6)15N(2))	2141	0	1.53883e+07	0	7.22793e+06				1.00613	1					0.753814	1					High	53.5	5.65055e-05				High	50.57	0.000111818	0
	ATVNTFGYIAK	2	1	1	O75533		1184.63	0	1.85144e+06	0	2.31133e+06				1.17433	1					0.778261	1					High	52.14	0.000145404				High	39.15	0.00292493	0
	LLVDVDESTLSPEEQK	1	1	1	O75533	K16(Label:13C(6)15N(2))	1809.92	0	881160	0	0				0.83196	1											High	50.33	0.000183976							0
	WDETPASQMGGSTPVLTPGK	2	1	1	O75533	M9(Oxidation)	2074.96	0	1.97683e+06	0	1.83859e+06				1.28053	1											High	49.85	0.000128875				High	54.37	4.35058e-05	0
	ATVNTFGYIAK	1	1	1	O75533	K11(Label:13C(6)15N(2))	1192.64	0	2.20472e+06	0	0																High	49.51	0.000269225							0
	NRPLSDEELDAMFPEGYK	9	1	1	O75533	M12(Oxidation)	2126.96	0	1.55373e+07	0	9.6964e+06				1.13257	1											High	49.23	0.000105071				High	58.27	1.18404e-05	0
	KAALDEAQGVGLDSTGYYDQEIYGGSDSR	5	1	1	O75533	K1(Label:13C(6)15N(2)); R29(Label:13C(6))	3079.43	0	3.98135e+06	0	0				1.00341	1											High	44.11	0.000343513							1
	AAGLATMISTMRPDIDNMDEYVR	2	1	1	O75533	M7(Oxidation); M11(Oxidation); R12(Label:13C(6)); M18(Oxidation); R23(Label:13C(6))	2630.22	0	6.89822e+06	0	0				1.15726	1											High	40	0.000915							0
	AALDEAQGVGLDSTGYYDQEIYGGSDSR	4	1	1	O75533		2937.29	0	3.14438e+06	0	2.55671e+06				0.971801	1					0.649548	1					High	39.33	0.000650236				High	45.67	0.00013919	0
	TYMDVMR	4	1	1	O75533	M3(Oxidation); M6(Oxidation); R7(Label:13C(6))	953.413	0	2.17874e+06	0	1.15312e+06				1.02229	1											High	38.8	0.000734634				High	29.43	0.0058561	0
	KAALDEAQGVGLDSTGYYDQEIYGGSDSR	3	1	1	O75533		3065.39	0	4.1663e+06	0	0																High	38.35	0.000814837							1
	THEDIEAQIR	4	1	1	O75533	R10(Label:13C(6))	1217.62	0	4.69917e+06	0	6.18287e+06				0.9942	2	0.496691										High	37.34	0.00368081				High	35.72	0.00529136	0
	SVNDQPSGNLPFLKPDDIQYFDK	3	1	1	O75533	K14(Label:13C(6)15N(2)); K23(Label:13C(6)15N(2))	2653.3	0	255576	0	0				2.61643	1											High	35.12	0.00489099							0
	QQAADLISR	2	1	1	O75533		1001.53	0	933647	0	1.77897e+06				1.14337	1					0.594482	1					High	33.64	0.0103587				High	32.47	0.0137879	0
	QQAADLISR	1	1	1	O75533	R9(Label:13C(6))	1007.55	0	1.11136e+06	0	0																High	33.29	0.011064							0
	TEILPPFFK	3	1	1	O75533	K9(Label:13C(6)15N(2))	1099.62	0	2.10989e+06	0	1.27618e+06				1.20057	1					0.614994	1					High	30.44	0.015859				High	40.49	0.00176428	0
	TMIISPER	3	1	1	O75533	M2(Oxidation)	962.494	0	1163086	0	2.18667e+06																High	28.8	0.0237945				High	28.17	0.028576	0
	SVNDQPSGNLPFLKPDDIQYFDK	2	1	1	O75533		2637.28	0	238502	0	0																High	28.49	0.0190424							0
	TYMDVMR	2	1	1	O75533	M3(Oxidation); M6(Oxidation)	947.392	0	2.13124e+06	0	1.92818e+06										0.610972	1					High	26.73	0.0118323				High	37.63	0.000886357	0
	KLTATPTPLGGMTGFHMQTEDR	1	1	1	O75533	M12(Oxidation); M17(Oxidation)	2421.15	0	2.68481e+06	0	0				0.958313	1											Medium	25.88	0.0338276							1
	IYNDDKNTYIR	2	1	1	O75533	K6(Label:13C(6)15N(2)); R11(Label:13C(6))	1428.73	0	2.68188e+06	0	485442				1.09038	1											Medium	25.3	0.0568108				High	32.89	0.00989534	1
	FAGYVTSIAATELEDDDDDYSSSTSLLGQK	1	1	1	O75533	K30(Label:13C(6)15N(2))	3206.45	0	1.8059e+07	0	0				1.04325	1											High	24.95	0.0207928							0
	WDETPASQMGGSTPVLTPGK	1	1	1	O75533	M9(Oxidation); K20(Label:13C(6)15N(2))	2082.98	0	0	0	1.00169e+06										0.544813	1											High	60.04	1.34258e-05	0
	WDQTADQTPGATPK	1	1	1	O75533		1515.7	0	0	0	830766										0.545262	1											High	55.08	3.58577e-05	0
	IYNDDKNTYIR	2	1	1	O75533		1414.69	0	0	0	3.30501e+06										0.643448	2	1.27323										High	43.99	0.000656396	1
	THEDIEAQIR	2	1	1	O75533		1211.6	0	0	0	6.11602e+06										1.03896	1											High	38.77	0.0018318	0
	GGDSIGETPTPGASK	2	1	1	O75533		1373.65	0	0	0	834788										0.633714	1											High	36.93	0.00246363	0
	IVDDLKDEAEQYR	1	1	1	O75533		1593.77	0	0	0	554959										0.529293	1											High	35.66	0.00469944	1
	FAGYVTSIAATELEDDDDDYSSSTSLLGQK	1	1	1	O75533		3198.44	0	0	0	1.43582e+07										0.751969	1											High	34.6	0.00227113	0
	GGDSIGETPTPGASK	1	1	1	O75533	K15(Label:13C(6)15N(2))	1381.66	0	0	0	462478																						High	32.49	0.00775002	0
	TEILPPFFK	1	1	1	O75533		1091.61	0	0	0	2.07511e+06																						Medium	28.6	0.0271246	0
	VLPPPAGYVPIR	1	1	1	O75533		1278.75	0	0	0	1.23192e+07										0.605588	1											High	27.97	0.0183526	0
	VLPPPAGYVPIR	1	1	1	O75533	R12(Label:13C(6))	1284.77	0	0	0	7.33545e+06																						High	25.02	0.0254968	0
	RWDQTADQTPGATPK	1	1	1	O75533		1671.8	0	0	0	1.4396e+06										0.45809	1											Medium	24.8	0.048014	1
Q15427	Splicing factor 3B subunit 4 OS=Homo sapiens GN=SF3B4 PE=1 SV=1 - [SF3B4_HUMAN]		1.10489		0.64784	3.3	1	1	1	7	0	7.24672e+06	0	1.03441e+07			1				1						286.375	3.3	1	4					200.295	3.3	1	3	424	44.3571	8.55811
	Sequence	# PSMs	# Proteins	# Protein Groups	Protein Group Accessions	Modifications	MH+ [Da]	A5: Area	B5: Area	C5: Area	D5: Area	A5: Heavy/Light	A5: Heavy/Light Count	A5: Heavy/Light Variability [%]	B5: Heavy/Light	B5: Heavy/Light Count	B5: Heavy/Light Variability [%]	C5: Heavy/Light	C5: Heavy/Light Count	C5: Heavy/Light Variability [%]	D5: Heavy/Light	D5: Heavy/Light Count	D5: Heavy/Light Variability [%]	A2	IonScore A2	Exp Value A2	B2	IonScore B2	Exp Value B2	C2	IonScore C2	Exp Value C2	D2	IonScore D2	Exp Value D2	# Missed Cleavages
	NQDATVYVGGLDEK	4	1	1	Q15427		1508.72	0	6.59783e+06	0	1.03441e+07				1.10489	1											High	91.16	1.18667e-08				High	77.93	2.44013e-07	0
	NQDATVYVGGLDEK	3	1	1	Q15427	K14(Label:13C(6)15N(2))	1516.73	0	7.24672e+06	0	6.66941e+06										0.64784	1					High	82.26	8.76581e-08				High	91.18	1.1355e-08	0
Q2TAY7	WD40 repeat-containing protein SMU1 OS=Homo sapiens GN=SMU1 PE=1 SV=2 - [SMU1_HUMAN]		1.10338			1.95	1	1	1	3	0	809024	0	0			2	19.6804									86.3157	1.95	1	3									513	57.5072	7.18115
	Sequence	# PSMs	# Proteins	# Protein Groups	Protein Group Accessions	Modifications	MH+ [Da]	A5: Area	B5: Area	C5: Area	D5: Area	A5: Heavy/Light	A5: Heavy/Light Count	A5: Heavy/Light Variability [%]	B5: Heavy/Light	B5: Heavy/Light Count	B5: Heavy/Light Variability [%]	C5: Heavy/Light	C5: Heavy/Light Count	C5: Heavy/Light Variability [%]	D5: Heavy/Light	D5: Heavy/Light Count	D5: Heavy/Light Variability [%]	A2	IonScore A2	Exp Value A2	B2	IonScore B2	Exp Value B2	C2	IonScore C2	Exp Value C2	D2	IonScore D2	Exp Value D2	# Missed Cleavages
	LMALLGQALK	2	1	1	Q2TAY7	M2(Oxidation); K10(Label:13C(6)15N(2))	1081.65	0	809024	0	0				1.10338	2	19.6804										High	40.43	0.00100536							0
	LMALLGQALK	1	1	1	Q2TAY7	M2(Oxidation)	1073.64	0	592553	0	0																High	35.24	0.00423405							0
Q15365	Poly(rC)-binding protein 1 OS=Homo sapiens GN=PCBP1 PE=1 SV=2 - [PCBP1_HUMAN]		1.10303		0.68868	30.34	1	5	7	44	0	6.0658e+06	0	6.7756e+06			4	1.53812			5	6.18583					655.491	27.25	6	19					806.577	30.34	7	25	356	37.4739	7.09326
	Sequence	# PSMs	# Proteins	# Protein Groups	Protein Group Accessions	Modifications	MH+ [Da]	A5: Area	B5: Area	C5: Area	D5: Area	A5: Heavy/Light	A5: Heavy/Light Count	A5: Heavy/Light Variability [%]	B5: Heavy/Light	B5: Heavy/Light Count	B5: Heavy/Light Variability [%]	C5: Heavy/Light	C5: Heavy/Light Count	C5: Heavy/Light Variability [%]	D5: Heavy/Light	D5: Heavy/Light Count	D5: Heavy/Light Variability [%]	A2	IonScore A2	Exp Value A2	B2	IonScore B2	Exp Value B2	C2	IonScore C2	Exp Value C2	D2	IonScore D2	Exp Value D2	# Missed Cleavages
	INISEGNCPER	4	3	2	Q15366;Q15365	C8(Methylthio); R11(Label:13C(6))	1283.58	0	6.16172e+06	0	5.27837e+06																High	69.14	9.44717e-07				High	54.91	2.45366e-05	0
	INISEGNCPER	4	3	2	Q15366;Q15365	C8(Methylthio)	1277.55	0	6.13855e+06	0	8.41585e+06																High	67.61	9.7093e-07				High	50.23	5.64309e-05	0
	ESTGAQVQVAGDMLPNSTER	7	3	2	Q15366;Q15365	M13(Oxidation); R20(Label:13C(6))	2111.99	0	4.64708e+06	0	2.86828e+06																High	60.61	1.06013e-05				High	92.97	5.45034e-09	0
	LVVPATQCGSLIGK	4	1	1	Q15365	C8(Methylthio); K14(Label:13C(6)15N(2))	1439.78	0	5.06487e+06	0	3.51507e+06				1.11221	1					0.73524	1					High	60.31	1.69927e-05				High	49.5	0.00018906	0
	ESTGAQVQVAGDMLPNSTER	6	3	2	Q15366;Q15365	M13(Oxidation)	2105.97	0	4.43743e+06	0	4.17294e+06																High	54.33	4.42773e-05				High	75.61	3.29747e-07	0
	LVVPATQCGSLIGK	3	1	1	Q15365	C8(Methylthio)	1431.77	0	4.55386e+06	0	4.78085e+06																High	47.69	0.000355751				High	36.31	0.00487648	0
	IITLTGPTNAIFK	4	1	1	Q15365		1388.81	0	6.57621e+06	0	6.98508e+06				1.06	1					0.68868	1					High	46.43	0.000259361				High	55.98	2.87677e-05	0
	IITLTGPTNAIFK	4	1	1	Q15365	K13(Label:13C(6)15N(2))	1396.82	0	6.97082e+06	0	4.81048e+06																High	46.28	0.000182516				High	42.29	0.000457406	0
	VMTIPYQPMPASSPVICAGGQDR	2	1	1	Q15365	M2(Oxidation); M9(Oxidation); C17(Methylthio)	2496.13	0	3.83446e+06	0	3.73663e+06				1.09392	1					0.737391	1					High	38.58	0.000887524				High	28.76	0.00898057	0
	AITIAGVPQSVTECVK	3	1	1	Q15365	C14(Methylthio)	1661.85	0	3.76392e+06	0	4.92589e+06				1.11685	1					0.66466	1					High	29.48	0.0235021				High	45.36	0.000606885	0
	AITIAGVPQSVTECVK	1	1	1	Q15365	C14(Methylthio); K16(Label:13C(6)15N(2))	1669.87	0	4.20374e+06	0	0																High	28.91	0.0235207							0
	IANPVEGSSGR	2	1	1	Q15365		1086.55	0	0	0	952002										0.660563	1											High	42.92	0.000885726	0
Q9GZP8	Immortalization up-regulated protein OS=Homo sapiens GN=IMUP PE=1 SV=1 - [IMUP_HUMAN]		1.09468		1.13237	29.25	1	2	2	7	0	1.68196e+06	0	401174			1				2	12.794					64.68	19.81	1	3					83.1484	29.25	2	4	106	10.8906	9.72998
	Sequence	# PSMs	# Proteins	# Protein Groups	Protein Group Accessions	Modifications	MH+ [Da]	A5: Area	B5: Area	C5: Area	D5: Area	A5: Heavy/Light	A5: Heavy/Light Count	A5: Heavy/Light Variability [%]	B5: Heavy/Light	B5: Heavy/Light Count	B5: Heavy/Light Variability [%]	C5: Heavy/Light	C5: Heavy/Light Count	C5: Heavy/Light Variability [%]	D5: Heavy/Light	D5: Heavy/Light Count	D5: Heavy/Light Variability [%]	A2	IonScore A2	Exp Value A2	B2	IonScore B2	Exp Value B2	C2	IonScore C2	Exp Value C2	D2	IonScore D2	Exp Value D2	# Missed Cleavages
	QGHHSSSDSSSSSSDSDTDVK	4	1	1	Q9GZP8		2136.84	0	1.53649e+06	0	580448				1.09468	1					1.23399	1					High	34.62	0.00192341				High	32.3	0.00302419	0
	QGHHSSSDSSSSSSDSDTDVK	1	1	1	Q9GZP8	K21(Label:13C(6)15N(2))	2144.86	0	1.68196e+06	0	0																High	25.61	0.0153134							0
	SEAGAGPGPK	1	1	1	Q9GZP8	K10(Label:13C(6)15N(2))	878.442	0	0	0	221901										1.03911	1											High	37.16	0.00358657	0
	SEAGAGPGPK	1	1	1	Q9GZP8		870.427	0	0	0	213549																						High	30.85	0.0123336	0
Q15393	Splicing factor 3B subunit 3 OS=Homo sapiens GN=SF3B3 PE=1 SV=4 - [SF3B3_HUMAN]		1.09393		0.651509	19.64	1	19	19	87	0	1.05727e+07	0	1.21989e+07			17	5.05942			15	5.86739					1983.86	16.6	16	48					1467.58	16.11	15	39	1217	135.492	5.26221
	Sequence	# PSMs	# Proteins	# Protein Groups	Protein Group Accessions	Modifications	MH+ [Da]	A5: Area	B5: Area	C5: Area	D5: Area	A5: Heavy/Light	A5: Heavy/Light Count	A5: Heavy/Light Variability [%]	B5: Heavy/Light	B5: Heavy/Light Count	B5: Heavy/Light Variability [%]	C5: Heavy/Light	C5: Heavy/Light Count	C5: Heavy/Light Variability [%]	D5: Heavy/Light	D5: Heavy/Light Count	D5: Heavy/Light Variability [%]	A2	IonScore A2	Exp Value A2	B2	IonScore B2	Exp Value B2	C2	IonScore C2	Exp Value C2	D2	IonScore D2	Exp Value D2	# Missed Cleavages
	TVLDPVTGDLSDTR	5	1	1	Q15393	R14(Label:13C(6))	1494.77	0	1.33311e+07	0	1.02237e+07				1.07923	1											High	85.2	6.0097e-08				High	82.88	1.01242e-07	0
	FLAVGLVDNTVR	5	1	1	Q15393		1303.73	0	7.32675e+06	0	3.70226e+06				1.09638	1											High	81.58	1.21282e-07				High	57.23	3.3116e-05	0
	WVTTASLLDYDTVAGADK	3	1	1	Q15393		1925.95	0	2.43846e+06	0	2.51693e+06				0.95018	1					0.525442	1					High	81.02	1.35997e-07				High	67.43	3.04509e-06	0
	TVLDPVTGDLSDTR	4	1	1	Q15393		1488.75	0	1.23054e+07	0	1.5104e+07										0.675012	1					High	80.08	1.9635e-07				High	87.32	3.71633e-08	0
	MQGQEAVLAMSSR	3	1	1	Q15393	M1(Oxidation); M10(Oxidation)	1439.66	0	920901	0	1.00352e+06				0.95261	1					0.601197	1					High	76.85	1.9208e-07				High	73.79	3.86493e-07	0
	FLAVGLVDNTVR	3	1	1	Q15393	R12(Label:13C(6))	1309.75	0	8.03292e+06	0	0																High	72.43	8.115e-07							0
	MQGQEAVLAMSSR	2	1	1	Q15393	M1(Oxidation); M10(Oxidation); R13(Label:13C(6))	1445.67	0	877259	0	0																High	69.63	1.32305e-06							0
	NENQLIIFADDTYPR	2	1	1	Q15393	R15(Label:13C(6))	1814.89	0	1.41134e+06	0	0				0.951507	1											High	68.75	2.1003e-06							0
	TPVEEVPAAIAPFQGR	4	1	1	Q15393		1681.88	0	5.5086e+06	0	4.76857e+06				1.12874	1					0.734591	1					High	68.02	3.06057e-06				High	44.02	0.000780668	0
	SVAGGFVYTYK	1	1	1	Q15393		1191.6	0	2.74406e+06	0	0				1.19038	1											High	64.82	5.9989e-06							0
	AVMISAIEK	2	1	1	Q15393	M3(Oxidation); K9(Label:13C(6)15N(2))	985.543	0	1.54602e+06	0	0				1.13189	1											High	62.92	1.0159e-05							0
	TPVEEVPAAIAPFQGR	2	1	1	Q15393	R16(Label:13C(6))	1687.91	0	6.18443e+06	0	0																High	62.28	1.16242e-05							0
	WVTTASLLDYDTVAGADK	2	1	1	Q15393	K18(Label:13C(6)15N(2))	1933.96	0	2.17469e+06	0	0																High	58.18	2.73699e-05							0
	FGNICVVR	3	1	1	Q15393	C5(Methylthio)	953.466	0	1.91975e+06	0	1.94379e+06				1.04103	1					0.644559	1					High	56.26	3.0757e-05				High	61.01	1.0144e-05	0
	SVAGGFVYTYK	3	1	1	Q15393	K11(Label:13C(6)15N(2))	1199.62	0	3.26646e+06	0	1.45401e+06										0.662238	1					High	54.42	7.13784e-05				High	45.21	0.000598082	0
	NVSEELDRTPPEVSK	5	1	1	Q15393	R8(Label:13C(6)); K15(Label:13C(6)15N(2))	1713.88	0	1.03113e+07	0	1.12929e+07				1.12136	2	3.98448				0.67354	2	3.79023				High	53.18	9.44849e-05				High	60.83	1.59838e-05	1
	LGAVFNQVAFPLQYTPR	3	1	1	Q15393		1921.03	0	1.35955e+06	0	0				1.09393	1											High	49.89	0.000154873							0
	FGNICVVR	2	1	1	Q15393	C5(Methylthio); R8(Label:13C(6))	959.486	0	1.99852e+06	0	1.20879e+06																High	48.84	0.000279521				High	29.25	0.0256122	0
	NVIDGDLCEQFNSMEPNK	2	1	1	Q15393	C8(Methylthio); M14(Oxidation); K18(Label:13C(6)15N(2))	2122.89	0	200138	0	0				0.957532	1											High	47.88	9.07969e-05							0
	IVILEYQPSK	2	1	1	Q15393	K10(Label:13C(6)15N(2))	1197.69	0	1.941e+06	0	0				1.11811	1											High	46.92	0.000266239							0
	IVPGQFLAVDPK	1	1	1	Q15393	K12(Label:13C(6)15N(2))	1291.75	0	8.07582e+06	0	0				1.15039	1											High	44.96	0.000394155							0
	LVYILNR	2	1	1	Q15393	R7(Label:13C(6))	896.562	0	1.88278e+06	0	1.22514e+06				1.08304	1											High	36.19	0.00156284				High	28.05	0.00940051	0
	LVYILNR	3	1	1	Q15393		890.543	0	1.73842e+06	0	1.98858e+06										0.653023	1					High	33.23	0.00418295				High	32.52	0.0053177	0
	SYYFPVK	2	1	1	Q15393	K7(Label:13C(6)15N(2))	911.472	0	5.4629e+06	0	0				1.11043	1											High	32.52	0.00990771							0
	SYYFPVK	1	1	1	Q15393		903.458	0	4.91961e+06	0	0																High	32.51	0.00939755							0
	AVMISAIEK	1	1	1	Q15393	M3(Oxidation)	977.53	0	1.39776e+06	0	0																High	31.75	0.0138013							0
	LPPNTNDEVDEDPTGNK	2	1	1	Q15393	K17(Label:13C(6)15N(2))	1862.84	0	0	0	1.49533e+06										0.468719	1											High	86.52	1.9276e-08	0
	LPPNTNDEVDEDPTGNK	4	1	1	Q15393		1854.83	0	0	0	3.19025e+06																						High	82.58	4.251e-08	0
	NENQLIIFADDTYPR	2	1	1	Q15393		1808.88	0	0	0	1.3264e+06										0.495769	1											High	66.84	3.04311e-06	0
	NVIDGDLCEQFNSMEPNK	3	1	1	Q15393	C8(Methylthio); M14(Oxidation)	2114.88	0	0	0	546161										0.494417	1											High	59.92	5.23129e-06	0
	NVSEELDRTPPEVSK	3	1	1	Q15393		1699.84	0	0	0	1.63434e+07																						High	49.57	0.000208671	1
	NFGDQPDIR	2	1	1	Q15393		1061.49	0	0	0	2.89381e+06										0.651509	1											High	41.71	0.000836415	0
	LTISSPLEAHK	1	1	1	Q15393		1195.66	0	0	0	1.06271e+06										0.646121	1											High	33.68	0.00942807	0
	NFGDQPDIR	1	1	1	Q15393	R9(Label:13C(6))	1067.51	0	0	0	1.77779e+06																						High	30.38	0.0131936	0
	IVPGQFLAVDPK	1	1	1	Q15393		1283.73	0	0	0	5.1493e+06										0.677786	1											Medium	26.87	0.0313523	0
Q6P1X5	Transcription initiation factor TFIID subunit 2 OS=Homo sapiens GN=TAF2 PE=1 SV=3 - [TAF2_HUMAN]		1.09271		0.793099	1.25	1	2	2	3	0	669598	0	596513			1				2	1.73667					25.39	0.67	1	1					45.5823	1.25	2	2	1199	136.883	8.19189
	Sequence	# PSMs	# Proteins	# Protein Groups	Protein Group Accessions	Modifications	MH+ [Da]	A5: Area	B5: Area	C5: Area	D5: Area	A5: Heavy/Light	A5: Heavy/Light Count	A5: Heavy/Light Variability [%]	B5: Heavy/Light	B5: Heavy/Light Count	B5: Heavy/Light Variability [%]	C5: Heavy/Light	C5: Heavy/Light Count	C5: Heavy/Light Variability [%]	D5: Heavy/Light	D5: Heavy/Light Count	D5: Heavy/Light Variability [%]	A2	IonScore A2	Exp Value A2	B2	IonScore B2	Exp Value B2	C2	IonScore C2	Exp Value C2	D2	IonScore D2	Exp Value D2	# Missed Cleavages
	LILEEITR	1	1	1	Q6P1X5	R8(Label:13C(6))	992.605	0	669598	0	0				1.09271	1											High	25.39	0.0283287							0
	LILEEITR	1	1	1	Q6P1X5		986.585	0	0	0	563182										0.802443	1											High	32.39	0.0120544	0
	FSDNYYR	1	1	1	Q6P1X5		964.413	0	0	0	629845										0.783864	1											High	29.24	0.00611799	0
Q3B726	DNA-directed RNA polymerase I subunit RPA43 OS=Homo sapiens GN=TWISTNB PE=1 SV=1 - [RPA43_HUMAN]		1.09199		1.21038	18.34	1	4	4	11	0	2.53843e+06	0	1.85971e+06			2	5.37745			2	40.2358					176.85	14.79	3	7					98.09	8.28	2	4	338	37.4088	6.97607
	Sequence	# PSMs	# Proteins	# Protein Groups	Protein Group Accessions	Modifications	MH+ [Da]	A5: Area	B5: Area	C5: Area	D5: Area	A5: Heavy/Light	A5: Heavy/Light Count	A5: Heavy/Light Variability [%]	B5: Heavy/Light	B5: Heavy/Light Count	B5: Heavy/Light Variability [%]	C5: Heavy/Light	C5: Heavy/Light Count	C5: Heavy/Light Variability [%]	D5: Heavy/Light	D5: Heavy/Light Count	D5: Heavy/Light Variability [%]	A2	IonScore A2	Exp Value A2	B2	IonScore B2	Exp Value B2	C2	IonScore C2	Exp Value C2	D2	IonScore D2	Exp Value D2	# Missed Cleavages
	YSESLLGVPIAYDNIK	3	1	1	Q3B726		1781.93	0	4.82218e+06	0	2.80302e+06				1.05312	1											High	45.73	0.000469113				High	31.02	0.0142322	0
	YSESLLGVPIAYDNIK	2	1	1	Q3B726	K16(Label:13C(6)15N(2))	1789.94	0	5.07835e+06	0	2.59534e+06										0.932079	1					High	44.7	0.000616696				High	41.93	0.0011638	0
	EQLDAELLR	1	1	1	Q3B726	R9(Label:13C(6))	1092.6	0	1.14061e+06	0	0																High	40.68	0.00212484							0
	HQEVQDQDPVFQGSDSSGYQSDHKK	1	1	1	Q3B726	K24(Label:13C(6)15N(2)); K25(Label:13C(6)15N(2))	2862.28	0	1.39633e+06	0	0				1.1323	1											High	36.48	0.00127072							1
	HQEVQDQDPVFQGSDSSGYQSDHKK	2	1	1	Q3B726		2846.25	0	1.27108e+06	0	0																High	35.62	0.00152782							1
	EQLDAELLR	1	1	1	Q3B726		1086.57	0	0	0	0																High	29.57	0.024621							0
	HSEEAEFTPPLK	1	1	1	Q3B726	K12(Label:13C(6)15N(2))	1392.68	0	0	0	916413										1.57178	1											High	38.2	0.00281522	0
Q13435	Splicing factor 3B subunit 2 OS=Homo sapiens GN=SF3B2 PE=1 SV=2 - [SF3B2_HUMAN]		1.08555		0.639205	26.03	1	19	19	70	0	4.48726e+06	0	2.08344e+07			12	9.36064			19	14.1481					855.966	15.87	11	25					1415.91	25.7	18	45	895	100.165	5.66846
	Sequence	# PSMs	# Proteins	# Protein Groups	Protein Group Accessions	Modifications	MH+ [Da]	A5: Area	B5: Area	C5: Area	D5: Area	A5: Heavy/Light	A5: Heavy/Light Count	A5: Heavy/Light Variability [%]	B5: Heavy/Light	B5: Heavy/Light Count	B5: Heavy/Light Variability [%]	C5: Heavy/Light	C5: Heavy/Light Count	C5: Heavy/Light Variability [%]	D5: Heavy/Light	D5: Heavy/Light Count	D5: Heavy/Light Variability [%]	A2	IonScore A2	Exp Value A2	B2	IonScore B2	Exp Value B2	C2	IonScore C2	Exp Value C2	D2	IonScore D2	Exp Value D2	# Missed Cleavages
	LAQQQAALLMQQEER	4	1	1	Q13435	M10(Oxidation)	1772.89	0	1.80194e+06	0	4.49333e+06				1.37547	1											High	84.71	6.74439e-08				High	77.67	3.38583e-07	0
	LAQQQAALLMQQEER	7	1	1	Q13435	M10(Oxidation); R15(Label:13C(6))	1778.91	0	1.97705e+06	0	3.39207e+06				0.975676	2	6.19745				0.674393	3	22.2928				High	82.56	1.15362e-07				High	91.07	1.6336e-08	0
	SSLGQSASETEEDTVSVSK	3	1	1	Q13435		1940.89	0	1.52668e+06	0	3.54271e+06				1.15388	1					0.747842	1					High	78.91	1.34955e-07				High	107.75	1.6788e-10	0
	VGEPVALSEEER	4	1	1	Q13435	R12(Label:13C(6))	1320.67	0	5.46463e+06	0	9.76814e+06				0.996502	1					0.606547	1					High	68.25	3.05232e-06				High	81.67	1.39217e-07	0
	VGEPVALSEEER	4	1	1	Q13435		1314.65	0	5.48382e+06	0	1.60472e+07																High	65.23	4.94862e-06				High	78.45	2.40769e-07	0
	SSLGQSASETEEDTVSVSK	2	1	1	Q13435	K19(Label:13C(6)15N(2))	1948.9	0	1.76161e+06	0	2.64939e+06																High	64.61	3.94371e-06				High	87.9	1.86508e-08	0
	IEEAMDGSETPQLFTVLPEKR	5	1	1	Q13435	M5(Oxidation)	2406.18	0	1.54952e+06	0	2.92669e+06				1.11644	1											High	44.36	0.000514845				High	56.43	3.25339e-05	1
	IEEAMDGSETPQLFTVLPEKR	3	1	1	Q13435	M5(Oxidation); K20(Label:13C(6)15N(2)); R21(Label:13C(6))	2420.21	0	1.72994e+06	0	1.36521e+06										0.720087	1					High	43.04	0.000742406				High	57.62	2.63797e-05	1
	ESRQEEMNSQQEEEEMETDAR	1	1	1	Q13435	R3(Label:13C(6)); M7(Oxidation); M16(Oxidation); R21(Label:13C(6))	2629.06	0	1.22867e+06	0	0				1.10644	1											High	41.6	0.000385541							1
	AAVLLEQER	1	1	1	Q13435		1028.57	0	3.18159e+06	0	0				1.0945	1											High	37.36	0.00359043							0
	TATVGGAMMGSTHIYDMSTVMSR	4	1	1	Q13435	M8(Oxidation); M9(Oxidation); M17(Oxidation); M21(Oxidation)	2468.04	0	0	0	19134039										0.639205	1					High	33.88	0.00228071				High	37.44	0.000925995	0
	TGIQEMR	2	1	1	Q13435	M6(Oxidation)	850.405	0	194118	0	425237				1.07667	1					0.584484	1					High	33.83	0.0058167				High	37.2	0.0026867	0
	TATVGGAMMGSTHIYDMSTVMSR	4	1	1	Q13435	M8(Oxidation); M9(Oxidation); M17(Oxidation); M21(Oxidation); R23(Label:13C(6))	2474.07	0	4.79637e+06	0	1.22536e+07				1.31429	1											High	30.12	0.00542089				High	31.38	0.00373774	0
	FTVAELK	3	1	1	Q13435		807.458	0	2.12503e+06	0	5.22317e+06				0.779874	1					0.577789	1					High	26.13	0.0314478				High	32.24	0.00770176	0
	SSLGQSASETEEDTVSVSKK	1	1	1	Q13435		2068.98	0	1.6629e+06	0	0				1.06827	1											Medium	25.71	0.0375948							1
	IPQALEK	2	1	1	Q13435	K7(Label:13C(6)15N(2))	806.483	0	1.25954e+06	0	2.96276e+06																Medium	24.54	0.0485153				High	36.79	0.00292129	0
	AAVLLEQER	2	1	1	Q13435	R9(Label:13C(6))	1034.59	0	0	0	7.84252e+06										0.622989	1											High	51.05	0.000145269	0
	KPGDLSDELR	1	1	1	Q13435	K1(Label:13C(6)15N(2)); R10(Label:13C(6))	1143.61	0	0	0	3.07887e+06										0.695259	1											High	41.22	0.00169141	0
	EQQAQVEKEDFSDMVAEHAAK	1	1	1	Q13435	K8(Label:13C(6)15N(2)); M14(Oxidation); K21(Label:13C(6)15N(2))	2422.11	0	0	0	1.75997e+06										70.0972	1											High	39.43	0.00104903	1
	ISLGMPVGPNAHK	1	1	1	Q13435	M5(Oxidation)	1336.7	0	0	0	964116										1.30016	1											High	37.59	0.00359683	0
	SSLGQSASETEEDTVSVSKK	1	1	1	Q13435	K19(Label:13C(6)15N(2)); K20(Label:13C(6)15N(2))	2085.01	0	0	0	2.37799e+06										0.713996	1											High	34.04	0.00615353	1
	EQQAQVEKEDFSDMVAEHAAK	3	1	1	Q13435	M14(Oxidation)	2406.08	0	0	0	5.04184e+06										0.591175	1											High	32.32	0.0042495	1
	IDIDYQK	1	1	1	Q13435		894.452	0	0	0	2.69663e+06										0.667605	1											High	31.71	0.00988184	0
	YGPPPSYPNLK	2	1	1	Q13435		1232.63	0	0	0	1.73439e+06										0.566516	1											High	31.52	0.0148338	0
	LAEIGAPIQGNREELVER	2	1	1	Q13435	R12(Label:13C(6)); R18(Label:13C(6))	2006.1	0	0	0	1.70258e+07										0.623156	1											High	31.49	0.00691838	1
	ISLGMPVGPNAHK	1	1	1	Q13435	M5(Oxidation); K13(Label:13C(6)15N(2))	1344.71	0	0	0	1.2535e+06																						High	31.42	0.0152875	0
	FTVAELK	1	1	1	Q13435	K7(Label:13C(6)15N(2))	815.472	0	0	0	3.01789e+06																						High	29.99	0.0190438	0
	KPGDLSDELR	1	1	1	Q13435		1129.58	0	0	0	4.2788e+06																						High	29.55	0.0199097	0
	QEEMNSQQEEEEMETDAR	1	1	1	Q13435	M4(Oxidation); M13(Oxidation)	2244.84	0	0	0	417878										0.0448935	1											High	28.93	0.00657065	0
	LAEIGAPIQGNREELVER	1	1	1	Q13435		1994.06	0	0	0	2.73218e+07																						Medium	27.48	0.0301916	1
	VPPPWLIAMQR	1	1	1	Q13435	M9(Oxidation); R11(Label:13C(6))	1329.74	0	0	0	0																						Medium	25.95	0.0541227	0
Q13523	Serine/threonine-protein kinase PRP4 homolog OS=Homo sapiens GN=PRPF4B PE=1 SV=3 - [PRP4B_HUMAN]		1.08549		0.922398	10.43	1	8	8	40	0	9.27124e+06	0	5.34251e+06			8	18.0149			4	6.21979					824.468	10.43	8	22					757.731	6.45	4	18	1007	116.916	10.2573
	Sequence	# PSMs	# Proteins	# Protein Groups	Protein Group Accessions	Modifications	MH+ [Da]	A5: Area	B5: Area	C5: Area	D5: Area	A5: Heavy/Light	A5: Heavy/Light Count	A5: Heavy/Light Variability [%]	B5: Heavy/Light	B5: Heavy/Light Count	B5: Heavy/Light Variability [%]	C5: Heavy/Light	C5: Heavy/Light Count	C5: Heavy/Light Variability [%]	D5: Heavy/Light	D5: Heavy/Light Count	D5: Heavy/Light Variability [%]	A2	IonScore A2	Exp Value A2	B2	IonScore B2	Exp Value B2	C2	IonScore C2	Exp Value C2	D2	IonScore D2	Exp Value D2	# Missed Cleavages
	YNVYGYTGQGVFSNVVR	4	1	1	Q13523	R17(Label:13C(6))	1928.95	0	2.65296e+06	0	1.35381e+06				0.879906	1					0.991461	1					High	82.91	8.72418e-08				High	81.82	1.08185e-07	0
	YNVYGYTGQGVFSNVVR	4	1	1	Q13523		1922.93	0	3.01505e+06	0	1.36547e+06																High	70.05	1.70525e-06				High	66.84	3.46749e-06	0
	LDDLALLEDLEK	3	1	1	Q13523	K12(Label:13C(6)15N(2))	1394.75	0	2.29307e+06	0	1.03652e+06				1.07077	1					0.822698	1					High	68.79	2.82097e-06				High	68.02	3.3682e-06	0
	AELDNELMEGK	4	1	1	Q13523	M8(Oxidation); K11(Label:13C(6)15N(2))	1272.58	0	6.18409e+06	0	6.66122e+06				1.10042	1											High	65.7	2.2878e-06				High	52.65	4.75344e-05	0
	VNIGEVLDKR	1	1	1	Q13523	K9(Label:13C(6)15N(2)); R10(Label:13C(6))	1156.68	0	919380	0	0				0.945485	1											High	55.4	3.95112e-05							1
	AELDNELMEGK	2	1	1	Q13523	M8(Oxidation)	1264.56	0	5.61976e+06	0	7.30604e+06										0.911741	1					High	53.56	3.4143e-05				High	60.6	6.70642e-06	0
	LDDLALLEDLEK	3	1	1	Q13523		1386.73	0	2.18181e+06	0	1.14481e+06																High	52.19	0.000124413				High	58.3	3.04696e-05	0
	VQSGMGLILQGYESGSEEEGEIHEK	6	1	1	Q13523	M5(Oxidation)	2722.24	0	3.8652e+06	0	7.35603e+06				1.20325	1											High	50.69	6.44091e-05				High	49.26	8.30038e-05	0
	VQSGMGLILQGYESGSEEEGEIHEK	9	1	1	Q13523	M5(Oxidation); K25(Label:13C(6)15N(2))	2730.26	0	1.86146e+07	0	6.86449e+06										0.933178	1					High	49.8	0.000100524				High	67.61	1.65578e-06	0
	DNWTDAEGYYR	1	1	1	Q13523		1389.57	0	915674	0	0				0.925057	1											High	36.91	0.0011352							0
	GKLELVDNK	1	1	1	Q13523	K2(Label:13C(6)15N(2)); K9(Label:13C(6)15N(2))	1031.6	0	551172	0	0				1.12412	1											High	33.25	0.00932108							1
	SPSPDDILER	1	1	1	Q13523	R10(Label:13C(6))	1134.57	0	1.39246e+06	0	0				1.33437	1											High	29.54	0.0220679							0
	VNIGEVLDKR	1	1	1	Q13523		1142.65	0	972389	0	0																High	28.41	0.0258139							1
P49848	Transcription initiation factor TFIID subunit 6 OS=Homo sapiens GN=TAF6 PE=1 SV=1 - [TAF6_HUMAN]		1.0838		0.61555	19.94	1	10	10	30	0	1.84659e+06	0	3.11157e+06			8	8.11526			8	9.8012					423.765	16.25	8	14					481.818	18.32	9	16	677	72.6229	8.60205
	Sequence	# PSMs	# Proteins	# Protein Groups	Protein Group Accessions	Modifications	MH+ [Da]	A5: Area	B5: Area	C5: Area	D5: Area	A5: Heavy/Light	A5: Heavy/Light Count	A5: Heavy/Light Variability [%]	B5: Heavy/Light	B5: Heavy/Light Count	B5: Heavy/Light Variability [%]	C5: Heavy/Light	C5: Heavy/Light Count	C5: Heavy/Light Variability [%]	D5: Heavy/Light	D5: Heavy/Light Count	D5: Heavy/Light Variability [%]	A2	IonScore A2	Exp Value A2	B2	IonScore B2	Exp Value B2	C2	IonScore C2	Exp Value C2	D2	IonScore D2	Exp Value D2	# Missed Cleavages
	AQAALQAQQVNR	3	1	1	P49848	R12(Label:13C(6))	1303.71	0	389463	0	583847				1.09865	1					0.619953	1					High	69.29	2.45531e-06				High	68.32	2.9299e-06	0
	AQAALQAQQVNR	2	1	1	P49848		1297.69	0	354493	0	941760																High	62.14	1.27381e-05				High	60.3	1.80585e-05	0
	EVDLSDIINTPLPR	2	1	1	P49848		1581.85	0	641772	0	892389				1.02329	1					0.528962	1					High	46.55	0.000444832				High	38.22	0.00302828	0
	SVLDGPVLSNIDR	4	1	1	P49848		1384.74	0	2.94957e+06	0	0				1.06525	1											High	44.15	0.000765338				High	49.48	0.000226003	0
	EVDLSDIINTPLPR	1	1	1	P49848	R14(Label:13C(6))	1587.86	0	692098	0	0																High	42.42	0.00113414							0
	SVLDGPVLSNIDR	3	1	1	P49848	R13(Label:13C(6))	1390.76	0	3.10072e+06	0	3.26041e+06																High	38.02	0.00301324				High	53.32	9.82387e-05	0
	LTTSDIDYALK	1	1	1	P49848		1239.64	0	1.23645e+06	0	0				1.06915	1											High	37.02	0.00453823							0
	FSTFISEGVR	2	1	1	P49848	R10(Label:13C(6))	1148.6	0	676238	0	665732				2.39698	1											High	36.85	0.00428566				High	50.09	0.000201775	0
	VPGSIALPVQTLVSAR	1	1	1	P49848	R16(Label:13C(6))	1613.96	0	1.20098e+06	0	0				1.02905	1											High	32.22	0.0033425							0
	LSNTVLPSESMK	3	1	1	P49848	M11(Oxidation); K12(Label:13C(6)15N(2))	1329.68	0	1.2026e+06	0	2.07441e+06				1.20464	1					0.662686	1					High	29.01	0.0239902				High	39.46	0.0021459	0
	LVSTATTAPPSTAPSGPGSVQK	2	1	1	P49848	K22(Label:13C(6)15N(2))	2062.08	0	1.12781e+06	0	2.57685e+06				1.16761	1											Medium	24.92	0.054275				High	36.24	0.00393367	0
	FSTFISEGVR	1	1	1	P49848		1142.58	0	0	0	1.16336e+06										0.556157	1											High	53.93	8.23312e-05	0
	LVSTATTAPPSTAPSGPGSVQK	1	1	1	P49848		2054.07	0	0	0	3.99988e+06										0.652383	1											High	42.03	0.00106524	0
	VPGSIALPVQTLVSAR	2	1	1	P49848		1607.94	0	0	0	1.72385e+06										0.587653	1											High	34.54	0.00182811	0
	YIVVSLPPTGEGK	1	1	1	P49848		1359.75	0	0	0	553015										0.677489	1											High	29.88	0.0208687	0
	LRPPPDNQDAYR	1	1	1	P49848		1441.71	0	0	0	1726453										0.611178	1											Medium	27.38	0.0292496	0
Q7Z2W4	Zinc finger CCCH-type antiviral protein 1 OS=Homo sapiens GN=ZC3HAV1 PE=1 SV=3 - [ZCCHV_HUMAN]		1.07136		0.346373	15.52	1	11	11	45	0	9.34337e+06	0	1.43058e+07			10	5.30566			9	4.29134					942.306	14.3	10	21					914.396	13.19	9	24	902	101.367	8.39697
	Sequence	# PSMs	# Proteins	# Protein Groups	Protein Group Accessions	Modifications	MH+ [Da]	A5: Area	B5: Area	C5: Area	D5: Area	A5: Heavy/Light	A5: Heavy/Light Count	A5: Heavy/Light Variability [%]	B5: Heavy/Light	B5: Heavy/Light Count	B5: Heavy/Light Variability [%]	C5: Heavy/Light	C5: Heavy/Light Count	C5: Heavy/Light Variability [%]	D5: Heavy/Light	D5: Heavy/Light Count	D5: Heavy/Light Variability [%]	A2	IonScore A2	Exp Value A2	B2	IonScore B2	Exp Value B2	C2	IonScore C2	Exp Value C2	D2	IonScore D2	Exp Value D2	# Missed Cleavages
	VALVNDSLSDVTSTTSSR	4	1	1	Q7Z2W4		1851.93	0	6.25428e+06	0	6.02782e+06				1.06326	1											High	131.41	1.32628e-12				High	152.67	9.94988e-15	0
	VALVNDSLSDVTSTTSSR	2	1	1	Q7Z2W4	R18(Label:13C(6))	1857.94	0	6.57317e+06	0	0																High	99.34	2.2584e-09							0
	ATDLGGTSQAGTSQR	3	1	1	Q7Z2W4		1449.69	0	777239	0	1.38848e+06				1.00817	1					0.305335	1					High	76.99	2.9198e-07				High	86.02	3.53799e-08	0
	SSLGSLQTPEAVTTR	5	1	1	Q7Z2W4		1546.8	0	1.15279e+07	0	1.83808e+07				1.07138	1					0.346373	1					High	70.62	1.80328e-06				High	65.87	5.39642e-06	0
	ATDLGGTSQAGTSQR	2	1	1	Q7Z2W4	R15(Label:13C(6))	1455.71	0	783587	0	417329																High	69.32	2.07001e-06				High	63.51	7.66529e-06	0
	FVVLETGGEAGITR	1	1	1	Q7Z2W4	R14(Label:13C(6))	1454.79	0	1.68816e+06	0	0				1.38272	1											High	58.34	2.77721e-05							0
	SLTSWTNDQGAR	3	1	1	Q7Z2W4		1335.62	0	1168278	0	3.73583e+06				1.07133	1					0.336496	1					High	49.05	0.000156187				High	46.81	0.000269942	0
	SSLGSLQTPEAVTTR	5	1	1	Q7Z2W4	R15(Label:13C(6))	1552.82	0	1.23507e+07	0	6.28281e+06																High	47.42	0.000379476				High	45.77	0.000560158	0
	ASLEDAPVDDLTR	4	1	1	Q7Z2W4		1401.68	0	9.10619e+06	0	1.71736e+07				1.08273	1											High	45.3	0.000479571				High	39.06	0.00186869	0
	SLTSWTNDQGAR	2	1	1	Q7Z2W4	R12(Label:13C(6))	1341.64	0	1.25161e+06	0	1.22482e+06																High	37.89	0.00230828				High	29.78	0.0147275	0
	TVFSPTLPAAR	1	1	1	Q7Z2W4	R11(Label:13C(6))	1165.66	0	4.62342e+06	0	0				1.05992	1											High	33.43	0.00758082							0
	YSHEVLSEENFK	1	1	1	Q7Z2W4		1481.69	0	1.37274e+06	0	0				1.25954	1											High	32.73	0.00560002							0
	KFTYLGSQDR	3	1	1	Q7Z2W4		1214.61	0	1.57948e+06	0	4.78425e+06				0.994231	1					0.353429	1					High	29.59	0.0182984				High	36.57	0.00370092	1
	IQDAGPASR	1	1	1	Q7Z2W4		914.467	0	160216	0	0				1.20228	1											High	28.97	0.024846							0
	FVVLETGGEAGITR	2	1	1	Q7Z2W4		1448.77	0	0	0	1.9041e+06										0.215853	2	121.718										High	61	1.60851e-05	0
	ASLEDAPVDDLTR	2	1	1	Q7Z2W4	R13(Label:13C(6))	1407.7	0	0	0	6.00664e+06										0.351974	1											High	54.7	6.28556e-05	0
	KGTGLLSSDYR	1	1	1	Q7Z2W4		1196.62	0	0	0	3.67806e+06										0.281417	1											High	38.68	0.00245967	1
	TVFSPTLPAAR	2	1	1	Q7Z2W4		1159.64	0	0	0	7.36284e+06										0.354847	1											Medium	26.68	0.0516553	0
	KFTYLGSQDR	1	1	1	Q7Z2W4	K1(Label:13C(6)15N(2)); R10(Label:13C(6))	1228.65	0	0	0	1.69089e+06																						Medium	25.24	0.0655306	1
P63267	Actin, gamma-enteric smooth muscle OS=Homo sapiens GN=ACTG2 PE=1 SV=1 - [ACTH_HUMAN]		1.0709		1.432	27.13	4	1	10	97	0	3.05108e+07	0	2.59201e+07			1				1						1222.21	27.13	10	47					1367.81	25.27	9	50	376	41.8498	5.47803
	Sequence	# PSMs	# Proteins	# Protein Groups	Protein Group Accessions	Modifications	MH+ [Da]	A5: Area	B5: Area	C5: Area	D5: Area	A5: Heavy/Light	A5: Heavy/Light Count	A5: Heavy/Light Variability [%]	B5: Heavy/Light	B5: Heavy/Light Count	B5: Heavy/Light Variability [%]	C5: Heavy/Light	C5: Heavy/Light Count	C5: Heavy/Light Variability [%]	D5: Heavy/Light	D5: Heavy/Light Count	D5: Heavy/Light Variability [%]	A2	IonScore A2	Exp Value A2	B2	IonScore B2	Exp Value B2	C2	IonScore C2	Exp Value C2	D2	IonScore D2	Exp Value D2	# Missed Cleavages
	SYELPDGQVITIGNER	11	10	3	P60709;P63267;Q562R1		1790.89	0	5.03223e+07	0	4.3273e+07																High	76.6	3.95985e-07				High	92.64	9.77382e-09	0
	SYELPDGQVITIGNER	11	10	3	P60709;P63267;Q562R1	R16(Label:13C(6))	1796.9	0	5.17545e+07	0	3.94144e+07																High	72.3	1.06581e-06				High	80.9	1.47935e-07	0
	AGFAGDDAPR	4	10	2	P60709;P63267	R10(Label:13C(6))	982.465	0	6.27907e+06	0	8.15892e+06																High	70.04	9.51199e-07				High	71.14	7.38365e-07	0
	AGFAGDDAPR	4	10	2	P60709;P63267		976.444	0	6.24672e+06	0	9.00691e+06																High	57.52	1.37183e-05				High	78.62	1.07862e-07	0
	AVFPSIVGRPR	6	9	2	P60709;P63267	R9(Label:13C(6)); R11(Label:13C(6))	1210.74	0	1.06254e+07	0	6.80754e+06																High	50.73	5.28299e-05				High	35.14	0.00199028	0
	AVFPSIVGRPR	10	9	2	P60709;P63267		1198.7	0	5.94706e+06	0	7.53792e+06																High	44.57	0.000525456				High	51.76	0.000102021	0
	DSYVGDEAQSK	3	6	2	P63267;P60709		1198.52	0	3.84077e+06	0	3.02958e+06																High	43.88	0.000228071				High	47.75	8.62201e-05	0
	HQGVMVGMGQK	8	7	3	P63267;P60709;Q562R1	M5(Oxidation); M8(Oxidation)	1203.56	0	4.51554e+06	0	3.90039e+06																High	42.15	0.000591251				High	45.44	0.000270042	0
	DSYVGDEAQSK	4	6	2	P63267;P60709	K11(Label:13C(6)15N(2))	1206.53	0	4.00172e+06	0	2.82871e+06																High	40.8	0.000524011				High	39.8	0.000638748	0
	HQGVMVGMGQK	6	7	3	P63267;P60709;Q562R1	M5(Oxidation); M8(Oxidation); K11(Label:13C(6)15N(2))	1211.57	0	4.78248e+06	0	3.98261e+06																High	39.11	0.00135632				High	34.95	0.00366273	0
	DLTDYLMK	6	7	3	P63267;P60709;Q562R1	M7(Oxidation); K8(Label:13C(6)15N(2))	1022.49	0	1.27691e+07	0	9.32721e+06																High	37.24	0.00275647				High	39.27	0.00167992	0
	DSYVGDEAQSKR	2	6	2	P63267;P60709		1354.62	0	1.33227e+06	0	1.1556e+06																High	37.1	0.0030905				High	29.29	0.0174286	1
	EITALAPSTMK	4	6	2	P63267;P60709	M10(Oxidation); K11(Label:13C(6)15N(2))	1185.62	0	2.25049e+07	0	2.46293e+07																High	36.91	0.00467501				High	37.04	0.00453715	0
	EITALAPSTMK	4	6	2	P63267;P60709	M10(Oxidation)	1177.61	0	1.96977e+07	0	2.12124e+07																High	36.06	0.00510349				High	47.41	0.000369457	0
	DSYVGDEAQSKR	4	6	2	P63267;P60709	K11(Label:13C(6)15N(2)); R12(Label:13C(6))	1368.65	0	1.49814e+06	0	1.31682e+06																High	32.63	0.0083501				High	31.43	0.0110076	1
	DLTDYLMK	6	7	3	P63267;P60709;Q562R1	M7(Oxidation)	1014.48	0	1.21648e+07	0	9.85802e+06																High	31.5	0.00768121				High	34.57	0.00377072	0
	YPIEHGIITNWDDMEK	3	4	1	P63267	M14(Oxidation); K16(Label:13C(6)15N(2))	1984.91	0	1.7273e+07	0	4786110				1.0709	1					1.432	1					High	30.94	0.00869809				High	28.91	0.0133027	0
	IIAPPER	1	7	3	P63267;P60709;Q562R1	R7(Label:13C(6))	801.49	0	1.26861e+06	0	0																Medium	26.06	0.0464517							0
O60306	Intron-binding protein aquarius OS=Homo sapiens GN=AQR PE=1 SV=4 - [AQR_HUMAN]		1.06774		0.507888	3.43	1	4	4	10	0	1.32116e+06	0	1.09138e+06			4	8.1144			2	22.7358					135.267	3.43	4	5					130.569	2.22	3	5	1485	171.186	6.3667
	Sequence	# PSMs	# Proteins	# Protein Groups	Protein Group Accessions	Modifications	MH+ [Da]	A5: Area	B5: Area	C5: Area	D5: Area	A5: Heavy/Light	A5: Heavy/Light Count	A5: Heavy/Light Variability [%]	B5: Heavy/Light	B5: Heavy/Light Count	B5: Heavy/Light Variability [%]	C5: Heavy/Light	C5: Heavy/Light Count	C5: Heavy/Light Variability [%]	D5: Heavy/Light	D5: Heavy/Light Count	D5: Heavy/Light Variability [%]	A2	IonScore A2	Exp Value A2	B2	IonScore B2	Exp Value B2	C2	IonScore C2	Exp Value C2	D2	IonScore D2	Exp Value D2	# Missed Cleavages
	YSNMEQSLFTR	3	1	1	O60306	M4(Oxidation); R11(Label:13C(6))	1397.64	0	1.04739e+06	0	438071				1.02387	1					0.436522	1					High	43.18	0.000473627				High	46.15	0.000263287	0
	VGVPTVDLDAQGR	1	1	1	O60306		1326.7	0	2.05433e+06	0	0				1.14211	1											High	39.25	0.00234135							0
	AGMQPGLTMVVGPPGTGK	1	1	1	O60306	M3(Oxidation); M9(Oxidation)	1729.86	0	861766	0	0				1.11349	1											High	36.1	0.0044553							0
	IMALDIDER	2	1	1	O60306	M2(Oxidation); R9(Label:13C(6))	1097.56	0	515714	0	571751				0.941868	1											High	29.21	0.0208113				High	29.27	0.0224186	0
	VGVPTVDLDAQGR	1	1	1	O60306	R13(Label:13C(6))	1332.71	0	0	0	1.42556e+06										0.590922	1											High	41.04	0.00179446	0
	YSNMEQSLFTR	1	1	1	O60306	M4(Oxidation)	1391.62	0	0	0	1.00355e+06																						High	35.76	0.0018184	0
	IMALDIDER	1	1	1	O60306	M2(Oxidation)	1091.54	0	0	0	845049																						High	34.07	0.00611117	0
P19105	Myosin regulatory light chain 12A OS=Homo sapiens GN=MYL12A PE=1 SV=2 - [ML12A_HUMAN]		1.06076		1.07657	28.07	3	4	4	19	0	3.3729e+06	0	2.7024e+06			4	12.5141			4	6.15213					296.857	28.07	4	9					396.853	28.07	4	10	171	19.7815	4.80518
	Sequence	# PSMs	# Proteins	# Protein Groups	Protein Group Accessions	Modifications	MH+ [Da]	A5: Area	B5: Area	C5: Area	D5: Area	A5: Heavy/Light	A5: Heavy/Light Count	A5: Heavy/Light Variability [%]	B5: Heavy/Light	B5: Heavy/Light Count	B5: Heavy/Light Variability [%]	C5: Heavy/Light	C5: Heavy/Light Count	C5: Heavy/Light Variability [%]	D5: Heavy/Light	D5: Heavy/Light Count	D5: Heavy/Light Variability [%]	A2	IonScore A2	Exp Value A2	B2	IonScore B2	Exp Value B2	C2	IonScore C2	Exp Value C2	D2	IonScore D2	Exp Value D2	# Missed Cleavages
	FTDEEVDELYR	1	2	1	P19105	R11(Label:13C(6))	1421.65	0	1.49041e+06	0	0				0.940711	1											High	61.2	5.80312e-06							0
	GNFNYIEFTR	3	2	1	P19105	R10(Label:13C(6))	1266.62	0	5.06843e+06	0	5.38734e+06				1.11298	1											High	60.83	1.21015e-05				High	50.64	0.000126426	0
	GNFNYIEFTR	4	2	1	P19105		1260.6	0	4.55394e+06	0	5.25286e+06										1.0256	1					High	49	0.000157366				High	53.88	5.259e-05	0
	ELLTTMGDRFTDEEVDELYR	4	2	1	P19105	M6(Oxidation); R9(Label:13C(6)); R20(Label:13C(6))	2460.15	0	3.55988e+06	0	844246				1.011	1					1.32081	1					High	41.64	0.000743755				High	27.32	0.0209449	1
	ATSNVFAMFDQSQIQEFK	4	3	1	P19105	M8(Oxidation); K18(Label:13C(6)15N(2))	2114.99	0	505731	0	787570				1.35712	1					1.11426	1					High	40.94	0.000769136				High	87.22	1.8398e-08	0
	ELLTTMGDRFTDEEVDELYR	1	2	1	P19105	M6(Oxidation)	2448.11	0	1.24001e+06	0	0																High	33.76	0.00361825							1
	FTDEEVDELYR	2	2	1	P19105		1415.63	0	0	0	1.87562e+06										1.04016	1											High	64.33	1.99248e-06	0
O95817	BAG family molecular chaperone regulator 3 OS=Homo sapiens GN=BAG3 PE=1 SV=3 - [BAG3_HUMAN]		1.0565		0.707821	4	1	2	2	6	0	1.27035e+06	0	836426			1				2	17.6314					111.139	2.26	1	2					144.953	4	2	4	575	61.5569	6.94678
	Sequence	# PSMs	# Proteins	# Protein Groups	Protein Group Accessions	Modifications	MH+ [Da]	A5: Area	B5: Area	C5: Area	D5: Area	A5: Heavy/Light	A5: Heavy/Light Count	A5: Heavy/Light Variability [%]	B5: Heavy/Light	B5: Heavy/Light Count	B5: Heavy/Light Variability [%]	C5: Heavy/Light	C5: Heavy/Light Count	C5: Heavy/Light Variability [%]	D5: Heavy/Light	D5: Heavy/Light Count	D5: Heavy/Light Variability [%]	A2	IonScore A2	Exp Value A2	B2	IonScore B2	Exp Value B2	C2	IonScore C2	Exp Value C2	D2	IonScore D2	Exp Value D2	# Missed Cleavages
	ELLALDSVDPEGR	3	1	1	O95817		1413.72	0	1.20242e+06	0	1.49286e+06				1.0565	1					0.629029	1					High	71.09	1.44326e-06				High	64.8	6.01003e-06	0
	ELLALDSVDPEGR	2	1	1	O95817	R13(Label:13C(6))	1419.74	0	1.27035e+06	0	939055																High	55.66	5.58228e-05				High	53.64	9.06116e-05	0
	SSLGSHQLPR	1	1	1	O95817		1081.57	0	0	0	179989										0.796482	1											High	33.16	0.00927473	0
Q00610	Clathrin heavy chain 1 OS=Homo sapiens GN=CLTC PE=1 SV=5 - [CLH1_HUMAN]		1.0538			0.66	1	1	1	1	0	390385	0	0			1										29.68	0.66	1	1									1675	191.493	5.69385
	Sequence	# PSMs	# Proteins	# Protein Groups	Protein Group Accessions	Modifications	MH+ [Da]	A5: Area	B5: Area	C5: Area	D5: Area	A5: Heavy/Light	A5: Heavy/Light Count	A5: Heavy/Light Variability [%]	B5: Heavy/Light	B5: Heavy/Light Count	B5: Heavy/Light Variability [%]	C5: Heavy/Light	C5: Heavy/Light Count	C5: Heavy/Light Variability [%]	D5: Heavy/Light	D5: Heavy/Light Count	D5: Heavy/Light Variability [%]	A2	IonScore A2	Exp Value A2	B2	IonScore B2	Exp Value B2	C2	IonScore C2	Exp Value C2	D2	IonScore D2	Exp Value D2	# Missed Cleavages
	LLYNNVSNFGR	1	1	1	Q00610		1296.66	0	390385	0	0				1.0538	1											High	29.68	0.0180846							0
Q9H307	Pinin OS=Homo sapiens GN=PNN PE=1 SV=4 - [PININ_HUMAN]		1.05076		0.648581	6.42	1	5	5	8	0	1.24036e+06	0	640775			4	14.3397			3	14.2379					119.559	5.3	4	5					63.0185	4.04	3	3	717	81.565	7.13721
	Sequence	# PSMs	# Proteins	# Protein Groups	Protein Group Accessions	Modifications	MH+ [Da]	A5: Area	B5: Area	C5: Area	D5: Area	A5: Heavy/Light	A5: Heavy/Light Count	A5: Heavy/Light Variability [%]	B5: Heavy/Light	B5: Heavy/Light Count	B5: Heavy/Light Variability [%]	C5: Heavy/Light	C5: Heavy/Light Count	C5: Heavy/Light Variability [%]	D5: Heavy/Light	D5: Heavy/Light Count	D5: Heavy/Light Variability [%]	A2	IonScore A2	Exp Value A2	B2	IonScore B2	Exp Value B2	C2	IonScore C2	Exp Value C2	D2	IonScore D2	Exp Value D2	# Missed Cleavages
	RIEFAEQINK	2	1	1	Q9H307	R1(Label:13C(6)); K10(Label:13C(6)15N(2))	1261.7	0	1.32244e+06	0	756583				1.12	1					0.589477	1					High	45.58	0.000539554				High	33.87	0.00785541	1
	DLIQDQNMDEK	1	1	1	Q9H307	M8(Oxidation); K11(Label:13C(6)15N(2))	1372.61	0	709667	0	0				1.19502	1											High	41.22	0.000524789							0
	LEVQAEEER	1	1	1	Q9H307	R9(Label:13C(6))	1108.55	0	149181	0	0				0.800409	1											High	35.41	0.00450313							0
	DLIQDQNMDEK	2	1	1	Q9H307	M8(Oxidation)	1364.6	0	593855	0	716604										0.825156	1					High	34	0.00221856				High	34.12	0.00207183	0
	TLQEQLEK	1	1	1	Q9H307		988.527	0	1.68898e+06	0	0				0.985806	1											Medium	24.97	0.0767392							0
	DLEGAVSR	1	1	1	Q9H307		846.428	0	0	0	449137										0.648581	1											Medium	25.54	0.0480318	0
Q9ULR0	Pre-mRNA-splicing factor ISY1 homolog OS=Homo sapiens GN=ISY1 PE=1 SV=3 - [ISY1_HUMAN]		1.05002		0.674591	12.98	1	3	3	11	0	764836	0	1.94248e+06			3	21.3813			2	19.2266					253.632	12.98	3	6					272.67	9.47	2	5	285	32.9719	5.17334
	Sequence	# PSMs	# Proteins	# Protein Groups	Protein Group Accessions	Modifications	MH+ [Da]	A5: Area	B5: Area	C5: Area	D5: Area	A5: Heavy/Light	A5: Heavy/Light Count	A5: Heavy/Light Variability [%]	B5: Heavy/Light	B5: Heavy/Light Count	B5: Heavy/Light Variability [%]	C5: Heavy/Light	C5: Heavy/Light Count	C5: Heavy/Light Variability [%]	D5: Heavy/Light	D5: Heavy/Light Count	D5: Heavy/Light Variability [%]	A2	IonScore A2	Exp Value A2	B2	IonScore B2	Exp Value B2	C2	IonScore C2	Exp Value C2	D2	IonScore D2	Exp Value D2	# Missed Cleavages
	YASETLQAQSEEAR	2	1	1	Q9ULR0	R14(Label:13C(6))	1588.75	0	963301	0	1.88988e+06				1.05002	1											High	88.16	1.99347e-08				High	61.4	9.45389e-06	0
	YASETLQAQSEEAR	4	1	1	Q9ULR0		1582.73	0	917415	0	2.46368e+06										0.767097	1					High	66.45	2.12877e-06				High	82.54	5.26541e-08	0
	VAQIQNAGLGEFR	2	1	1	Q9ULR0		1402.74	0	946844	0	1.42128e+06				1.36859	1					0.59324	1					High	45.44	0.000618668				High	72.25	1.25387e-06	0
	IRDLNDEINK	2	1	1	Q9ULR0		1229.64	0	384362	0	0				0.910465	1											High	36.16	0.00522942							1
	VAQIQNAGLGEFR	1	1	1	Q9ULR0	R13(Label:13C(6))	1408.76	0	0	0	822067																						High	43.02	0.00100775	0
Q96J01	THO complex subunit 3 OS=Homo sapiens GN=THOC3 PE=1 SV=1 - [THOC3_HUMAN]		1.03903			8.55	1	3	3	6	0	2.48398e+06	0	0			3	3.61793									135.965	8.55	3	6						0			351	38.7468	6.0874
	Sequence	# PSMs	# Proteins	# Protein Groups	Protein Group Accessions	Modifications	MH+ [Da]	A5: Area	B5: Area	C5: Area	D5: Area	A5: Heavy/Light	A5: Heavy/Light Count	A5: Heavy/Light Variability [%]	B5: Heavy/Light	B5: Heavy/Light Count	B5: Heavy/Light Variability [%]	C5: Heavy/Light	C5: Heavy/Light Count	C5: Heavy/Light Variability [%]	D5: Heavy/Light	D5: Heavy/Light Count	D5: Heavy/Light Variability [%]	A2	IonScore A2	Exp Value A2	B2	IonScore B2	Exp Value B2	C2	IonScore C2	Exp Value C2	D2	IonScore D2	Exp Value D2	# Missed Cleavages
	YVLGMQELFR	2	1	1	Q96J01	M5(Oxidation)	1271.64	0	5.02229e+06	0	0				1.03903	1											High	50	0.000176							0
	YVLGMQELFR	2	1	1	Q96J01	M5(Oxidation); R10(Label:13C(6))	1277.66	0	5.21829e+06	0	0																High	44.74	0.000681547							0
	TASVFLLEKDR	1	1	1	Q96J01	K9(Label:13C(6)15N(2)); R11(Label:13C(6))	1292.73	0	729022	0	0				1.09014	1											High	28.79	0.0206122							1
	TLSFSHDGK	1	1	1	Q96J01		991.481	0	1.50462e+06	0	0				1.01399	1											Medium	25.41	0.0424416							0
Q7RTV0	PHD finger-like domain-containing protein 5A OS=Homo sapiens GN=PHF5A PE=1 SV=1 - [PHF5A_HUMAN]		1.0331		0.621719	18.18	1	2	2	4	0	1.16759e+06	0	1.54522e+06			1				2	12.6748					49.88	11.82	1	1					146.804	18.18	2	3	110	12.397	8.41162
	Sequence	# PSMs	# Proteins	# Protein Groups	Protein Group Accessions	Modifications	MH+ [Da]	A5: Area	B5: Area	C5: Area	D5: Area	A5: Heavy/Light	A5: Heavy/Light Count	A5: Heavy/Light Variability [%]	B5: Heavy/Light	B5: Heavy/Light Count	B5: Heavy/Light Variability [%]	C5: Heavy/Light	C5: Heavy/Light Count	C5: Heavy/Light Variability [%]	D5: Heavy/Light	D5: Heavy/Light Count	D5: Heavy/Light Variability [%]	A2	IonScore A2	Exp Value A2	B2	IonScore B2	Exp Value B2	C2	IonScore C2	Exp Value C2	D2	IonScore D2	Exp Value D2	# Missed Cleavages
	ICDECNYGSYQGR	2	1	1	Q7RTV0	C2(Methylthio); C5(Methylthio); R13(Label:13C(6))	1605.58	0	1.16759e+06	0	577113				1.0331	1					0.570971	1					High	49.88	5.7289e-05				High	85.21	1.54742e-08	0
	ICDECNYGSYQGR	1	1	1	Q7RTV0	C2(Methylthio); C5(Methylthio)	1599.56	0	0	0	1.05736e+06																						High	63.42	2.33673e-06	0
	TDLFYER	1	1	1	Q7RTV0	R7(Label:13C(6))	949.468	0	0	0	2.03307e+06										0.676977	1											Medium	27.43	0.0346977	0
Q15287	RNA-binding protein with serine-rich domain 1 OS=Homo sapiens GN=RNPS1 PE=1 SV=1 - [RNPS1_HUMAN]		1.03234		0.754105	7.54	1	2	2	18	0	6.86985e+06	0	7.47276e+06			5	27.3502			4	18.8922					333.964	7.54	2	10					266.298	7.54	2	8	305	34.1877	11.8394
	Sequence	# PSMs	# Proteins	# Protein Groups	Protein Group Accessions	Modifications	MH+ [Da]	A5: Area	B5: Area	C5: Area	D5: Area	A5: Heavy/Light	A5: Heavy/Light Count	A5: Heavy/Light Variability [%]	B5: Heavy/Light	B5: Heavy/Light Count	B5: Heavy/Light Variability [%]	C5: Heavy/Light	C5: Heavy/Light Count	C5: Heavy/Light Variability [%]	D5: Heavy/Light	D5: Heavy/Light Count	D5: Heavy/Light Variability [%]	A2	IonScore A2	Exp Value A2	B2	IonScore B2	Exp Value B2	C2	IonScore C2	Exp Value C2	D2	IonScore D2	Exp Value D2	# Missed Cleavages
	GYAYVEFENPDEAEK	5	1	1	Q15287		1760.76	0	1.22607e+07	0	1.45416e+07				1.03234	1											High	74.72	1.99e-07				High	63.04	2.97955e-06	0
	GYAYVEFENPDEAEK	5	1	1	Q15287	K15(Label:13C(6)15N(2))	1768.77	0	1.26293e+07	0	1.01642e+07										0.698969	1					High	69.93	7.62187e-07				High	75.5	2.07151e-07	0
	MIDMPVER	5	1	1	Q15287	M1(Oxidation); M4(Oxidation)	1022.46	0	1.11041e+06	0	403870				0.904211	3	49.1383				0.717051	2	18.8922				High	37.99	0.00116758				High	29.78	0.00778452	0
	MIDMPVER	3	1	1	Q15287	M1(Oxidation); M4(Oxidation); R8(Label:13C(6))	1028.48	0	729461	0	376756				1.6101	1					0.952265	1					High	27.18	0.0161755				High	25.99	0.0226591	0
Q9H2U1	Probable ATP-dependent RNA helicase DHX36 OS=Homo sapiens GN=DHX36 PE=1 SV=2 - [DHX36_HUMAN]		1.02937		0.432032	5.16	1	3	3	9	0	2.20699e+06	0	974455			3	6.27712			1						306.692	5.16	3	8					55.16	1.39	1	1	1008	114.688	7.6792
	Sequence	# PSMs	# Proteins	# Protein Groups	Protein Group Accessions	Modifications	MH+ [Da]	A5: Area	B5: Area	C5: Area	D5: Area	A5: Heavy/Light	A5: Heavy/Light Count	A5: Heavy/Light Variability [%]	B5: Heavy/Light	B5: Heavy/Light Count	B5: Heavy/Light Variability [%]	C5: Heavy/Light	C5: Heavy/Light Count	C5: Heavy/Light Variability [%]	D5: Heavy/Light	D5: Heavy/Light Count	D5: Heavy/Light Variability [%]	A2	IonScore A2	Exp Value A2	B2	IonScore B2	Exp Value B2	C2	IonScore C2	Exp Value C2	D2	IonScore D2	Exp Value D2	# Missed Cleavages
	ASLLDDYQLPEILR	2	1	1	Q9H2U1		1645.87	0	1.30938e+06	0	974455				0.986739	1					0.432032	1					High	65.01	5.82098e-06				High	55.16	5.56241e-05	0
	LMDPPSNEAVLLSIR	1	1	1	Q9H2U1	M2(Oxidation); R15(Label:13C(6))	1676.9	0	899765	0	0				1.02937	1											High	64.15	6.96111e-06							0
	LMDPPSNEAVLLSIR	1	1	1	Q9H2U1	M2(Oxidation)	1670.88	0	1.02673e+06	0	0																High	60.71	1.60495e-05							0
	ASLLDDYQLPEILR	2	1	1	Q9H2U1	R14(Label:13C(6))	1651.89	0	1.29201e+06	0	0																High	48.1	0.000250134							0
	SYIDRDSEYLLQENEPDGTLDQK	3	1	1	Q9H2U1		2728.25	0	4.28487e+06	0	0				1.21527	1											High	43.62	0.000373679							1
P35579	Myosin-9 OS=Homo sapiens GN=MYH9 PE=1 SV=4 - [MYH9_HUMAN]		1.02913		1.05566	39.69	4	73	73	457	0	1.56858e+07	0	2.07026e+07			74	7.3843			83	8.94375					7815.88	37.6	65	206					9231.54	33.93	65	251	1960	226.392	5.60498
	Sequence	# PSMs	# Proteins	# Protein Groups	Protein Group Accessions	Modifications	MH+ [Da]	A5: Area	B5: Area	C5: Area	D5: Area	A5: Heavy/Light	A5: Heavy/Light Count	A5: Heavy/Light Variability [%]	B5: Heavy/Light	B5: Heavy/Light Count	B5: Heavy/Light Variability [%]	C5: Heavy/Light	C5: Heavy/Light Count	C5: Heavy/Light Variability [%]	D5: Heavy/Light	D5: Heavy/Light Count	D5: Heavy/Light Variability [%]	A2	IonScore A2	Exp Value A2	B2	IonScore B2	Exp Value B2	C2	IonScore C2	Exp Value C2	D2	IonScore D2	Exp Value D2	# Missed Cleavages
	TQLEELEDELQATEDAK	10	3	1	P35579	K17(Label:13C(6)15N(2))	1969.92	0	5.93363e+06	0	7.42424e+06				0.970014	1					1.07676	2	4.48102				High	125.15	3.69645e-12				High	137.13	2.2172e-13	0
	LQVELDNVTGLLSQSDSK	9	1	1	P35579		1946	0	1.71698e+07	0	1.72168e+07				0.893924	1											High	122.2	9.70121e-12				High	106.26	3.84462e-10	0
	LQVELDNVTGLLSQSDSK	9	1	1	P35579	K18(Label:13C(6)15N(2))	1954.02	0	1.53485e+07	0	1.86146e+07				0.832779	1					1.0733	2	0.782707				High	117.54	3.03941e-11				High	109.84	1.78974e-10	0
	ANLQIDQINTDLNLER	4	1	1	P35579		1869.96	0	6.22627e+06	0	7.73562e+06				0.982004	1											High	111.47	1.46135e-10				High	91.1	1.61459e-08	0
	IAEFTTNLTEEEEK	5	1	1	P35579		1653.78	0	1.03576e+07	0	1.17424e+07				0.828159	1					1.01423	1					High	108.23	2.05179e-10				High	115.72	3.65706e-11	0
	TQLEELEDELQATEDAK	9	3	1	P35579		1961.91	0	6.11705e+06	0	7.10647e+06				1.16465	1											High	103.61	4.81241e-10				High	122.89	5.57737e-12	0
	IAEFTTNLTEEEEK	4	1	1	P35579	K14(Label:13C(6)15N(2))	1661.79	0	8.57774e+06	0	1.15999e+07																High	96.37	3.34478e-09				High	107.98	2.22113e-10	0
	IAQLEEELEEEQGNTELINDR	7	1	1	P35579		2472.16	0	8.30488e+06	0	9.97956e+06				1.01927	2	1.67199				1.05744	2	1.4561				High	94.83	3.56804e-09				High	55.97	2.84546e-05	0
	IAQLEEELEEEQGNTELINDR	3	1	1	P35579	R21(Label:13C(6))	2478.19	0	8.56095e+06	0	1.02038e+07																High	90.83	9.99506e-09				High	46.96	0.000241647	0
	ANLQIDQINTDLNLER	5	1	1	P35579	R16(Label:13C(6))	1875.98	0	6.04152e+06	0	8.30006e+06										1.07297	1					High	88.24	2.57946e-08				High	105.96	4.34775e-10	0
	ELEDATETADAMNR	5	1	1	P35579	M12(Oxidation)	1581.67	0	7.70606e+06	0	1.60969e+07				1.03463	1					1.01491	1					High	87.85	9.14263e-09				High	108.27	7.64907e-11	0
	IAQLEEQLDNETK	4	1	1	P35579	K13(Label:13C(6)15N(2))	1538.77	0	5973503	0	7.36778e+06				1.03236	1					1.04458	1					High	87.6	3.24969e-08				High	104.82	6.14722e-10	0
	QLLQANPILEAFGNAK	7	3	1	P35579	K16(Label:13C(6)15N(2))	1734.95	0	1.98226e+06	0	3.40653e+06				1.20589	2	56.3431				1.08313	1					High	85.79	3.84904e-08				High	63.94	5.85286e-06	0
	IAQLEEQLDNETK	4	1	1	P35579		1530.76	0	5.78628e+06	0	7.10938e+06																High	85.26	5.6294e-08				High	76.03	4.71478e-07	0
	LTEMETLQSQLMAEK	6	1	1	P35579	M4(Oxidation); M12(Oxidation)	1783.84	0	1.34251e+06	0	3.22905e+06				1.00482	1					1.16459	1					High	84.1	5.34937e-08				High	66.17	3.27295e-06	0
	KVEAQLQELQVK	2	1	1	P35579	K1(Label:13C(6)15N(2)); K12(Label:13C(6)15N(2))	1428.84	0	1.01996e+06	0	1.38093e+06				1.03595	1											High	83.44	4.32517e-08				High	28.3	0.0147911	1
	TELEDTLDSTAAQQELR	1	1	1	P35579	R17(Label:13C(6))	1925.93	0	776534	0	0				1.19373	1											High	81.83	9.97341e-08							0
	IAEFTTNLTEEEEKSK	4	1	1	P35579		1868.9	0	1.45943e+06	0	2.36811e+07				1.05573	1					1.03802	2	6.43455				High	80.78	1.36203e-07				High	82.81	8.24671e-08	1
	LTEMETLQSQLMAEK	5	1	1	P35579	M4(Oxidation); M12(Oxidation); K15(Label:13C(6)15N(2))	1791.85	0	1.67824e+06	0	3.65851e+06				1.23738	1					1.133	1					High	79.64	1.48297e-07				High	78.95	1.81474e-07	0
	DFSALESQLQDTQELLQEENR	6	1	1	P35579	R21(Label:13C(6))	2499.2	0	9.69244e+06	0	1.07368e+07				1.02074	2	6.12467				1.01036	2	1.06341				High	79.07	1.40603e-07				High	67.2	2.21033e-06	0
	NFINNPLAQADWAAK	3	1	1	P35579		1672.84	0	1.02874e+06	0	1.56438e+06				1.01576	1					1.09064	1					High	77.48	3.65337e-07				High	85.01	6.35733e-08	0
	IAQLEEQLDNETKER	5	1	1	P35579		1815.9	0	1.71639e+07	0	1.98121e+07				1.002	1					0.982112	1					High	76.8	4.04279e-07				High	81.3	1.43444e-07	1
	SMEAEMIQLQEELAAAER	3	1	1	P35579	M2(Oxidation); M6(Oxidation); R18(Label:13C(6))	2086.96	0	2.31702e+06	0	2.90662e+06				1.04402	1					1.12626	1					High	76.3	2.57865e-07				High	102.29	5.96103e-10	0
	IMGIPEEEQMGLLR	6	1	1	P35579	M2(Oxidation); M10(Oxidation); R14(Label:13C(6))	1653.82	0	1.21066e+07	0	1.47862e+07				1.07547	1					1.05123	1					High	76.17	5.43479e-07				High	58.65	3.06349e-05	0
	DFSALESQLQDTQELLQEENR	5	1	1	P35579		2493.17	0	9.1116e+06	0	1.05164e+07																High	75.38	3.10016e-07				High	65.74	2.94688e-06	0
	MQQNIQELEEQLEEEESAR	7	1	1	P35579	M1(Oxidation); R19(Label:13C(6))	2355.06	0	4.58979e+06	0	4.02559e+06				1.03857	2	5.18589				1.13351	1					High	73.06	3.83091e-07				High	109.89	8.41035e-11	0
	NLPIYSEEIVEMYK	3	1	1	P35579	M12(Oxidation)	1743.85	0	3.05309e+06	0	2.61785e+06				0.882117	1											High	70.65	1.214e-06				High	51.02	0.000109114	0
	QLLQANPILEAFGNAK	11	3	1	P35579		1726.94	0	2.41538e+06	0	3.14507e+06																High	69.88	1.5009e-06				High	54.17	5.49354e-05	0
	ELESQISELQEDLESER	2	1	1	P35579	R17(Label:13C(6))	2039.96	0	3.56703e+06	0	1.0015e+06				0.985986	1											High	69.58	1.52563e-06				Medium	27	0.0272353	0
	IMGIPEEEQMGLLR	6	1	1	P35579	M2(Oxidation); M10(Oxidation)	1647.8	0	1.1257e+07	0	1.45701e+07																High	69.16	2.70586e-06				High	45.5	0.000603134	0
	MQQNIQELEEQLEEEESAR	8	1	1	P35579	M1(Oxidation)	2349.04	0	4.57655e+06	0	5.81475e+06										1.10126	1					High	68.81	9.79842e-07				High	84.03	2.51058e-08	0
	ASITALEAK	3	1	1	P35579	K9(Label:13C(6)15N(2))	911.525	0	4.30319e+06	0	8.37951e+06				1.0197	1					1.05507	1					High	68.56	2.57734e-06				High	57.87	3.02115e-05	0
	IIGLDQVAGMSETALPGAFK	2	1	1	P35579	M10(Oxidation); K20(Label:13C(6)15N(2))	2042.06	0	1.21621e+07	0	0				0.99982	1											High	67.39	2.96383e-06							0
	IAQLEEQLDNETKER	6	1	1	P35579	K13(Label:13C(6)15N(2)); R15(Label:13C(6))	1829.94	0	1.77232e+07	0	1.94027e+07				1.03258	1					0.989612	1					High	66.03	4.7522e-06				High	83.69	8.14507e-08	1
	VISGVLQLGNIVFK	7	1	1	P35579		1486.9	0	2.51832e+06	0	2.65446e+06				0.858114	1					0.498873	1					High	65.73	1.4896e-06				High	87.03	1.01767e-08	0
	SMEAEMIQLQEELAAAER	4	1	1	P35579	M2(Oxidation); M6(Oxidation)	2080.94	0	2.21934e+06	0	2.76872e+06										1.04981	1					High	65.34	2.73408e-06				High	103.88	3.41733e-10	0
	ELESQISELQEDLESER	5	1	1	P35579		2033.94	0	3.69086e+06	0	4.58763e+06										0.912373	2	7.91723				High	64.19	3.98214e-06				High	75.68	2.83916e-07	0
	LEVNLQAMK	3	1	1	P35579	M8(Oxidation); K9(Label:13C(6)15N(2))	1069.57	0	2.72439e+06	0	4.60369e+06				0.949713	1					0.966629	1					High	62.21	1.11217e-05				High	44.08	0.000723056	0
	IIGLDQVAGMSETALPGAFK	7	1	1	P35579	M10(Oxidation)	2034.05	0	1.21643e+07	0	1.15439e+07										1.01163	1					High	61.45	1.37858e-05				High	71.43	1.38494e-06	0
	QLEEAEEEAQR	4	1	1	P35579	R11(Label:13C(6))	1337.62	0	1.86565e+06	0	4.76149e+06				1.00423	1											High	60.86	1.02954e-05				High	55.81	3.28027e-05	0
	VISGVLQLGNIVFK	5	1	1	P35579	K14(Label:13C(6)15N(2))	1494.91	0	2.16101e+06	0	1.1166e+06																High	60.58	4.87608e-06				High	74.93	1.65047e-07	0
	QLEEAEEEAQR	4	1	1	P35579		1331.6	0	1.89601e+06	0	4.62743e+06										1.02897	1					High	59.27	8.28129e-06				High	66.28	1.57788e-06	0
	NTDQASMPDNTAAQK	2	2	1	P35579	M7(Oxidation)	1607.69	0	415880	0	402355				1.04644	1											High	59.16	6.76193e-06				High	44.52	0.000181388	0
	ALEEAMEQKAELER	3	1	1	P35579	M6(Oxidation)	1662.79	0	529763	0	5.24769e+06				0.878681	1					0.972439	1					High	57.38	2.77871e-05				High	58.77	1.99773e-05	1
	KEEELQAALAR	3	3	1	P35579		1257.68	0	1.70094e+06	0	3.84924e+06				0.969161	1					1.03765	2	11.7769				High	57.37	3.53637e-05				High	44.55	0.000689227	1
	ASITALEAK	1	1	1	P35579		903.511	0	4.22005e+06	0	0																High	57.29	5.18854e-05							0
	GALALEEKR	2	1	1	P35579	K8(Label:13C(6)15N(2)); R9(Label:13C(6))	1000.59	0	785656	0	1.81803e+06				0.932037	1					0.95081	1					High	57.15	3.88396e-05				High	44.86	0.00062215	1
	NLPIYSEEIVEMYK	4	1	1	P35579	M12(Oxidation); K14(Label:13C(6)15N(2))	1751.86	0	2.69318e+06	0	2.76672e+06										1.05687	1					High	55.86	4.12475e-05				High	63.27	7.51209e-06	0
	ALEQQVEEMK	4	1	1	P35579	M9(Oxidation); K10(Label:13C(6)15N(2))	1228.59	0	2.48039e+06	0	4.9221e+06				1.00096	2	12.2487				1.03967	1					High	53.38	5.96957e-05				High	48.46	0.000185329	0
	QAQQERDELADEIANSSGK	5	1	1	P35579	R6(Label:13C(6)); K19(Label:13C(6)15N(2))	2103	0	9.87787e+06	0	11076015				0.950227	1											High	52.79	7.65355e-05				High	54.07	5.68026e-05	1
	NTDQASMPDNTAAQK	3	2	1	P35579	M7(Oxidation); K15(Label:13C(6)15N(2))	1615.7	0	435192	0	458425										1.13935	1					High	51.34	4.09328e-05				High	63.02	2.5942e-06	0
	ALEQQVEEMKTQLEELEDELQATEDAK	8	1	1	P35579	M9(Oxidation)	3163.48	0	4.2785e+06	0	4.87848e+06				1.08191	1					1.28888	1					High	49.96	8.62911e-05				High	43.55	0.000340009	1
	THEAQIQEMR	3	1	1	P35579	M9(Oxidation)	1258.58	0	486013	0	633199				1.08956	1											High	49.82	9.5372e-05				High	42.36	0.000531399	0
	GALALEEKR	1	1	1	P35579		986.559	0	819472	0	0																High	49.05	0.000263837							1
	TVGQLYKEQLAK	3	1	1	P35579	K7(Label:13C(6)15N(2)); K12(Label:13C(6)15N(2))	1393.8	0	925248	0	2.86515e+06				1.01997	1											High	48.94	0.000155726				High	33.83	0.005382	1
	LEVNLQAMK	3	1	1	P35579	M8(Oxidation)	1061.56	0	2.86864e+06	0	4.43634e+06																High	47.51	0.000294515				High	43.84	0.000673267	0
	KFDQLLAEEK	4	4	1	P35579	K1(Label:13C(6)15N(2)); K10(Label:13C(6)15N(2))	1236.68	0	8.20082e+06	0	1.13326e+07				1.11137	1											High	47.3	0.000354728				High	31.3	0.0150115	1
	TLEEEAKTHEAQIQEMR	5	1	1	P35579	M16(Oxidation)	2058.97	0	3.65561e+06	0	6.1258e+06				1.06862	1											High	46.82	0.000243325				High	37.57	0.00200357	1
	FDQLLAEEK	2	4	1	P35579		1092.55	0	1.86684e+06	0	2.55409e+06				1.26921	1					1.16686	1					High	46.48	0.000443064				High	51.62	0.000138419	0
	ASREEILAQAK	8	1	1	P35579		1215.66	0	3.22702e+06	0	4.94153e+06				0.959289	1					1.07827	2	6.87463				High	45.72	0.0005787				High	43.69	0.000904296	1
	ALEQQVEEMK	7	1	1	P35579	M9(Oxidation)	1220.58	0	2.23546e+06	0	3.91787e+06										1.29301	1					High	45.63	0.000361055				High	48.98	0.000170107	0
	KEEELQAALAR	4	3	1	P35579	K1(Label:13C(6)15N(2)); R11(Label:13C(6))	1271.71	0	1.62231e+06	0	3.64165e+06				1.18803	1											High	44.12	0.000768706				High	43.89	0.000894219	1
	VVFQEFR	4	1	1	P35579		924.491	0	2.7001e+06	0	2.87673e+06				1.08577	1					1.12492	1					High	43.68	0.000962091				High	38.09	0.0035472	0
	VIQYLAYVASSHK	2	1	1	P35579		1478.8	0	1.84726e+06	0	2.385e+06				0.964275	1					0.993458	1					High	43.63	0.000901703				Medium	28.32	0.0296671	0
	TDLLLEPYNK	4	1	1	P35579	K10(Label:13C(6)15N(2))	1213.65	0	2.8629e+06	0	2.80303e+06				1.0342	1											High	43.49	0.000926767				High	40.04	0.0020857	0
	ALEEAMEQK	3	1	1	P35579	M6(Oxidation)	1064.49	0	1.10265e+06	0	1.41164e+06				1.07547	1											High	43.49	0.000405181				High	37.62	0.00160008	0
	TEMEDLMSSK	6	1	1	P35579	M3(Oxidation); M7(Oxidation); K10(Label:13C(6)15N(2))	1210.5	0	479035	0	629650				0.860379	1											High	43.36	0.000257082				High	33.83	0.00212622	0
	TEMEDLMSSK	8	1	1	P35579	M3(Oxidation); M7(Oxidation)	1202.49	0	584236	0	585245										1.07587	1					High	43.29	0.000261259				High	54.8	1.70062e-05	0
	EQADFAIEALAK	4	1	1	P35579	K12(Label:13C(6)15N(2))	1313.68	0	2.73745e+06	0	2.59472e+06																High	43.08	0.000988999				High	41.59	0.00139379	0
	KFDQLLAEEK	4	4	1	P35579		1220.65	0	7.19835e+06	0	1.09508e+07										1.0418	1					High	42.54	0.00122859				High	41.74	0.0014771	1
	VDYKADEWLMK	1	2	1	P35579	M10(Oxidation)	1413.67	0	1.06888e+06	0	0				0.965237	1											High	42.26	0.00079338							1
	ASREEILAQAK	3	1	1	P35579	R3(Label:13C(6)); K11(Label:13C(6)15N(2))	1229.7	0	3.40936e+06	0	0				1.0565	1											High	41.6	0.00118303							1
	THEAQIQEMR	4	1	1	P35579	M9(Oxidation); R10(Label:13C(6))	1264.6	0	505306	0	1.02503e+06										1.12234	2	0.45952				High	39.25	0.001551				High	55.14	3.94993e-05	0
	VVFQEFR	2	1	1	P35579	R7(Label:13C(6))	930.511	0	2.93168e+06	0	0																High	39.18	0.00286252							0
	TEMEDLMSSKDDVGK	2	1	1	P35579	M3(Oxidation); M7(Oxidation); K10(Label:13C(6)15N(2)); K15(Label:13C(6)15N(2))	1732.75	0	8.02313e+06	0	0				1.06335	1											High	38.4	0.00080551							1
	GDLPFVVPR	1	1	1	P35579	R9(Label:13C(6))	1005.58	0	649734	0	0				1.0239	1											High	38.35	0.00240528							0
	GALALEEK	2	1	1	P35579		830.459	0	881405	0	1.92403e+06				0.987034	1					1.14616	1					High	38.13	0.00373772				High	44.89	0.000786524	0
	EQEVNILK	3	1	1	P35579	K8(Label:13C(6)15N(2))	980.543	0	2.52583e+06	0	5.41336e+06				1.02709	1					1.23903	1					High	37.94	0.00310943				High	41.76	0.00134028	0
	EMEAELEDER	5	1	1	P35579	M2(Oxidation); R10(Label:13C(6))	1272.53	0	4.0687e+06	0	7.67539e+06				0.941738	1					1.0012	1					High	37.76	0.000933407				High	53.51	2.2888e-05	0
	ALEEAMEQK	2	1	1	P35579	M6(Oxidation); K9(Label:13C(6)15N(2))	1072.5	0	1.18586e+06	0	1.48275e+06										1.05566	1					High	36.02	0.00261286				High	38.04	0.00160962	0
	EQADFAIEALAK	2	1	1	P35579		1305.66	0	0	0	0																High	36	0.00454651				High	56.01	4.62377e-05	0
	TDLLLEPYNK	2	1	1	P35579		1205.64	0	2.72637e+06	0	2.58919e+06										1.07208	1					High	35.87	0.00547407				High	51.48	0.000145088	0
	QAQQERDELADEIANSSGK	3	1	1	P35579		2088.97	0	10395276	0	1.09587e+07										1.02503	1					High	34.82	0.00407068				High	68.69	1.57516e-06	1
	RGDLPFVVPR	7	1	1	P35579	R1(Label:13C(6)); R10(Label:13C(6))	1167.7	0	8.34373e+06	0	1.39481e+06				1.21668	1					0.89799	1					High	34.81	0.00262644				High	32.62	0.00407527	1
	SMMQDREDQSILCTGESGAGK	2	1	1	P35579	M2(Oxidation); M3(Oxidation); R6(Label:13C(6)); C13(Methylthio); K21(Label:13C(6)15N(2))	2334.97	0	596138	0	0																High	34.1	0.00216806							1
	LQEMEGTVK	3	1	1	P35579	M4(Oxidation); K9(Label:13C(6)15N(2))	1058.52	0	799871	0	1.0043e+06				1.03916	1					1.06024	1					High	33.26	0.00769463				High	35.69	0.00439732	0
	FDQLLAEEK	4	4	1	P35579	K9(Label:13C(6)15N(2))	1100.57	0	2.36942e+06	0	2.98027e+06																High	32.53	0.0125656				High	40.92	0.00181237	0
	LQQELDDLLVDLDHQR	3	1	1	P35579		1949.98	0	1.07441e+06	0	0																High	32.47	0.010164							0
	TLEEEAKTHEAQIQEMR	5	1	1	P35579	K7(Label:13C(6)15N(2)); M16(Oxidation); R17(Label:13C(6))	2073	0	3.92151e+06	0	2348041										1.06097	1					High	32.07	0.00856799				High	41.99	0.000885377	1
	KLVWVPSDK	3	1	1	P35579		1071.62	0	2.18569e+06	0	3.73092e+06				1.02971	1					1.1429	1					High	31.8	0.0107363				High	31.28	0.0131073	1
	DLEGLSQR	3	1	1	P35579		917.465	0	1.34755e+06	0	4.08612e+06				1.58076	1											High	31.46	0.013504				High	35.86	0.00509756	0
	NTNPNFVR	2	2	1	P35579	R8(Label:13C(6))	967.501	0	756626	0	1.63935e+06				1.21159	1					1.26012	1					High	31.32	0.0159387				Medium	25.13	0.0624546	0
	ALEQQVEEMKTQLEELEDELQATEDAK	5	1	1	P35579	M9(Oxidation); K10(Label:13C(6)15N(2)); K27(Label:13C(6)15N(2))	3179.51	0	4.57454e+06	0	2.5777e+06										2.404	1					High	29.75	0.0108574				High	41.96	0.000639979	1
	GDLPFVVPR	1	1	1	P35579		999.56	0	634567	0	0																High	29.69	0.0219631							0
	VAAYDKLEK	2	1	1	P35579	K6(Label:13C(6)15N(2)); K9(Label:13C(6)15N(2))	1052.59	0	791557	0	3138051				1.18884	1					1.06983	1					High	29.26	0.0248419				High	30.15	0.0201422	1
	TELADKVTK	1	1	1	P35579	K6(Label:13C(6)15N(2)); K9(Label:13C(6)15N(2))	1020.59	0	850317	0	0				1.02855	1											High	29.06	0.0226602							1
	VKLQEMEGTVK	3	1	1	P35579	K2(Label:13C(6)15N(2)); M6(Oxidation); K11(Label:13C(6)15N(2))	1293.7	0	429990	0	1.77832e+06				0.797015	1					0.592328	2	156.065				High	28.84	0.0257316				High	30.76	0.0157818	1
	EMEAELEDER	5	1	1	P35579	M2(Oxidation)	1266.51	0	4.2821e+06	0	7.66618e+06																High	27.88	0.00907969				High	34.37	0.00187762	0
	VIQYLAYVASSHK	1	1	1	P35579	K13(Label:13C(6)15N(2))	1486.81	0	1.81377e+06	0	0																Medium	26.98	0.0377843							0
	KANLQIDQINTDLNLER	2	1	1	P35579		1998.05	0	2.82007e+06	0	2.17809e+06				1.27498	1											High	26.88	0.0303572				High	32.14	0.00925577	1
	LQQELDDLLVDLDHQR	1	1	1	P35579	R16(Label:13C(6))	1956	0	0	0	0																Medium	26.53	0.0390191							0
	KLVWVPSDK	3	1	1	P35579	K1(Label:13C(6)15N(2)); K9(Label:13C(6)15N(2))	1087.64	0	2.25062e+06	0	4.26407e+06																High	26.12	0.0328641				High	29.8	0.0140839	1
	KLEGDSTDLSDQIAELQAQIAELK	1	1	1	P35579	K1(Label:13C(6)15N(2)); K24(Label:13C(6)15N(2))	2631.36	0	508708	0	0				1.25102	1											Medium	25.79	0.0355905							1
	ALEEAMEQKAELER	2	1	1	P35579	M6(Oxidation); K9(Label:13C(6)15N(2)); R14(Label:13C(6))	1676.83	0	3.21168e+06	0	1.71293e+06				0.929327	1					1.02605	1					Medium	25.75	0.0461636				High	76.63	3.60668e-07	1
	KLEEEQIILEDQNCK	1	1	1	P35579	C14(Methylthio)	1877.89	0	2.70378e+06	0	0				1.07904	1											Medium	25.48	0.044736							1
	YEILTPNSIPK	2	1	1	P35579	K11(Label:13C(6)15N(2))	1282.71	0	875021	0	1.39906e+06				0.998904	1					0.699111	1					Medium	25.39	0.0452391				Medium	25.39	0.044661	0
	QIATLHAQVADMK	2	1	1	P35579	M12(Oxidation)	1441.74	0	2.08327e+06	0	1.22986e+06				1.06107	1					0.914476	1					Medium	24.74	0.0735265				High	41.27	0.0015974	0
	NFINNPLAQADWAAK	1	1	1	P35579	K15(Label:13C(6)15N(2))	1680.85	0	0	0	1.70618e+06																						High	81.9	1.29454e-07	0
	ELEDATETADAMNR	1	1	1	P35579		1565.67	0	0	0	908852										1.12272	1											High	72.83	2.67675e-07	0
	IAEFTTNLTEEEEKSK	2	1	1	P35579	K14(Label:13C(6)15N(2)); K16(Label:13C(6)15N(2))	1884.93	0	0	0	2.90806e+06																						High	68.77	2.05082e-06	1
	KVEAQLQELQVK	3	1	1	P35579		1412.8	0	0	0	2.03732e+06										1.07264	2	3.57375										High	68.16	2.00111e-06	1
	VEAQLQELQVK	2	1	1	P35579	K11(Label:13C(6)15N(2))	1292.72	0	0	0	2.4749e+06										1.19562	1											High	62.31	9.6642e-06	0
	ELEDATETADAMNR	1	1	1	P35579	R14(Label:13C(6))	1571.69	0	0	0	966633																						High	53.69	2.3516e-05	0
	ALELDSNLYR	1	1	1	P35579	R10(Label:13C(6))	1199.63	0	0	0	2.25284e+06										0.966685	1											High	53.35	0.000104498	0
	ELEDATETADAMNR	1	1	1	P35579	M12(Oxidation); R14(Label:13C(6))	1587.68	0	0	0	1.63369e+07																						High	52.75	2.72652e-05	0
	VEAQLQELQVK	1	1	1	P35579		1284.71	0	0	0	2.06998e+06																						High	52.4	0.000102428	0
	RQLEEAEEEAQR	1	1	1	P35579	R1(Label:13C(6)); R12(Label:13C(6))	1499.74	0	0	0	590510										1.11372	1											High	47.92	0.000318836	1
	TVGQLYKEQLAK	1	1	1	P35579		1377.77	0	0	0	2.9956e+06										0.956452	1											High	46.71	0.000387148	1
	TEMEDLMSSKDDVGK	1	1	1	P35579	M3(Oxidation); M7(Oxidation)	1716.72	0	0	0	1.06324e+06										0.979177	1											High	44.83	0.000168892	1
	QIATLHAQVADMK	2	1	1	P35579	M12(Oxidation); K13(Label:13C(6)15N(2))	1449.75	0	0	0	989427																						High	39.47	0.00224264	0
	DLEGLSQR	1	1	1	P35579	R8(Label:13C(6))	923.485	0	0	0	3.79526e+06										0.928817	1											High	37.26	0.00393717	0
	ALELDSNLYR	1	1	1	P35579		1193.61	0	0	0	2330482																						High	36.67	0.00471459	0
	KANLQIDQINTDLNLER	1	1	1	P35579	K1(Label:13C(6)15N(2)); R17(Label:13C(6))	2012.09	0	0	0	2.15314e+06										1.00426	1											High	32.58	0.00761867	1
	IRELESQISELQEDLESER	2	1	1	P35579		2303.12	0	0	0	237592																						High	31.78	0.00952471	1
	EQEVNILKK	1	1	1	P35579		1100.63	0	0	0	2.35985e+06										1.07845	1											High	30.92	0.0163842	1
	LQEMEGTVK	1	1	1	P35579	M4(Oxidation)	1050.51	0	0	0	947235																						High	30.14	0.012394	0
	QTLENERGELANEVK	1	1	1	P35579		1729.86	0	0	0	909317										0.909768	1											High	29.2	0.022302	1
	DLEGLSQRHEEK	1	1	1	P35579	R8(Label:13C(6)); K12(Label:13C(6)15N(2))	1454.73	0	0	0	538053										1.22385	1											High	28.14	0.0289275	1
	VNKDDIQK	1	1	1	P35579		959.511	0	0	0	86423.3										1.29525	1											Medium	27.76	0.0407011	1
	QTLENERGELANEVK	1	1	1	P35579	R7(Label:13C(6)); K15(Label:13C(6)15N(2))	1743.9	0	0	0	827267																						Medium	27.66	0.0325652	1
	GALALEEK	1	1	1	P35579	K8(Label:13C(6)15N(2))	838.473	0	0	0	2.20524e+06																						Medium	27.33	0.041701	0
	VKLQEMEGTVK	1	1	1	P35579	M6(Oxidation)	1277.67	0	0	0	1.41913e+06																						Medium	25.88	0.0538401	1
	MQQNIQELEEQLEEEESAR	1	1	1	P35579	R19(Label:13C(6))	2339.07	0	0	0	866706										1.04181	1											High	25.44	0.0258612	0
	VAAYDKLEK	1	1	1	P35579		1036.56	0	0	0	2.93323e+06																						Medium	25.13	0.0667512	1
Q96HS1	Serine/threonine-protein phosphatase PGAM5, mitochondrial OS=Homo sapiens GN=PGAM5 PE=1 SV=2 - [PGAM5_HUMAN]		1.02842		0.800043	20.76	1	7	7	18	0	3.30739e+06	0	2.22295e+06			6	8.31742			2	2.02801					282.337	20.76	7	11					184.223	11.76	3	7	289	31.9846	8.67529
	Sequence	# PSMs	# Proteins	# Protein Groups	Protein Group Accessions	Modifications	MH+ [Da]	A5: Area	B5: Area	C5: Area	D5: Area	A5: Heavy/Light	A5: Heavy/Light Count	A5: Heavy/Light Variability [%]	B5: Heavy/Light	B5: Heavy/Light Count	B5: Heavy/Light Variability [%]	C5: Heavy/Light	C5: Heavy/Light Count	C5: Heavy/Light Variability [%]	D5: Heavy/Light	D5: Heavy/Light Count	D5: Heavy/Light Variability [%]	A2	IonScore A2	Exp Value A2	B2	IonScore B2	Exp Value B2	C2	IonScore C2	Exp Value C2	D2	IonScore D2	Exp Value D2	# Missed Cleavages
	AIETTDIISR	2	1	1	Q96HS1	R10(Label:13C(6))	1124.62	0	2244915	0	1.53333e+06				1.34513	1											High	52.67	0.000111395				Medium	27.67	0.0347133	0
	AIETTDIISR	1	1	1	Q96HS1		1118.6	0	2.78274e+06	0	0																High	47.92	0.000363231							0
	NVESGEEELASK	2	1	1	Q96HS1		1291.6	0	1.08982e+06	0	1.44549e+06				1.01024	1											High	47.42	0.00019653				High	38.22	0.00156687	0
	EPLSLINVR	1	1	1	Q96HS1		1040.6	0	1.44266e+06	0	0				0.957632	1											High	45.11	0.000427022							0
	TLGDTGFMPPDK	3	1	1	Q96HS1	M8(Oxidation)	1294.59	0	4.60289e+06	0	3.69003e+06				1.13247	1					0.811061	1					High	42.8	0.000469703				High	53.82	3.79683e-05	0
	EPLSLINVR	1	1	1	Q96HS1	R9(Label:13C(6))	1046.62	0	1.38154e+06	0	0																High	42.14	0.000626216							0
	VSTDLLR	1	1	1	Q96HS1		803.459	0	1.04821e+06	0	0				0.98742	1											High	38.68	0.0030424							0
	REPLSLINVR	1	1	1	Q96HS1	R1(Label:13C(6)); R10(Label:13C(6))	1208.75	0	2.53655e+06	0	0				1.04693	1											High	38.01	0.000881193							1
	NVESGEEELASK	2	1	1	Q96HS1	K12(Label:13C(6)15N(2))	1299.61	0	974812	0	1.14074e+06										0.789175	1					High	32.98	0.00571473				High	58.99	1.42587e-05	0
	EQAELTGLR	1	1	1	Q96HS1	R9(Label:13C(6))	1022.55	0	1.45617e+06	0	0																High	29.19	0.0289811							0
	VSTDLLR	1	1	1	Q96HS1	R7(Label:13C(6))	809.479	0	1.01263e+06	0	0																Medium	24.83	0.0790888							0
	TLGDTGFMPPDK	2	1	1	Q96HS1	M8(Oxidation); K12(Label:13C(6)15N(2))	1302.61	0	0	0	2.96009e+06																						High	35.38	0.00285388	0
Q14764	Major vault protein OS=Homo sapiens GN=MVP PE=1 SV=4 - [MVP_HUMAN]		1.02328		0.342444	11.53	1	7	7	17	0	2.305e+06	0	1.60484e+06			6	8.3495			4	9.76957					293.012	10.19	6	12					125.922	5.04	4	5	893	99.2659	5.47803
	Sequence	# PSMs	# Proteins	# Protein Groups	Protein Group Accessions	Modifications	MH+ [Da]	A5: Area	B5: Area	C5: Area	D5: Area	A5: Heavy/Light	A5: Heavy/Light Count	A5: Heavy/Light Variability [%]	B5: Heavy/Light	B5: Heavy/Light Count	B5: Heavy/Light Variability [%]	C5: Heavy/Light	C5: Heavy/Light Count	C5: Heavy/Light Variability [%]	D5: Heavy/Light	D5: Heavy/Light Count	D5: Heavy/Light Variability [%]	A2	IonScore A2	Exp Value A2	B2	IonScore B2	Exp Value B2	C2	IonScore C2	Exp Value C2	D2	IonScore D2	Exp Value D2	# Missed Cleavages
	QAIPLDENEGIYVQDVK	1	1	1	Q14764	K17(Label:13C(6)15N(2))	1938.98	0	1.71517e+06	0	0				1.03412	1											High	61.29	1.32629e-05							0
	TAVFGFETSEAK	1	1	1	Q14764	K12(Label:13C(6)15N(2))	1294.63	0	628605	0	0				1.14006	1											High	49.7	0.000202517							0
	IEGEGSVLQAK	1	1	1	Q14764	K11(Label:13C(6)15N(2))	1138.61	0	874847	0	0				0.95446	1											High	48.73	0.000297408							0
	QAIPLDENEGIYVQDVK	2	1	1	Q14764		1930.97	0	1.65858e+06	0	0																High	46.9	0.000373638							0
	TAVFGFETSEAK	2	1	1	Q14764		1286.62	0	899584	0	1.1225e+06										0.198328	1					High	38.39	0.00223111				High	37.33	0.00280164	0
	GPLEYVPSAK	3	1	1	Q14764		1060.56	0	2.32382e+06	0	2.39309e+06				1.01256	1					0.335221	1					High	36.33	0.00558742				High	36.83	0.00510429	0
	VASGPSPGEGISPQSAQAPQAPGDNHVVPVLR	1	1	1	Q14764		3119.57	0	2.876e+06	0	0				0.980399	1											High	34.36	0.00437893							0
	GPLEYVPSAK	2	1	1	Q14764	K10(Label:13C(6)15N(2))	1068.58	0	2.29322e+06	0	0																High	32.56	0.0132556							0
	IEGEGSVLQAK	2	1	1	Q14764		1130.6	0	916588	0	1.29893e+06										0.382324	1					Medium	27.36	0.0490356				High	38.66	0.0035806	0
	ILDQSEAEK	1	1	1	Q14764		1032.52	0	94195.4	0	0				1.4403	1											Medium	26.02	0.0441311							0
	DLAVAGPEMQVK	1	1	1	Q14764	M9(Oxidation)	1273.64	0	0	0	896858										0.349822	1											High	48.54	0.000287615	0
P08107	Heat shock 70 kDa protein 1A/1B OS=Homo sapiens GN=HSPA1A PE=1 SV=5 - [HSP71_HUMAN]		1.02239		0.744516	53.51	3	24	27	302	0	1.18803e+08	0	1.09112e+08			30	3.64141			36	6.50216					5384.61	47.89	23	141					5446.69	51.33	26	161	641	70.009	5.65576
	Sequence	# PSMs	# Proteins	# Protein Groups	Protein Group Accessions	Modifications	MH+ [Da]	A5: Area	B5: Area	C5: Area	D5: Area	A5: Heavy/Light	A5: Heavy/Light Count	A5: Heavy/Light Variability [%]	B5: Heavy/Light	B5: Heavy/Light Count	B5: Heavy/Light Variability [%]	C5: Heavy/Light	C5: Heavy/Light Count	C5: Heavy/Light Variability [%]	D5: Heavy/Light	D5: Heavy/Light Count	D5: Heavy/Light Variability [%]	A2	IonScore A2	Exp Value A2	B2	IonScore B2	Exp Value B2	C2	IonScore C2	Exp Value C2	D2	IonScore D2	Exp Value D2	# Missed Cleavages
	IINEPTAAAIAYGLDR	10	2	1	P08107	R16(Label:13C(6))	1693.92	0	8.95823e+07	0	6.08989e+07				0.996974	1					0.742409	1					High	120.34	1.56274e-11				High	93.93	6.87779e-09	0
	DAGVIAGLNVLR	7	2	1	P08107		1197.69	0	5.55732e+07	0	4.89355e+07				1.02681	1											High	93.09	6.57817e-09				High	83.34	6.5346e-08	0
	IINEPTAAAIAYGLDR	16	2	1	P08107		1687.9	0	8.97542e+07	0	8.20288e+07				1.018	1					0.745335	1					High	91.95	1.29567e-08				High	87.88	3.32376e-08	0
	NQVALNPQNTVFDAK	7	1	1	P08107	K15(Label:13C(6)15N(2))	1666.86	0	9.0257e+07	0	6.8714e+07				1.01709	1					0.743698	1					High	91	1.48937e-08				High	81.63	1.30543e-07	0
	NQVALNPQNTVFDAK	7	1	1	P08107		1658.84	0	8.89622e+07	0	9.23951e+07																High	90.23	1.86838e-08				High	77.85	3.23196e-07	0
	DAGVIAGLNVLR	8	2	1	P08107	R12(Label:13C(6))	1203.71	0	5.7063e+07	0	3.61977e+07										0.739704	1					High	87.74	1.73315e-08				High	85.49	2.88138e-08	0
	TTPSYVAFTDTER	9	6	2	P11142;P08107		1487.7	0	1.65059e+08	0	1.52913e+08																High	83.85	5.9136e-08				High	69.26	1.54743e-06	0
	AFYPEEISSMVLTK	22	2	1	P08107	M10(Oxidation); K14(Label:13C(6)15N(2))	1638.81	0	2.68222e+07	0	1.75005e+07				1.02939	2	0.306133				0.727921	2	1.1514				High	83.83	7.45199e-08				High	79.45	2.07139e-07	0
	FGDPVVQSDMK	2	1	1	P08107	M10(Oxidation); K11(Label:13C(6)15N(2))	1246.58	0	1.38488e+07	0	0				1.16089	1											High	82.13	6.1235e-08							0
	SINPDEAVAYGAAVQAAILMGDK	9	2	1	P08107	M20(Oxidation)	2320.14	0	4.06191e+06	0	3.22038e+06				1.08495	1					0.832089	1					High	81.25	1.0536e-07				High	67.3	2.66278e-06	0
	AFYPEEISSMVLTK	26	2	1	P08107	M10(Oxidation)	1630.8	0	2.61102e+07	0	2.38558e+07				0.979883	2	13.2767				0.764344	2	3.20703				High	79.75	1.86429e-07				High	81.92	1.14077e-07	0
	AQIHDLVLVGGSTR	3	1	1	P08107	R14(Label:13C(6))	1471.83	0	1.21467e+07	0	0				1.01865	2	2.68949										High	73.6	5.84931e-07							0
	SINPDEAVAYGAAVQAAILMGDK	6	2	1	P08107	M20(Oxidation); K23(Label:13C(6)15N(2))	2328.16	0	4.40697e+06	0	2.4822e+06				0.991931	1					0.711567	1					High	67.72	2.74697e-06				High	69.74	1.80488e-06	0
	VEIIANDQGNR	5	5	3	P11142;P11021;P08107		1228.62	0	1.80554e+07	0	3.12152e+07																High	67.37	4.04941e-06				High	55.88	5.53895e-05	0
	TTPSYVAFTDTER	8	6	2	P11142;P08107	R13(Label:13C(6))	1493.71	0	1.76397e+08	0	1.09573e+08																High	65.42	4.88033e-06				High	75.12	5.07556e-07	0
	FGDPVVQSDMK	5	1	1	P08107	M10(Oxidation)	1238.57	0	1.21246e+07	0	1.92255e+07										0.910951	1					High	59.75	8.57996e-06				High	55.98	2.08187e-05	0
	AFYPEEISSMVLTK	4	2	1	P08107	K14(Label:13C(6)15N(2))	1622.82	0	2.98242e+06	0	2.65026e+06				1.06261	1					0.7328	1					High	59.72	1.95187e-05				High	72.12	1.11398e-06	0
	LSKEEIER	5	2	1	P08107		1003.54	0	4.04379e+06	0	4.18523e+06				1.0735	1					0.753727	1					High	57.77	3.91871e-05				High	47.95	0.000378366	1
	VEIIANDQGNR	4	5	3	P11142;P11021;P08107	R11(Label:13C(6))	1234.64	0	19339778	0	2.08819e+07																High	56.88	4.88177e-05				High	57.52	4.08895e-05	0
	FEELCSDLFR	9	3	1	P08107	C5(Methylthio); R10(Label:13C(6))	1310.58	0	1.08529e+07	0	4.22281e+06				1.03043	1					0.769063	1					High	55.48	1.82625e-05				High	46.46	0.000150252	0
	ATAGDTHLGGEDFDNR	5	4	1	P08107	R16(Label:13C(6))	1681.74	0	4.79693e+07	0	4.81894e+07				0.979112	1					0.707278	1					High	53.23	3.23228e-05				High	60.99	5.45369e-06	0
	KFGDPVVQSDMK	10	1	1	P08107	K1(Label:13C(6)15N(2)); M11(Oxidation); K12(Label:13C(6)15N(2))	1382.69	0	9.16108e+06	0	8.86115e+06				1.01028	2	0.598576				0.705592	2	5.17445				High	53.17	9.44618e-05				High	50.27	0.000176668	1
	ELEQVCNPIISGLYQGAGGPGPGGFGAQGPK	3	1	1	P08107	C6(Methylthio); K31(Label:13C(6)15N(2))	3052.47	0	1.97775e+07	0	1.92455e+07				1.11177	1											High	52.65	6.16589e-05				Medium	24.79	0.0371722	0
	NALESYAFNMK	6	2	1	P08107	M10(Oxidation)	1303.59	0	5.76691e+07	0	6.78442e+07				1.00378	1					0.768969	1					High	52.02	5.46411e-05				High	68.67	1.09344e-06	0
	NALESYAFNMK	3	2	1	P08107	M10(Oxidation); K11(Label:13C(6)15N(2))	1311.61	0	5.78872e+07	0	5.21701e+07																High	50.16	9.68648e-05				High	61	7.58583e-06	0
	ATAGDTHLGGEDFDNR	6	4	1	P08107		1675.72	0	4.8206e+07	0	6.55972e+07				0.993256	1					0.73337	1					High	49.71	5.95759e-05				High	57.94	8.25294e-06	0
	LSKEEIER	4	2	1	P08107	K3(Label:13C(6)15N(2)); R8(Label:13C(6))	1017.57	0	4.30174e+06	0	3.15452e+06																High	48.96	0.000262374				High	45.01	0.000618381	1
	NALESYAFNMK	1	2	1	P08107	K11(Label:13C(6)15N(2))	1295.61	0	1.75824e+06	0	0				0.88988	1											High	46.7	0.000236245							0
	ELEQVCNPIISGLYQGAGGPGPGGFGAQGPK	4	1	1	P08107	C6(Methylthio)	3044.45	0	1.88869e+07	0	2.58803e+07				1.04715	1					0.709024	2	7.07539				High	46.24	0.000272148				High	45.08	0.000369443	0
	ITITNDKGR	2	5	2	P11142;P08107	K7(Label:13C(6)15N(2)); R9(Label:13C(6))	1031.6	0	1.50069e+06	0	958100																High	45.3	0.000609425				High	33.51	0.0086903	1
	SAVEDEGLK	3	1	1	P08107	K9(Label:13C(6)15N(2))	955.479	0	4.30513e+06	0	3.09722e+06				1.01183	1											High	45.11	0.000491768				High	40.95	0.00120931	0
	FEELCSDLFR	5	3	1	P08107	C5(Methylthio)	1304.56	0	1.05324e+07	0	5.49085e+06										0.763205	1					High	44.94	0.000178678				High	44.65	0.000176039	0
	QTQIFTTYSDNQPGVLIQVYEGER	10	2	1	P08107		2786.36	0	1.15798e+07	0	1.54582e+06				1.40144	1					3.08734	1					High	44.22	0.000490083				High	44.04	0.000520684	0
	AMTKDNNLLGR	2	3	1	P08107	M2(Oxidation); K4(Label:13C(6)15N(2)); R11(Label:13C(6))	1262.67	0	327110	0	97454.8				0.91305	1											High	43.43	0.00108946				Medium	28.39	0.0359295	1
	QTQIFTTYSDNQPGVLIQVYEGER	16	2	1	P08107	R24(Label:13C(6))	2792.38	0	9.71036e+06	0	1.28375e+06																High	40.44	0.0013374				High	41.79	0.000973458	0
	AFYPEEISSMVLTK	3	2	1	P08107		1614.8	0	2.87747e+06	0	3.61662e+06																High	39.68	0.00206681				High	42.14	0.00115468	0
	KFGDPVVQSDMK	6	1	1	P08107	M11(Oxidation)	1366.66	0	4.45506e+06	0	1.34944e+07																High	37.59	0.00281302				High	30.79	0.013589	1
	SAVEDEGLK	3	1	1	P08107		947.465	0	4.27595e+06	0	3.98752e+06										0.776728	1					High	37.58	0.00263619				High	43.98	0.000601917	0
	NALESYAFNMK	2	2	1	P08107		1287.6	0	1.15331e+06	0	0																High	37.44	0.0019112							0
	VQVSYKGETK	2	1	1	P08107	K6(Label:13C(6)15N(2)); K10(Label:13C(6)15N(2))	1154.63	0	1.05091e+06	0	879643				1.00037	1					0.785312	1					High	30.79	0.0162151				Medium	28.5	0.0275445	1
	ITITNDKGR	3	5	2	P11142;P08107		1017.56	0	1.44108e+06	0	1.41923e+06																High	30.2	0.0183359				High	35.73	0.00547966	1
	MKEIAEAYLGYPVTNAVITVPAYFNDSQR	2	1	1	P08107	M1(Oxidation); K2(Label:13C(6)15N(2)); R29(Label:13C(6))	3290.65	0	333962	0	317926										3.14609	1					High	29.25	0.0118256				Medium	24.72	0.0335601	1
	YKAEDEVQR	3	2	1	P08107	K2(Label:13C(6)15N(2)); R9(Label:13C(6))	1151.58	0	4.82689e+06	0	3.90439e+06				1.06171	1											High	28.96	0.0240139				High	28.08	0.0291744	1
	YKAEDEVQR	4	2	1	P08107		1137.55	0	4.59725e+06	0	5.31504e+06										0.734593	1					High	28.37	0.0206675				High	34.28	0.00530015	1
	DNNLLGR	3	3	1	P08107		801.419	0	2.56084e+06	0	3.87316e+06				1.03858	1					0.66217	1					Medium	26.92	0.0496911				High	37.05	0.00422098	0
	AQIHDLVLVGGSTR	1	1	1	P08107		1465.81	0	1.14778e+07	0	0																Medium	26.81	0.0350194							0
	NQVALNPQNTVFDAKR	2	1	1	P08107		1814.94	0	0	0	2.04635e+07										0.761511	2	17.6969										High	47.73	0.000333094	1
	HWPFQVINDGDKPK	10	1	1	P08107		1680.84	0	0	0	86951.8										1.28353	3	21.4778										High	45.1	0.000616514	0
	STLEPVEK	1	3	1	P08107	K8(Label:13C(6)15N(2))	910.494	0	0	0	2.79264e+06										0.756365	1											High	33.94	0.00833528	0
	GGSGSGPTIEEVD	1	1	1	P08107		1204.53	0	0	0	2.94766e+07																						High	29.24	0.00611799	0
	AMTKDNNLLGR	2	3	1	P08107	M2(Oxidation)	1248.63	0	0	0	2.19826e+06										0.484194	2	87.2992										Medium	28.81	0.0274882	1
	VQVSYKGETK	1	1	1	P08107		1138.61	0	0	0	1.12012e+06																						Medium	26.35	0.0522572	1
	MKEIAEAYLGYPVTNAVITVPAYFNDSQR	1	1	1	P08107	M1(Oxidation)	3276.6	0	0	0	0																						Medium	25.46	0.0308624	1
P06748	Nucleophosmin OS=Homo sapiens GN=NPM1 PE=1 SV=2 - [NPM_HUMAN]		1.0186		0.605823	10.2	1	2	2	19	0	4.21228e+06	0	4.4614e+06			3	0.164292			2	7.41927					242.861	10.2	2	9					399.215	10.2	2	10	294	32.5548	4.77979
	Sequence	# PSMs	# Proteins	# Protein Groups	Protein Group Accessions	Modifications	MH+ [Da]	A5: Area	B5: Area	C5: Area	D5: Area	A5: Heavy/Light	A5: Heavy/Light Count	A5: Heavy/Light Variability [%]	B5: Heavy/Light	B5: Heavy/Light Count	B5: Heavy/Light Variability [%]	C5: Heavy/Light	C5: Heavy/Light Count	C5: Heavy/Light Variability [%]	D5: Heavy/Light	D5: Heavy/Light Count	D5: Heavy/Light Variability [%]	A2	IonScore A2	Exp Value A2	B2	IonScore B2	Exp Value B2	C2	IonScore C2	Exp Value C2	D2	IonScore D2	Exp Value D2	# Missed Cleavages
	MSVQPTVSLGGFEITPPVVLR	8	1	1	P06748	M1(Oxidation)	2243.2	0	7.12516e+06	0	7.00017e+06				1.01973	1											High	56.57	2.55539e-05				High	65.7	3.12218e-06	0
	GPSSVEDIK	2	1	1	P06748	K9(Label:13C(6)15N(2))	939.484	0	1.27017e+06	0	1.22446e+06				1.0186	1											High	55.99	3.95275e-05				High	33.99	0.00636445	0
	MSVQPTVSLGGFEITPPVVLR	6	1	1	P06748	M1(Oxidation); R21(Label:13C(6))	2249.22	0	7.15439e+06	0	3.90431e+06				0.969297	1					0.576292	1					High	43.97	0.000368797				High	98.15	1.45453e-09	0
	GPSSVEDIK	3	1	1	P06748		931.47	0	1.24697e+06	0	1.92263e+06										0.636867	1					High	32.96	0.00839669				High	36.31	0.00404619	0
P62899	60S ribosomal protein L31 OS=Homo sapiens GN=RPL31 PE=1 SV=1 - [RL31_HUMAN]		1.01565			7.2	1	1	1	1	0	549738	0	0			1										34.44	7.2	1	1									125	14.4539	10.5356
	Sequence	# PSMs	# Proteins	# Protein Groups	Protein Group Accessions	Modifications	MH+ [Da]	A5: Area	B5: Area	C5: Area	D5: Area	A5: Heavy/Light	A5: Heavy/Light Count	A5: Heavy/Light Variability [%]	B5: Heavy/Light	B5: Heavy/Light Count	B5: Heavy/Light Variability [%]	C5: Heavy/Light	C5: Heavy/Light Count	C5: Heavy/Light Variability [%]	D5: Heavy/Light	D5: Heavy/Light Count	D5: Heavy/Light Variability [%]	A2	IonScore A2	Exp Value A2	B2	IonScore B2	Exp Value B2	C2	IonScore C2	Exp Value C2	D2	IonScore D2	Exp Value D2	# Missed Cleavages
	SAINEVVTR	1	1	1	P62899		988.538	0	549738	0	0				1.01565	1											High	34.44	0.00874191							0
O60506	Heterogeneous nuclear ribonucleoprotein Q OS=Homo sapiens GN=SYNCRIP PE=1 SV=2 - [HNRPQ_HUMAN]		1.0125		1.00355	4.01	1	1	2	9	0	2.02724e+06	0	2.04469e+06			1				1						208.088	4.01	2	6					110.634	4.01	2	3	623	69.5596	8.5874
	Sequence	# PSMs	# Proteins	# Protein Groups	Protein Group Accessions	Modifications	MH+ [Da]	A5: Area	B5: Area	C5: Area	D5: Area	A5: Heavy/Light	A5: Heavy/Light Count	A5: Heavy/Light Variability [%]	B5: Heavy/Light	B5: Heavy/Light Count	B5: Heavy/Light Variability [%]	C5: Heavy/Light	C5: Heavy/Light Count	C5: Heavy/Light Variability [%]	D5: Heavy/Light	D5: Heavy/Light Count	D5: Heavy/Light Variability [%]	A2	IonScore A2	Exp Value A2	B2	IonScore B2	Exp Value B2	C2	IonScore C2	Exp Value C2	D2	IonScore D2	Exp Value D2	# Missed Cleavages
	DLFEDELVPLFEK	3	1	1	O60506		1593.8	0	1.20574e+06	0	1.46309e+06				1.0125	1					1.00355	1					High	63.94	9.1022e-06				High	60.46	2.05535e-05	0
	DLFEDELVPLFEK	1	1	1	O60506	K13(Label:13C(6)15N(2))	1601.81	0	1.22082e+06	0	0																High	56.72	4.60742e-05							0
	TGYTLDVTTGQR	3	2	2	O60506;O43390		1311.65	0	2.66278e+06	0	2.62628e+06																High	40.2	0.00159484				High	40.06	0.00175558	0
	TGYTLDVTTGQR	2	2	2	O60506;O43390	R12(Label:13C(6))	1317.67	0	2.83365e+06	0	1.6018e+06																High	39.51	0.00231724				High	39.37	0.00244518	0
Q5VWG9	Transcription initiation factor TFIID subunit 3 OS=Homo sapiens GN=TAF3 PE=1 SV=1 - [TAF3_HUMAN]		1.00697		0.676074	3.66	1	3	3	6	0	1.53868e+06	0	643432			1				2	20.8563					122.68	1.51	1	4					38.8864	2.15	2	2	929	103.517	9.05615
	Sequence	# PSMs	# Proteins	# Protein Groups	Protein Group Accessions	Modifications	MH+ [Da]	A5: Area	B5: Area	C5: Area	D5: Area	A5: Heavy/Light	A5: Heavy/Light Count	A5: Heavy/Light Variability [%]	B5: Heavy/Light	B5: Heavy/Light Count	B5: Heavy/Light Variability [%]	C5: Heavy/Light	C5: Heavy/Light Count	C5: Heavy/Light Variability [%]	D5: Heavy/Light	D5: Heavy/Light Count	D5: Heavy/Light Variability [%]	A2	IonScore A2	Exp Value A2	B2	IonScore B2	Exp Value B2	C2	IonScore C2	Exp Value C2	D2	IonScore D2	Exp Value D2	# Missed Cleavages
	ELALPLFSPATASR	3	1	1	Q5VWG9	R14(Label:13C(6))	1478.82	0	1.53868e+06	0	0				1.00697	1											High	57.6	2.8413e-05							0
	ELALPLFSPATASR	1	1	1	Q5VWG9		1472.81	0	830561	0	0																High	33.06	0.00837857							0
	IKEFEDVDPK	1	1	1	Q5VWG9		1219.62	0	0	0	715044										0.777033	1											High	29.15	0.0234724	1
	EPLSSINTQK	1	1	1	Q5VWG9		1116.58	0	0	0	571820										0.588234	1											Medium	24.62	0.072135	0
Q5BKZ1	DBIRD complex subunit ZNF326 OS=Homo sapiens GN=ZNF326 PE=1 SV=2 - [ZN326_HUMAN]		0.999276		0.636263	12.54	1	5	5	16	0	1.64356e+06	0	2.9511e+06			4	19.1359			5	11.5219					205.42	11	4	6					302.077	12.54	5	10	582	65.6131	5.14795
	Sequence	# PSMs	# Proteins	# Protein Groups	Protein Group Accessions	Modifications	MH+ [Da]	A5: Area	B5: Area	C5: Area	D5: Area	A5: Heavy/Light	A5: Heavy/Light Count	A5: Heavy/Light Variability [%]	B5: Heavy/Light	B5: Heavy/Light Count	B5: Heavy/Light Variability [%]	C5: Heavy/Light	C5: Heavy/Light Count	C5: Heavy/Light Variability [%]	D5: Heavy/Light	D5: Heavy/Light Count	D5: Heavy/Light Variability [%]	A2	IonScore A2	Exp Value A2	B2	IonScore B2	Exp Value B2	C2	IonScore C2	Exp Value C2	D2	IonScore D2	Exp Value D2	# Missed Cleavages
	ESVLTATSILNNPIVK	5	1	1	Q5BKZ1	K16(Label:13C(6)15N(2))	1706.97	0	2.14195e+06	0	1.83559e+06				0.94992	1					0.582541	1					High	53.89	3.53196e-05				High	52.05	5.73836e-05	0
	SMDSYLNQSYGMDNHSGGGGGSR	1	1	1	Q5BKZ1	M2(Oxidation); M12(Oxidation); R23(Label:13C(6))	2414.96	0	1.57819e+06	0	0				1.0512	1											High	51.7	3.76765e-05							0
	SMDSYLNQSYGMDNHSGGGGGSR	3	1	1	Q5BKZ1	M2(Oxidation); M12(Oxidation)	2408.94	0	1.59299e+06	0	3.70343e+06										0.629268	1					High	49.21	6.68453e-05				High	59.59	5.64428e-06	0
	NQGGSSWEAPYSR	1	1	1	Q5BKZ1	R13(Label:13C(6))	1444.65	0	690163	0	0				2.46178	1											High	41.55	0.00053188							0
	SGYGFNEPEQSR	3	1	1	Q5BKZ1		1370.59	0	1.19574e+06	0	3.31427e+06				0.81392	1					0.636263	1					High	41.32	0.000411217				High	47.3	0.000102415	0
	NQGGSSWEAPYSR	1	1	1	Q5BKZ1		1438.63	0	0	0	1.35199e+06										1.11702	1											High	34.96	0.00170747	0
	SGYGFNEPEQSR	1	1	1	Q5BKZ1	R12(Label:13C(6))	1376.61	0	0	0	2.10875e+06																						High	34.87	0.00187356	0
	NSLDSFGGR	1	1	1	Q5BKZ1	R9(Label:13C(6))	958.464	0	0	0	1.0202e+06										0.687506	1											High	30.54	0.00958142	0
Q9ULD4	Bromodomain and PHD finger-containing protein 3 OS=Homo sapiens GN=BRPF3 PE=1 SV=2 - [BRPF3_HUMAN]		0.998893		0.557827	0.58	1	1	1	4	0	901561	0	1.77725e+06			1				1						41.6177	0.58	1	2					44.1417	0.58	1	2	1205	135.66	6.58057
	Sequence	# PSMs	# Proteins	# Protein Groups	Protein Group Accessions	Modifications	MH+ [Da]	A5: Area	B5: Area	C5: Area	D5: Area	A5: Heavy/Light	A5: Heavy/Light Count	A5: Heavy/Light Variability [%]	B5: Heavy/Light	B5: Heavy/Light Count	B5: Heavy/Light Variability [%]	C5: Heavy/Light	C5: Heavy/Light Count	C5: Heavy/Light Variability [%]	D5: Heavy/Light	D5: Heavy/Light Count	D5: Heavy/Light Variability [%]	A2	IonScore A2	Exp Value A2	B2	IonScore B2	Exp Value B2	C2	IonScore C2	Exp Value C2	D2	IonScore D2	Exp Value D2	# Missed Cleavages
	LESHLYR	2	1	1	Q9ULD4		917.48	0	901561	0	1.77725e+06				0.998893	1					0.557827	1					High	34.52	0.00697537				High	34.27	0.0077815	0
	LESHLYR	2	1	1	Q9ULD4	R7(Label:13C(6))	923.501	0	875914	0	949140																Medium	25.62	0.0548315				Medium	28.92	0.0263519	0
Q9HCS7	Pre-mRNA-splicing factor SYF1 OS=Homo sapiens GN=XAB2 PE=1 SV=2 - [SYF1_HUMAN]		0.996815		0.600498	8.89	1	5	5	9	0	1.37769e+06	0	1.67324e+06			2	2.93464			5	11.9407					47.83	3.98	2	2					155.282	8.89	5	7	855	99.9464	6.22705
	Sequence	# PSMs	# Proteins	# Protein Groups	Protein Group Accessions	Modifications	MH+ [Da]	A5: Area	B5: Area	C5: Area	D5: Area	A5: Heavy/Light	A5: Heavy/Light Count	A5: Heavy/Light Variability [%]	B5: Heavy/Light	B5: Heavy/Light Count	B5: Heavy/Light Variability [%]	C5: Heavy/Light	C5: Heavy/Light Count	C5: Heavy/Light Variability [%]	D5: Heavy/Light	D5: Heavy/Light Count	D5: Heavy/Light Variability [%]	A2	IonScore A2	Exp Value A2	B2	IonScore B2	Exp Value B2	C2	IonScore C2	Exp Value C2	D2	IonScore D2	Exp Value D2	# Missed Cleavages
	LSPESAEEYIEYLK	3	1	1	Q9HCS7		1670.81	0	1.58485e+06	0	2.07225e+06				0.977282	1					0.600498	1					High	35.22	0.00496003				High	37.48	0.00292091	0
	METASELGREEEDDVDLELR	1	1	1	Q9HCS7	M1(Oxidation); R9(Label:13C(6)); R20(Label:13C(6))	2364.08	0	1.17053e+06	0	0				1.01674	1											High	25.61	0.0230823							1
	EIINTYTEAVQTVDPFK	1	1	1	Q9HCS7		1967.99	0	0	0	568360										2.10297	1											High	49.67	0.000183421	0
	METASELGREEEDDVDLELR	1	1	1	Q9HCS7	M1(Oxidation)	2352.04	0	0	0	1.12844e+06										0.650677	1											High	37.11	0.0013423	1
	LSPESAEEYIEYLK	1	1	1	Q9HCS7	K14(Label:13C(6)15N(2))	1678.82	0	0	0	1.18908e+06																						High	32.72	0.00932815	0
	AEQLAAEAERDQPLR	1	1	1	Q9HCS7		1696.85	0	0	0	1.55159e+06										0.517419	1											Medium	25.1	0.052226	1
	ARDVYEEAIR	1	1	1	Q9HCS7		1221.62	0	0	0	1.39589e+06										0.596244	1											Medium	24.53	0.0695932	1
Q9BUJ2	Heterogeneous nuclear ribonucleoprotein U-like protein 1 OS=Homo sapiens GN=HNRNPUL1 PE=1 SV=2 - [HNRL1_HUMAN]		0.995933		0.456289	11.57	1	7	7	23	0	1.78057e+06	0	6.96162e+06			4	8.72377			7	13.747					255.426	7.36	4	7					444.777	11.57	7	16	856	95.6793	6.91748
	Sequence	# PSMs	# Proteins	# Protein Groups	Protein Group Accessions	Modifications	MH+ [Da]	A5: Area	B5: Area	C5: Area	D5: Area	A5: Heavy/Light	A5: Heavy/Light Count	A5: Heavy/Light Variability [%]	B5: Heavy/Light	B5: Heavy/Light Count	B5: Heavy/Light Variability [%]	C5: Heavy/Light	C5: Heavy/Light Count	C5: Heavy/Light Variability [%]	D5: Heavy/Light	D5: Heavy/Light Count	D5: Heavy/Light Variability [%]	A2	IonScore A2	Exp Value A2	B2	IonScore B2	Exp Value B2	C2	IonScore C2	Exp Value C2	D2	IonScore D2	Exp Value D2	# Missed Cleavages
	NYILDQTNVYGSAQR	3	1	1	Q9BUJ2	R15(Label:13C(6))	1747.86	0	1.73794e+06	0	1.23913e+06				1.14176	1											High	68.87	2.27655e-06				High	69.39	2.01965e-06	0
	NYILDQTNVYGSAQR	3	1	1	Q9BUJ2		1741.84	0	1.59178e+06	0	2.50818e+06										0.510435	1					High	62.6	8.21564e-06				High	73.86	5.9e-07	0
	YNILGTNAIMDK	3	1	1	Q9BUJ2	M10(Oxidation)	1368.68	0	731913	0	2.12066e+06				0.927284	1					0.456289	1					High	41.85	0.00113645				High	55.86	4.74735e-05	0
	QNQFYDTQVIKQENESGYER	1	1	1	Q9BUJ2	K11(Label:13C(6)15N(2)); R20(Label:13C(6))	2490.16	0	784807	0	0				0.951122	1											High	37.47	0.00195176							1
	RPLEMEQQQAYRPEMK	3	1	1	Q9BUJ2	M5(Oxidation); M15(Oxidation)	2065.97	0	2.81896e+06	0	1.21827e+07				1.04286	1					0.398006	1					High	35.41	0.00362552				High	28.83	0.0162993	0
	YNILGTNAIMDK	2	1	1	Q9BUJ2	M10(Oxidation); K12(Label:13C(6)15N(2))	1376.69	0	635653	0	848017																High	34.68	0.00738686				High	31.91	0.0128834	0
	QGAPTSFLPPEASQLKPDR	2	1	1	Q9BUJ2	K16(Label:13C(6)15N(2)); R19(Label:13C(6))	2053.08	0	0	0	2.67436e+06										0.44375	1											High	37.97	0.00250553	0
	TDEEGKDVPDHAVLEMK	1	1	1	Q9BUJ2	M16(Oxidation)	1928.88	0	0	0	2.67547e+06										0.49181	1											High	34.13	0.00405685	1
	QNQFYDTQVIKQENESGYER	2	1	1	Q9BUJ2		2476.12	0	0	0	1.60816e+06										0.600728	1											High	32.37	0.00550457	1
	QNQFYDTQVIK	1	1	1	Q9BUJ2		1383.69	0	0	0	925376										0.416063	1											High	30.32	0.0178826	0
	TDEEGKDVPDHAVLEMK	1	1	1	Q9BUJ2	K6(Label:13C(6)15N(2)); M16(Oxidation); K17(Label:13C(6)15N(2))	1944.91	0	0	0	995385																						High	28.5	0.0149023	1
	QGAPTSFLPPEASQLKPDR	1	1	1	Q9BUJ2		2039.05	0	0	0	6.02673e+06																						Medium	24.96	0.0552136	0
Q9Y3B4	Pre-mRNA branch site protein p14 OS=Homo sapiens GN=SF3B14 PE=1 SV=1 - [PM14_HUMAN]		0.994482		0.567032	20.8	1	2	2	9	0	1.50702e+06	0	1.06016e+06			2	14.5853			3	3.18552					160.031	20.8	2	3					266.093	20.8	2	6	125	14.5756	9.37842
	Sequence	# PSMs	# Proteins	# Protein Groups	Protein Group Accessions	Modifications	MH+ [Da]	A5: Area	B5: Area	C5: Area	D5: Area	A5: Heavy/Light	A5: Heavy/Light Count	A5: Heavy/Light Variability [%]	B5: Heavy/Light	B5: Heavy/Light Count	B5: Heavy/Light Variability [%]	C5: Heavy/Light	C5: Heavy/Light Count	C5: Heavy/Light Variability [%]	D5: Heavy/Light	D5: Heavy/Light Count	D5: Heavy/Light Variability [%]	A2	IonScore A2	Exp Value A2	B2	IonScore B2	Exp Value B2	C2	IonScore C2	Exp Value C2	D2	IonScore D2	Exp Value D2	# Missed Cleavages
	ITAEEMYDIFGK	3	1	1	Q9Y3B4	M6(Oxidation); K12(Label:13C(6)15N(2))	1440.68	0	1.38942e+06	0	1.12081e+06				0.901773	1					0.79283	1					High	69.69	1.11158e-06				High	64.9	3.2683e-06	0
	ITAEEMYDIFGK	4	1	1	Q9Y3B4	M6(Oxidation)	1432.66	0	1.47208e+06	0	1.57627e+06										0.567032	1					High	64.27	3.40441e-06				High	72.67	5.02902e-07	0
	GTAYVVYEDIFDAK	1	1	1	Q9Y3B4	K14(Label:13C(6)15N(2))	1598.78	0	1.54197e+06	0	0				1.09672	1											High	53.09	7.65816e-05							0
	GTAYVVYEDIFDAK	1	1	1	Q9Y3B4		1590.76	0	0	0	544049										0.554981	1											High	50.67	0.000124699	0
Q96FV9	THO complex subunit 1 OS=Homo sapiens GN=THOC1 PE=1 SV=1 - [THOC1_HUMAN]		0.993871		0.709771	14.16	1	7	7	41	0	6.32393e+06	0	5.27396e+06			7	7.24764			7	17.6557					692.932	12.63	6	21					596.893	11.87	6	20	657	75.6185	4.98291
	Sequence	# PSMs	# Proteins	# Protein Groups	Protein Group Accessions	Modifications	MH+ [Da]	A5: Area	B5: Area	C5: Area	D5: Area	A5: Heavy/Light	A5: Heavy/Light Count	A5: Heavy/Light Variability [%]	B5: Heavy/Light	B5: Heavy/Light Count	B5: Heavy/Light Variability [%]	C5: Heavy/Light	C5: Heavy/Light Count	C5: Heavy/Light Variability [%]	D5: Heavy/Light	D5: Heavy/Light Count	D5: Heavy/Light Variability [%]	A2	IonScore A2	Exp Value A2	B2	IonScore B2	Exp Value B2	C2	IonScore C2	Exp Value C2	D2	IonScore D2	Exp Value D2	# Missed Cleavages
	SGLSDLAESLTNDNETNS	5	1	1	Q96FV9		1866.82	0	8.54152e+06	0	5797950																High	76.95	1.2413e-07				High	59.52	6.58949e-06	0
	DKPVTGEQIEVFANK	4	1	1	Q96FV9	K2(Label:13C(6)15N(2)); K15(Label:13C(6)15N(2))	1690.89	0	4.83385e+06	0	2.34334e+06				0.997677	1					0.630661	1					High	74.27	6.60305e-07				High	64.25	6.63353e-06	0
	SPTPPLFSLPEAR	5	1	1	Q96FV9		1411.76	0	5.57418e+06	0	5.33712e+06				0.936675	1											High	57.5	3.93889e-05				High	54.57	7.716e-05	0
	ILMGNEELTR	3	1	1	Q96FV9	M3(Oxidation)	1191.6	0	3.39509e+06	0	4.68681e+06				0.936252	1					0.654318	1					High	52.56	9.84461e-05				High	55.87	4.5682e-05	0
	ILMGNEELTR	4	1	1	Q96FV9	M3(Oxidation); R10(Label:13C(6))	1197.62	0	3.17866e+06	0	3.06666e+06																High	51.93	0.000123753				High	47.15	0.000359483	0
	SVYQLLSENPPDGER	1	1	1	Q96FV9		1703.82	0	4.50351e+06	0	0				0.946515	1											High	48.62	0.000197862							0
	SLPEYLENMVIK	7	1	1	Q96FV9	M9(Oxidation); K12(Label:13C(6)15N(2))	1459.75	0	3.44338e+06	0	1.76446e+06				0.993871	1					0.648514	2	13.4417				High	41.04	0.00164886				High	35.57	0.00578237	0
	SLPEYLENMVIK	4	1	1	Q96FV9	M9(Oxidation)	1451.74	0	3.43049e+06	0	2.42388e+06				1.04681	1											High	40.24	0.00193032				Medium	26.57	0.0462615	0
	SPTPPLFSLPEAR	3	1	1	Q96FV9	R13(Label:13C(6))	1417.77	0	5.22119e+06	0	3.93957e+06										0.738146	1					High	37.79	0.00291929				High	71.87	1.15723e-06	0
	DKPVTGEQIEVFANK	4	1	1	Q96FV9		1674.86	0	4.8561e+06	0	2.90477e+06				1.00001	1					0.806721	1					High	37.29	0.00354612				High	39.39	0.00215775	0
	AVNNSNYGWR	1	1	1	Q96FV9	R10(Label:13C(6))	1186.56	0	0	0	359457										0.920595	1											High	45.53	0.000359669	0
P60709	Actin, cytoplasmic 1 OS=Homo sapiens GN=ACTB PE=1 SV=1 - [ACTB_HUMAN]		0.992804		0.874882	49.33	7	6	16	159	0	6.35434e+07	0	4.96034e+07			5	10.9298			8	10.6169					2125.18	45.87	15	78					2321.29	47.47	15	81	375	41.7097	5.47803
	Sequence	# PSMs	# Proteins	# Protein Groups	Protein Group Accessions	Modifications	MH+ [Da]	A5: Area	B5: Area	C5: Area	D5: Area	A5: Heavy/Light	A5: Heavy/Light Count	A5: Heavy/Light Variability [%]	B5: Heavy/Light	B5: Heavy/Light Count	B5: Heavy/Light Variability [%]	C5: Heavy/Light	C5: Heavy/Light Count	C5: Heavy/Light Variability [%]	D5: Heavy/Light	D5: Heavy/Light Count	D5: Heavy/Light Variability [%]	A2	IonScore A2	Exp Value A2	B2	IonScore B2	Exp Value B2	C2	IonScore C2	Exp Value C2	D2	IonScore D2	Exp Value D2	# Missed Cleavages
	DLYANTVLSGGTTMYPGIADR	6	2	1	P60709	M14(Oxidation)	2231.06	0	1.01061e+07	0	7.2777e+06				0.992804	1					0.883043	1					High	79.92	1.31398e-07				High	83.27	6.1698e-08	0
	SYELPDGQVITIGNER	11	10	3	P60709;P63267;Q562R1		1790.89	0	5.03223e+07	0	4.3273e+07																High	76.6	3.95985e-07				High	92.64	9.77382e-09	0
	VAPEEHPVLLTEAPLNPK	8	2	1	P60709	K18(Label:13C(6)15N(2))	1962.07	0	1.16371e+08	0	8.09077e+07				1.09736	1					1.04117	1					High	74.18	4.60243e-07				High	77.64	2.08346e-07	0
	SYELPDGQVITIGNER	11	10	3	P60709;P63267;Q562R1	R16(Label:13C(6))	1796.9	0	5.17545e+07	0	3.94144e+07																High	72.3	1.06581e-06				High	80.9	1.47935e-07	0
	AGFAGDDAPR	4	10	2	P60709;P63267	R10(Label:13C(6))	982.465	0	6.27907e+06	0	8.15892e+06																High	70.04	9.51199e-07				High	71.14	7.38365e-07	0
	VAPEEHPVLLTEAPLNPK	10	2	1	P60709		1954.06	0	1.07699e+08	0	8.03146e+07																High	65.09	3.87177e-06				High	66.1	3.11748e-06	0
	KDLYANTVLSGGTTMYPGIADR	13	2	1	P60709	K1(Label:13C(6)15N(2)); M15(Oxidation); R22(Label:13C(6))	2373.19	0	1.78782e+07	0	4.38299e+06				1.06853	1					1.55684	2	29829.9				High	58.71	1.76981e-05				High	49.34	0.000145516	1
	AGFAGDDAPR	4	10	2	P60709;P63267		976.444	0	6.24672e+06	0	9.00691e+06																High	57.52	1.37183e-05				High	78.62	1.07862e-07	0
	GYSFTTTAER	3	2	1	P60709	R10(Label:13C(6))	1138.54	0	9.79548e+06	0	1.32296e+07				0.968017	1					0.866796	1					High	50.91	0.000101776				High	59.39	1.39822e-05	0
	AVFPSIVGRPR	6	9	2	P60709;P63267	R9(Label:13C(6)); R11(Label:13C(6))	1210.74	0	1.06254e+07	0	6.80754e+06																High	50.73	5.28299e-05				High	35.14	0.00199028	0
	KDLYANTVLSGGTTMYPGIADR	7	2	1	P60709	M15(Oxidation)	2359.15	0	1.67317e+07	0	5.73786e+06										0.828755	1					High	44.73	0.000494672				High	49.2	0.000176132	1
	AVFPSIVGRPR	10	9	2	P60709;P63267		1198.7	0	5.94706e+06	0	7.53792e+06																High	44.57	0.000525456				High	51.76	0.000102021	0
	DSYVGDEAQSK	3	6	2	P63267;P60709		1198.52	0	3.84077e+06	0	3.02958e+06																High	43.88	0.000228071				High	47.75	8.62201e-05	0
	GYSFTTTAER	4	2	1	P60709		1132.52	0	1.01481e+07	0	1.52627e+07																High	43.59	0.000376269				High	44.18	0.000318923	0
	HQGVMVGMGQK	8	7	3	P63267;P60709;Q562R1	M5(Oxidation); M8(Oxidation)	1203.56	0	4.51554e+06	0	3.90039e+06																High	42.15	0.000591251				High	45.44	0.000270042	0
	DSYVGDEAQSK	4	6	2	P63267;P60709	K11(Label:13C(6)15N(2))	1206.53	0	4.00172e+06	0	2.82871e+06																High	40.8	0.000524011				High	39.8	0.000638748	0
	HQGVMVGMGQK	6	7	3	P63267;P60709;Q562R1	M5(Oxidation); M8(Oxidation); K11(Label:13C(6)15N(2))	1211.57	0	4.78248e+06	0	3.98261e+06																High	39.11	0.00135632				High	34.95	0.00366273	0
	DLTDYLMK	6	7	3	P63267;P60709;Q562R1	M7(Oxidation); K8(Label:13C(6)15N(2))	1022.49	0	1.27691e+07	0	9.32721e+06																High	37.24	0.00275647				High	39.27	0.00167992	0
	DSYVGDEAQSKR	2	6	2	P63267;P60709		1354.62	0	1.33227e+06	0	1.1556e+06																High	37.1	0.0030905				High	29.29	0.0174286	1
	DLYANTVLSGGTTMYPGIADR	7	2	1	P60709	M14(Oxidation); R21(Label:13C(6))	2237.08	0	1.00333e+07	0	6.42652e+06				0.788083	1					0.800657	1					High	37.04	0.00291603				High	49.3	0.000169185	0
	EITALAPSTMK	4	6	2	P63267;P60709	M10(Oxidation); K11(Label:13C(6)15N(2))	1185.62	0	2.25049e+07	0	2.46293e+07																High	36.91	0.00467501				High	37.04	0.00453715	0
	EITALAPSTMK	4	6	2	P63267;P60709	M10(Oxidation)	1177.61	0	1.96977e+07	0	2.12124e+07																High	36.06	0.00510349				High	47.41	0.000369457	0
	DSYVGDEAQSKR	4	6	2	P63267;P60709	K11(Label:13C(6)15N(2)); R12(Label:13C(6))	1368.65	0	1.49814e+06	0	1.31682e+06																High	32.63	0.0083501				High	31.43	0.0110076	1
	DLTDYLMK	6	7	3	P63267;P60709;Q562R1	M7(Oxidation)	1014.48	0	1.21648e+07	0	9.85802e+06																High	31.5	0.00768121				High	34.57	0.00377072	0
	CDVDIRK	2	3	2	P60709;Q562R1	C1(Methylthio); R6(Label:13C(6)); K7(Label:13C(6)15N(2))	908.449	0	2.12405e+06	0	0																High	30.99	0.0113055							1
	TTGIVMDSGDGVTHTVPIYEGYALPHAILR	2	2	1	P60709	M6(Oxidation); R30(Label:13C(6))	3205.62	0	2.50748e+06	0	149593																High	30.65	0.00916958				High	26.31	0.0247917	0
	IIAPPER	1	7	3	P63267;P60709;Q562R1	R7(Label:13C(6))	801.49	0	1.26861e+06	0	0																Medium	26.06	0.0464517							0
	QEYDESGPSIVHR	1	7	1	P60709		1516.7	0	0	0	2.51111e+06										0.889387	1											High	35.41	0.00292056	0
	CDVDIRK	1	3	2	P60709;Q562R1	C1(Methylthio)	894.414	0	0	0	2.17805e+06																						High	29.35	0.0117887	1
	QEYDESGPSIVHR	1	7	1	P60709	R13(Label:13C(6))	1522.72	0	0	0	2.23335e+06																						Medium	26.63	0.0279192	0
Q9NUD5	Zinc finger CCHC domain-containing protein 3 OS=Homo sapiens GN=ZCCHC3 PE=1 SV=1 - [ZCHC3_HUMAN]		0.976687			4.7	1	1	1	1	0	467904	0	0			1										33.26	4.7	1	1									404	43.5909	8.52881
	Sequence	# PSMs	# Proteins	# Protein Groups	Protein Group Accessions	Modifications	MH+ [Da]	A5: Area	B5: Area	C5: Area	D5: Area	A5: Heavy/Light	A5: Heavy/Light Count	A5: Heavy/Light Variability [%]	B5: Heavy/Light	B5: Heavy/Light Count	B5: Heavy/Light Variability [%]	C5: Heavy/Light	C5: Heavy/Light Count	C5: Heavy/Light Variability [%]	D5: Heavy/Light	D5: Heavy/Light Count	D5: Heavy/Light Variability [%]	A2	IonScore A2	Exp Value A2	B2	IonScore B2	Exp Value B2	C2	IonScore C2	Exp Value C2	D2	IonScore D2	Exp Value D2	# Missed Cleavages
	SIGMDPSDIYAVIQIPGSR	1	1	1	Q9NUD5	M4(Oxidation)	2035.01	0	467904	0	0				0.976687	1											High	33.26	0.00840272							0
P60660	Myosin light polypeptide 6 OS=Homo sapiens GN=MYL6 PE=1 SV=2 - [MYL6_HUMAN]		0.975626		1.02187	47.68	2	6	6	45	0	6.2811e+06	0	1.082e+07			6	3.65232			6	5.28584					444.539	47.68	6	17					787.08	47.68	6	28	151	16.9191	4.65283
	Sequence	# PSMs	# Proteins	# Protein Groups	Protein Group Accessions	Modifications	MH+ [Da]	A5: Area	B5: Area	C5: Area	D5: Area	A5: Heavy/Light	A5: Heavy/Light Count	A5: Heavy/Light Variability [%]	B5: Heavy/Light	B5: Heavy/Light Count	B5: Heavy/Light Variability [%]	C5: Heavy/Light	C5: Heavy/Light Count	C5: Heavy/Light Variability [%]	D5: Heavy/Light	D5: Heavy/Light Count	D5: Heavy/Light Variability [%]	A2	IonScore A2	Exp Value A2	B2	IonScore B2	Exp Value B2	C2	IonScore C2	Exp Value C2	D2	IonScore D2	Exp Value D2	# Missed Cleavages
	NKDQGTYEDYVEGLR	7	1	1	P60660		1786.82	0	7.21031e+06	0	6.67275e+06				0.975205	1											High	54.81	3.2211e-05				High	66.24	2.26988e-06	1
	ALGQNPTNAEVLK	5	2	1	P60660		1354.73	0	6.70409e+06	0	1.72938e+07				0.976048	1					0.991154	1					High	52.46	0.000130535				High	49.39	0.000264684	0
	NKDQGTYEDYVEGLR	8	1	1	P60660	K2(Label:13C(6)15N(2)); R15(Label:13C(6))	1800.85	0	7.03154e+06	0	6.66112e+06										1.0456	2	7.64061				High	50.55	0.000115858				High	66.33	3.07308e-06	1
	ILYSQCGDVMR	3	2	1	P60660	C6(Methylthio); M10(Oxidation); R11(Label:13C(6))	1352.61	0	4.08121e+06	0	7.55881e+06				0.962294	1					1.05141	1					High	43.03	0.000410633				High	55.45	2.45188e-05	0
	ILYSQCGDVMR	3	2	1	P60660	C6(Methylthio); M10(Oxidation)	1346.59	0	4.22026e+06	0	7.18921e+06																High	41.75	0.000728495				High	30.65	0.00955703	0
	ALGQNPTNAEVLK	4	2	1	P60660	K13(Label:13C(6)15N(2))	1362.74	0	6.54352e+06	0	1.70704e+07																High	38.79	0.00268884				High	43.6	0.000907953	0
	EAFQLFDR	3	1	1	P60660		1025.5	0	2.98211e+06	0	3.50539e+06				1.0358	1					0.981078	1					High	37.86	0.00251251				High	39.81	0.00162454	0
	EAFQLFDR	3	1	1	P60660	R8(Label:13C(6))	1031.52	0	3.08888e+06	0	3.43906e+06																High	36.5	0.00436551				High	37.66	0.00345362	0
	VLDFEHFLPMLQTVAK	6	1	1	P60660	M10(Oxidation); K16(Label:13C(6)15N(2))	1912.01	0	1.79133e+06	0	85732				0.786476	1											High	31.33	0.012626				High	35.56	0.00460043	0
	HVLVTLGEK	1	1	1	P60660		995.583	0	4.87587e+06	0	0				1.01088	1											High	27.85	0.0244448							0
	HVLVTLGEK	2	1	1	P60660	K9(Label:13C(6)15N(2))	1003.6	0	4.9289e+06	0	7.6075e+06										1.09103	1					Medium	25.28	0.0364674				Medium	25.81	0.0304409	0
Q9NYF8	Bcl-2-associated transcription factor 1 OS=Homo sapiens GN=BCLAF1 PE=1 SV=2 - [BCLF1_HUMAN]		0.973107		0.721097	21.2	1	18	19	86	0	6.19949e+06	0	9.3004e+06			14	7.17143			16	5.93873					1285.6	15	14	41					1413.6	19.35	16	45	920	106.059	9.979
	Sequence	# PSMs	# Proteins	# Protein Groups	Protein Group Accessions	Modifications	MH+ [Da]	A5: Area	B5: Area	C5: Area	D5: Area	A5: Heavy/Light	A5: Heavy/Light Count	A5: Heavy/Light Variability [%]	B5: Heavy/Light	B5: Heavy/Light Count	B5: Heavy/Light Variability [%]	C5: Heavy/Light	C5: Heavy/Light Count	C5: Heavy/Light Variability [%]	D5: Heavy/Light	D5: Heavy/Light Count	D5: Heavy/Light Variability [%]	A2	IonScore A2	Exp Value A2	B2	IonScore B2	Exp Value B2	C2	IonScore C2	Exp Value C2	D2	IonScore D2	Exp Value D2	# Missed Cleavages
	FNDSEGDDTEETEDYR	5	1	1	Q9NYF8	R16(Label:13C(6))	1927.73	0	2.9466e+06	0	4.42619e+06				1.0006	1					0.743656	1					High	109.54	6.19542e-11				High	137.78	8.56266e-14	0
	FNDSEGDDTEETEDYR	5	1	1	Q9NYF8		1921.71	0	2.94484e+06	0	5.95193e+06																High	103.26	2.6307e-10				High	86.54	1.13922e-08	0
	SSATSGDIWPGLSAYDNSPR	5	1	1	Q9NYF8		2080.95	0	4.79342e+06	0	5.8606e+06				1.0113	1											High	75.75	2.46117e-07				High	65.32	2.70264e-06	0
	LLASTLVHSVK	2	1	1	Q9NYF8	K11(Label:13C(6)15N(2))	1175.72	0	5.70192e+06	0	0				0.916462	1											High	60.07	6.54367e-06							0
	LLASTLVHSVK	2	1	1	Q9NYF8		1167.71	0	6.2907e+06	0	0																High	51.98	4.81741e-05							0
	SAAMTLNER	2	1	1	Q9NYF8	M4(Oxidation); R9(Label:13C(6))	1014.49	0	1.34774e+06	0	1.05304e+06				1.0124	1											High	51.66	9.58686e-05				High	36.54	0.00311657	0
	SSATSGDIWPGLSAYDNSPR	7	1	1	Q9NYF8	R20(Label:13C(6))	2086.97	0	4.46104e+06	0	4.56556e+06				1.26598	1					0.779026	1					High	49.24	0.000133419				High	67.3	2.11347e-06	0
	SSFYPDGGDQETAK	4	1	1	Q9NYF8	K14(Label:13C(6)15N(2))	1509.65	0	4.96368e+06	0	9.90321e+06				0.976372	1					0.694907	1					High	48.08	9.41359e-05				High	49.59	6.20938e-05	0
	QKFNDSEGDDTEETEDYR	4	1	1	Q9NYF8		2177.87	0	1.16742e+06	0	2.50055e+06				1.0742	1					0.645217	1					High	44.13	0.000215313				High	37.37	0.000941041	1
	SAAMTLNER	2	1	1	Q9NYF8	M4(Oxidation)	1008.47	0	1.33124e+06	0	1.46106e+06										0.720736	1					High	43.63	0.000494202				High	45.68	0.000298787	0
	FNDSEGDDTEETEDYRQFR	1	1	1	Q9NYF8	R16(Label:13C(6)); R19(Label:13C(6))	2364.98	0	1.24254e+06	0	0				1.34547	1											High	43.26	0.00026307							1
	QKFNDSEGDDTEETEDYR	3	1	1	Q9NYF8	K2(Label:13C(6)15N(2)); R18(Label:13C(6))	2191.9	0	1.25404e+06	0	1.6134e+06																High	42.85	0.000289115				High	26.06	0.0127236	1
	FNDSEGDDTEETEDYRQFR	2	1	1	Q9NYF8		2352.94	0	1.04895e+06	0	1.44032e+06										0.780289	1					High	40.35	0.000514128				High	31.56	0.00358599	1
	SQEEPKDTFEHDPSESIDEFNK	2	1	1	Q9NYF8	K6(Label:13C(6)15N(2)); K22(Label:13C(6)15N(2))	2624.15	0	4.23492e+06	0	0				0.939441	1											High	34.87	0.00187356							1
	NTEEEGLKYK	3	1	1	Q9NYF8	K8(Label:13C(6)15N(2)); K10(Label:13C(6)15N(2))	1226.62	0	1.39205e+06	0	1.63749e+06				0.91916	1					0.721459	1					High	33.35	0.00980248				High	36.21	0.0050858	1
	SQEEPKDTFEHDPSESIDEFNK	7	1	1	Q9NYF8		2608.12	0	7.19511e+06	0	7.57041e+06										1.2561	1					High	33.05	0.00276103				High	36.98	0.00102946	1
	SSFYPDGGDQETAK	4	1	1	Q9NYF8		1501.64	0	5.11265e+06	0	1.43789e+07																High	33.04	0.00276739				High	38.7	0.000692801	0
	RFTDEESR	2	1	1	Q9NYF8		1039.48	0	844737	0	1.00282e+06				0.963607	1					0.704078	1					High	31.65	0.00865148				High	27.78	0.0134213	1
	KSVLADQGK	1	1	1	Q9NYF8	K1(Label:13C(6)15N(2)); K9(Label:13C(6)15N(2))	961.562	0	467792	0	0				0.865211	1											High	30.32	0.017093							1
	NTEEEGLKYK	4	1	1	Q9NYF8		1210.59	0	1.51448e+06	0	2.2697e+06																High	30.13	0.0125681				High	30.6	0.0108435	1
	SFATASHR	4	1	1	Q9NYF8		876.429	0	1.56296e+06	0	1.86853e+06				0.969854	1					0.690716	1					High	29.76	0.0150596				High	38.26	0.00208245	0
	FTDEESR	1	1	1	Q9NYF8		883.377	0	486091	0	0				0.896574	1											High	28.03	0.00877144							0
	KEQEFR	1	2	2	Q9NYF8;Q9Y2W1	K1(Label:13C(6)15N(2)); R6(Label:13C(6))	850.458	0	199298	0	0																Medium	24.76	0.0559777							1
	SFATASHR	2	1	1	Q9NYF8	R8(Label:13C(6))	882.449	0	1.51584e+06	0	1.29062e+06																Medium	24.57	0.0604013				High	31.14	0.0136136	0
	MAPVPLDDSNRPASLTK	2	1	1	Q9NYF8	M1(Oxidation)	1827.92	0	0	0	3.4873e+06										0.730961	1											High	52.54	0.000115059	0
	MAPVPLDDSNRPASLTK	2	1	1	Q9NYF8	M1(Oxidation); R11(Label:13C(6)); K17(Label:13C(6)15N(2))	1841.96	0	0	0	2.46612e+06																						High	51.26	0.000148886	0
	LKETGYVVERPSTTK	2	1	1	Q9NYF8		1707.92	0	0	0	681840										0.848144	1											High	35.54	0.00457977	1
	IDISPSTLR	1	1	1	Q9NYF8	R9(Label:13C(6))	1007.58	0	0	0	932542										0.637828	1											High	33.62	0.00788636	0
	KSVLADQGK	1	1	1	Q9NYF8		945.532	0	0	0	512077										0.744089	1											Medium	29.63	0.0280399	1
	CDSADLR	1	1	1	Q9NYF8	C1(Methylthio)	825.32	0	0	0	783355										0.601304	1											High	28.67	0.00697603	0
	IDISPSTLR	1	1	1	Q9NYF8		1001.56	0	0	0	1.43504e+06																						Medium	27.96	0.0376696	0
	TIAPQNAPR	1	1	1	Q9NYF8		967.529	0	0	0	1.88969e+06										0.698629	1											Medium	24.52	0.0734621	0
O00422	Histone deacetylase complex subunit SAP18 OS=Homo sapiens GN=SAP18 PE=1 SV=1 - [SAP18_HUMAN]		0.963903		0.70823	24.18	1	4	4	9	0	1.1056e+06	0	821020			3	15.0316			1						129.983	20.26	3	7					52.89	3.92	1	2	153	17.55	9.34912
	Sequence	# PSMs	# Proteins	# Protein Groups	Protein Group Accessions	Modifications	MH+ [Da]	A5: Area	B5: Area	C5: Area	D5: Area	A5: Heavy/Light	A5: Heavy/Light Count	A5: Heavy/Light Variability [%]	B5: Heavy/Light	B5: Heavy/Light Count	B5: Heavy/Light Variability [%]	C5: Heavy/Light	C5: Heavy/Light Count	C5: Heavy/Light Variability [%]	D5: Heavy/Light	D5: Heavy/Light Count	D5: Heavy/Light Variability [%]	A2	IonScore A2	Exp Value A2	B2	IonScore B2	Exp Value B2	C2	IonScore C2	Exp Value C2	D2	IonScore D2	Exp Value D2	# Missed Cleavages
	KGTDDSMTLQSQK	2	1	1	O00422	M7(Oxidation)	1454.67	0	248623	0	0				1.06615	1											High	36.62	0.00239548							1
	TCPLLLR	2	1	1	O00422	C2(Methylthio); R7(Label:13C(6))	867.486	0	2.65346e+06	0	0				0.963903	1											High	33.42	0.0075528							0
	KGTDDSMTLQSQK	1	1	1	O00422	K1(Label:13C(6)15N(2)); M7(Oxidation); K13(Label:13C(6)15N(2))	1470.7	0	254511	0	0																High	33.01	0.00705049							1
	VKEIGSTMSGR	1	1	1	O00422	K2(Label:13C(6)15N(2)); M8(Oxidation); R11(Label:13C(6))	1194.63	0	251455	0	0				0.588505	1											High	30.04	0.0210056							1
	TCPLLLR	1	1	1	O00422	C2(Methylthio)	861.466	0	2.81082e+06	0	0																Medium	26.99	0.0406972							0
	MDEFSR	1	1	1	O00422	M1(Oxidation); R6(Label:13C(6))	806.341	0	0	0	570960										0.70823	1											High	33.03	0.00255628	0
	MDEFSR	1	1	1	O00422	M1(Oxidation)	800.32	0	0	0	821020																						High	32.86	0.00265833	0
O00571	ATP-dependent RNA helicase DDX3X OS=Homo sapiens GN=DDX3X PE=1 SV=3 - [DDX3X_HUMAN]		0.961974		0.513536	21.6	3	12	13	40	0	3.86451e+06	0	4.43246e+06			5	6.5183			9	7.19405					620.358	15.11	9	18					808.768	18.73	11	22	662	73.198	7.18115
	Sequence	# PSMs	# Proteins	# Protein Groups	Protein Group Accessions	Modifications	MH+ [Da]	A5: Area	B5: Area	C5: Area	D5: Area	A5: Heavy/Light	A5: Heavy/Light Count	A5: Heavy/Light Variability [%]	B5: Heavy/Light	B5: Heavy/Light Count	B5: Heavy/Light Variability [%]	C5: Heavy/Light	C5: Heavy/Light Count	C5: Heavy/Light Variability [%]	D5: Heavy/Light	D5: Heavy/Light Count	D5: Heavy/Light Variability [%]	A2	IonScore A2	Exp Value A2	B2	IonScore B2	Exp Value B2	C2	IonScore C2	Exp Value C2	D2	IonScore D2	Exp Value D2	# Missed Cleavages
	LEQELFSGGNTGINFEK	2	2	1	O00571	K17(Label:13C(6)15N(2))	1890.93	0	1.25783e+06	0	942705				0.892508	1					0.530306	1					High	76.43	3.78804e-07				High	74.09	6.41455e-07	0
	LEQELFSGGNTGINFEK	4	2	1	O00571		1882.91	0	1.40932e+06	0	1.8028e+06																High	75.16	5.05951e-07				High	67.4	2.79324e-06	0
	SPILVATAVAAR	3	2	1	O00571	R12(Label:13C(6))	1174.72	0	2.01236e+06	0	1.28707e+06																High	73.82	2.31244e-07				High	62.27	3.04515e-06	0
	MLDMGFEPQIR	4	4	3	P17844;O00571;Q92841	M1(Oxidation); M4(Oxidation); R11(Label:13C(6))	1374.64	0	5.97039e+06	0	4.09201e+06																High	60.55	9.29507e-06				High	52.89	5.37176e-05	0
	DLLDLLVEAK	2	2	1	O00571		1128.65	0	851136	0	837774				0.961974	1					0.552302	1					High	57.6	3.57118e-05				High	45.91	0.000505203	0
	VGNLGLATSFFNER	4	1	1	O00571		1524.78	0	2.57824e+06	0	3.42531e+06				0.970889	1					0.513536	1					High	57.48	3.81415e-05				High	78.76	2.76069e-07	0
	DLLDLLVEAK	1	2	1	O00571	K10(Label:13C(6)15N(2))	1136.66	0	774315	0	0																High	45.08	0.000507595							0
	MLDMGFEPQIR	4	4	3	P17844;O00571;Q92841	M1(Oxidation); M4(Oxidation)	1368.62	0	7002922	0	7.01728e+06																High	43.92	0.000377123				High	60.14	8.7145e-06	0
	MLDMGFEPQIR	1	4	3	P17844;O00571;Q92841	M4(Oxidation); R11(Label:13C(6))	1358.65	0	714178	0	0																High	43.81	0.000588514							0
	VGSTSENITQK	1	2	1	O00571	K11(Label:13C(6)15N(2))	1171.6	0	155601	0	0																High	41.78	0.00141045							0
	GLDISNVK	1	1	1	O00571	K8(Label:13C(6)15N(2))	853.484	0	426435	0	0				1.07953	1											High	31.04	0.0173937							0
	YLVLDEADR	3	3	1	O00571		1093.55	0	1.6995e+06	0	2.35869e+06				0.92064	1					0.536791	1					High	31.02	0.0130462				High	29.35	0.0195123	0
	MLDMGFEPQIR	2	4	3	P17844;O00571;Q92841	M4(Oxidation)	1352.63	0	851454	0	989441																High	28.96	0.0161998				High	47.55	0.000210072	0
	FSGGFGAR	2	2	1	O00571	R8(Label:13C(6))	804.407	0	431668	0	2.83742e+06																High	27.57	0.0308848				Medium	24.55	0.0729564	0
	SPILVATAVAAR	2	2	1	O00571		1168.7	0	0	0	2.85479e+06										0.489243	1											High	67.89	1.33295e-06	0
	ELAVQIYEEAR	1	2	1	O00571		1320.67	0	0	0	1.0656e+06										0.360666	1											High	55.25	6.2693e-05	0
	QSSGASSSSFSSSR	1	1	1	O00571		1361.59	0	0	0	126588										0.347882	1											High	43.65	0.00022162	0
	LVDMMER	1	2	1	O00571	M4(Oxidation); M5(Oxidation); R7(Label:13C(6))	931.428	0	0	0	169953										0.467839	1											High	26.28	0.0156611	0
	DKDAYSSFGSR	1	2	1	O00571	K2(Label:13C(6)15N(2)); R11(Label:13C(6))	1246.58	0	0	0	537522										0.515525	1											Medium	25.67	0.0262889	1
Q15366	Poly(rC)-binding protein 2 OS=Homo sapiens GN=PCBP2 PE=1 SV=1 - [PCBP2_HUMAN]		0.954664		0.556366	15.89	2	2	4	31	0	4.41782e+06	0	5.13522e+06			2	5.50466			2	24.9188					508.701	15.89	4	14					593.086	15.89	4	17	365	38.5556	6.78564
	Sequence	# PSMs	# Proteins	# Protein Groups	Protein Group Accessions	Modifications	MH+ [Da]	A5: Area	B5: Area	C5: Area	D5: Area	A5: Heavy/Light	A5: Heavy/Light Count	A5: Heavy/Light Variability [%]	B5: Heavy/Light	B5: Heavy/Light Count	B5: Heavy/Light Variability [%]	C5: Heavy/Light	C5: Heavy/Light Count	C5: Heavy/Light Variability [%]	D5: Heavy/Light	D5: Heavy/Light Count	D5: Heavy/Light Variability [%]	A2	IonScore A2	Exp Value A2	B2	IonScore B2	Exp Value B2	C2	IonScore C2	Exp Value C2	D2	IonScore D2	Exp Value D2	# Missed Cleavages
	INISEGNCPER	4	3	2	Q15366;Q15365	C8(Methylthio); R11(Label:13C(6))	1283.58	0	6.16172e+06	0	5.27837e+06																High	69.14	9.44717e-07				High	54.91	2.45366e-05	0
	INISEGNCPER	4	3	2	Q15366;Q15365	C8(Methylthio)	1277.55	0	6.13855e+06	0	8.41585e+06																High	67.61	9.7093e-07				High	50.23	5.64309e-05	0
	ESTGAQVQVAGDMLPNSTER	7	3	2	Q15366;Q15365	M13(Oxidation); R20(Label:13C(6))	2111.99	0	4.64708e+06	0	2.86828e+06																High	60.61	1.06013e-05				High	92.97	5.45034e-09	0
	ESTGAQVQVAGDMLPNSTER	6	3	2	Q15366;Q15365	M13(Oxidation)	2105.97	0	4.43743e+06	0	4.17294e+06																High	54.33	4.42773e-05				High	75.61	3.29747e-07	0
	LVVPASQCGSLIGK	2	2	1	Q15366	C8(Methylthio); K14(Label:13C(6)15N(2))	1425.76	0	1.54614e+06	0	1.22615e+06				0.919894	1					0.656535	1					High	46.38	0.000452233				High	46.42	0.000446947	0
	IITLAGPTNAIFK	3	1	1	Q15366	K13(Label:13C(6)15N(2))	1366.81	0	2.42206e+06	0	1.3281e+06				0.990747	1											High	40.74	0.000687318				High	32.36	0.00487842	0
	LVVPASQCGSLIGK	2	2	1	Q15366	C8(Methylthio)	1417.75	0	1.70773e+06	0	1.86761e+06																High	38.99	0.00259306				High	33.29	0.00954035	0
	IITLAGPTNAIFK	3	1	1	Q15366		1358.8	0	2.44468e+06	0	2.81688e+06										0.47148	1					High	31.86	0.0050827				High	35.97	0.00197285	0
Q9BZJ0	Crooked neck-like protein 1 OS=Homo sapiens GN=CRNKL1 PE=1 SV=4 - [CRNL1_HUMAN]		0.953062		0.610648	15.09	1	13	13	33	0	3.57397e+06	0	4.11689e+06			14	7.49824			8	3.28199					607.641	15.09	13	20					294.99	10.14	7	13	848	100.389	8.00146
	Sequence	# PSMs	# Proteins	# Protein Groups	Protein Group Accessions	Modifications	MH+ [Da]	A5: Area	B5: Area	C5: Area	D5: Area	A5: Heavy/Light	A5: Heavy/Light Count	A5: Heavy/Light Variability [%]	B5: Heavy/Light	B5: Heavy/Light Count	B5: Heavy/Light Variability [%]	C5: Heavy/Light	C5: Heavy/Light Count	C5: Heavy/Light Variability [%]	D5: Heavy/Light	D5: Heavy/Light Count	D5: Heavy/Light Variability [%]	A2	IonScore A2	Exp Value A2	B2	IonScore B2	Exp Value B2	C2	IonScore C2	Exp Value C2	D2	IonScore D2	Exp Value D2	# Missed Cleavages
	LVESDAEAEAVR	2	1	1	Q9BZJ0	R12(Label:13C(6))	1294.65	0	3.11634e+06	0	2.97174e+06				0.904204	1					0.538553	1					High	83.4	9.3246e-08				High	78.82	2.72281e-07	0
	LVESDAEAEAVR	1	1	1	Q9BZJ0		1288.63	0	3.52282e+06	0	0																High	73.9	6.33476e-07							0
	YTYMEEMLGNVAGAR	3	1	1	Q9BZJ0	M4(Oxidation); M7(Oxidation)	1736.75	0	621535	0	719257				0.831528	1					0.551493	1					High	65.48	1.57787e-06				High	41.89	0.000359164	0
	FAELETILGDIDR	1	1	1	Q9BZJ0	R13(Label:13C(6))	1497.78	0	1.03773e+06	0	0				1.00031	1											High	55.02	6.34271e-05							0
	SFEEEFGTASDKER	3	1	1	Q9BZJ0	K12(Label:13C(6)15N(2)); R14(Label:13C(6))	1645.74	0	2.91605e+06	0	0				1.03359	2	15.0968										High	53.75	4.09046e-05							1
	FAELETILGDIDR	1	1	1	Q9BZJ0		1491.77	0	1.20697e+06	0	0																High	52.91	0.000103616							0
	ITDEEELNDYK	1	1	1	Q9BZJ0	K11(Label:13C(6)15N(2))	1376.63	0	1.62533e+06	0	0				1.10189	1											High	48.06	0.000150844							0
	GIEDIIVSK	2	1	1	Q9BZJ0		973.553	0	1.2145e+06	0	1.41268e+06				1.06657	1					0.584792	1					High	44.23	0.000817444				Medium	28.35	0.0372124	0
	ITDEEELNDYKLR	2	1	1	Q9BZJ0	K11(Label:13C(6)15N(2)); R13(Label:13C(6))	1651.83	0	163330	0	1.02273e+06				1.00569	1											High	41.73	0.00149057				Medium	25.87	0.0526701	1
	ELELLPPPPQQK	2	1	1	Q9BZJ0		1388.77	0	4.07718e+06	0	5.42609e+06				0.965929	1					0.617615	1					High	39.58	0.00180652				High	32.28	0.0100565	0
	LMLLESWR	1	1	1	Q9BZJ0	M2(Oxidation)	1063.56	0	806878	0	0				0.933509	1											High	36.01	0.00484932							0
	RFQYEEEVK	1	1	1	Q9BZJ0		1227.6	0	1.16219e+06	0	0				0.958497	1											High	35.04	0.00476259							1
	GIEDIIVSK	2	1	1	Q9BZJ0	K9(Label:13C(6)15N(2))	981.567	0	1.29535e+06	0	826124																High	33.61	0.00648913				Medium	25.16	0.0451088	0
	RFQYEEEVK	1	1	1	Q9BZJ0	R1(Label:13C(6)); K9(Label:13C(6)15N(2))	1241.63	0	1.0883e+06	0	0																High	32.54	0.0111994							1
	AIYELAISQPR	1	1	1	Q9BZJ0		1260.69	0	2.45146e+06	0	0				0.925935	1											High	29.47	0.0229913							0
	ALDVDYR	1	1	1	Q9BZJ0		851.424	0	270598	0	0				0.947658	1											High	26.71	0.0268764							0
	SFEEEFGTASDKER	4	1	1	Q9BZJ0		1631.71	0	3.12192e+06	0	3952845										0.624313	2	1.13773				High	26.62	0.0126307				High	55.56	1.64003e-05	1
	LVESDAEAEAVREVYER	1	1	1	Q9BZJ0	R12(Label:13C(6)); R17(Label:13C(6))	1976.99	0	2.80168e+06	0	0				0.855636	1											Medium	26.59	0.0418826							1
	AIYELAISQPR	1	1	1	Q9BZJ0	R11(Label:13C(6))	1266.71	0	0	0	1.52756e+06										0.610861	1											High	30.82	0.0146546	0
	ITDEEELNDYKLR	1	1	1	Q9BZJ0		1637.8	0	0	0	1.75828e+06										0.610436	1											High	29.16	0.0202029	1
	ELELLPPPPQQK	1	1	1	Q9BZJ0	K12(Label:13C(6)15N(2))	1396.79	0	0	0	3.28493e+06																						Medium	25.91	0.0382108	0
P38646	Stress-70 protein, mitochondrial OS=Homo sapiens GN=HSPA9 PE=1 SV=2 - [GRP75_HUMAN]		0.952676		0.815495	40.65	1	24	24	270	0	5.30425e+07	0	3.92056e+07			31	7.40828			26	7.61048					5011.81	40.65	24	146					4375.68	38.44	21	124	679	73.6348	6.16357
	Sequence	# PSMs	# Proteins	# Protein Groups	Protein Group Accessions	Modifications	MH+ [Da]	A5: Area	B5: Area	C5: Area	D5: Area	A5: Heavy/Light	A5: Heavy/Light Count	A5: Heavy/Light Variability [%]	B5: Heavy/Light	B5: Heavy/Light Count	B5: Heavy/Light Variability [%]	C5: Heavy/Light	C5: Heavy/Light Count	C5: Heavy/Light Variability [%]	D5: Heavy/Light	D5: Heavy/Light Count	D5: Heavy/Light Variability [%]	A2	IonScore A2	Exp Value A2	B2	IonScore B2	Exp Value B2	C2	IonScore C2	Exp Value C2	D2	IonScore D2	Exp Value D2	# Missed Cleavages
	VINEPTAAALAYGLDK	4	1	1	P38646		1645.87	0	4.78075e+06	0	3.00319e+06				0.940851	1					0.786847	1					High	93.63	8.01995e-09				High	72.36	1.07732e-06	0
	VINEPTAAALAYGLDK	1	1	1	P38646	K16(Label:13C(6)15N(2))	1653.89	0	4.49797e+06	0	0																High	87.63	2.93392e-08							0
	QAVTNPNNTFYATK	4	1	1	P38646		1568.76	0	6.00216e+06	0	9.69087e+06				0.973442	1											High	86.34	3.78606e-08				High	61.9	1.08793e-05	0
	TTPSVVAFTADGER	6	1	1	P38646		1450.71	0	5.83106e+07	0	4.44477e+07				0.933662	1											High	81.43	1.25184e-07				High	56.93	3.57886e-05	0
	SQVFSTAADGQTQVEIK	5	1	1	P38646	K17(Label:13C(6)15N(2))	1816.91	0	3.1916e+06	0	979902										0.707976	1					High	75.91	4.68018e-07				High	70.89	1.43388e-06	0
	SDIGEVILVGGMTR	6	1	1	P38646	M12(Oxidation); R14(Label:13C(6))	1468.77	0	15586601	0	6.47626e+06				0.961722	1					0.77635	1					High	75.05	6.83048e-07				High	69.65	2.29251e-06	0
	AQFEGIVTDLIR	11	1	1	P38646		1361.74	0	2.67401e+07	0	1.30029e+07				0.913348	1					0.828505	1					High	74.46	7.17983e-07				High	73.32	9.03237e-07	0
	AQFEGIVTDLIR	13	1	1	P38646	R12(Label:13C(6))	1367.76	0	2.4423e+07	0	1.07593e+07																High	73.11	8.50255e-07				High	70.2	1.73331e-06	0
	LLGQFTLIGIPPAPR	24	1	1	P38646		1592.95	0	3.69246e+06	0	5.49127e+06				1.55519	2	45.7695										High	72.52	3.1194e-07				High	48.67	6.97603e-05	0
	TTPSVVAFTADGER	6	1	1	P38646	R14(Label:13C(6))	1456.73	0	5.44424e+07	0	3.43671e+07										0.772712	1					High	71.71	1.24113e-06				High	67.79	3.09395e-06	0
	DAGQISGLNVLR	6	1	1	P38646		1242.68	0	4.50617e+07	0	3.26181e+07				0.921239	1					0.808479	1					High	69.09	2.86697e-06				High	69.57	2.60563e-06	0
	LYSPSQIGAFVLMK	14	1	1	P38646	M13(Oxidation); K14(Label:13C(6)15N(2))	1577.84	0	2.02802e+07	0	1.09961e+07				1.10709	2	4.35044				1.5806	1					High	68.61	2.70622e-06				High	54.76	6.71732e-05	0
	SQVFSTAADGQTQVEIK	4	1	1	P38646		1808.89	0	4.15627e+06	0	1.32243e+06				0.776333	1											High	68.44	2.66387e-06				High	103.62	7.51703e-10	0
	VQQTVQDLFGR	5	1	1	P38646	R11(Label:13C(6))	1296.7	0	5.26353e+07	0	3.27734e+07				0.944041	1											High	66.59	5.03249e-06				High	53.77	0.000101582	0
	QAASSLQQASLK	4	1	1	P38646	K12(Label:13C(6)15N(2))	1239.67	0	4.70734e+06	0	6.24579e+06				1.19389	1											High	64.52	7.39919e-06				High	77.64	3.61592e-07	0
	SDIGEVILVGGMTR	7	1	1	P38646	M12(Oxidation)	1462.75	0	1.6207e+07	0	9.81929e+06																High	63.84	8.92183e-06				High	64.86	7.13594e-06	0
	DAGQISGLNVLR	5	1	1	P38646	R12(Label:13C(6))	1248.69	0	4.16611e+07	0	2.626e+07																High	61.54	1.43798e-05				High	64.34	7.7123e-06	0
	ETGVDLTKDNMALQR	5	1	1	P38646	K8(Label:13C(6)15N(2)); M11(Oxidation); R15(Label:13C(6))	1720.86	0	667844	0	1.15116e+07				0.825682	1					0.816996	2	5.49854				High	61.47	1.34729e-05				High	55.23	5.7284e-05	1
	LLGQFTLIGIPPAPR	21	1	1	P38646	R15(Label:13C(6))	1598.97	0	6.59258e+06	0	2.03642e+06				1.28762	2	20.6603				0.347497	1					High	61.28	4.15022e-06				High	51.85	3.35435e-05	0
	VQQTVQDLFGR	6	1	1	P38646		1290.67	0	5.57553e+07	0	4.05509e+07										0.808202	1					High	58.6	3.05755e-05				High	70.21	2.11044e-06	0
	VLENAEGAR	3	1	1	P38646	R9(Label:13C(6))	964.512	0	2.18587e+06	0	1.4689e+06				0.906304	1											High	58.37	2.73626e-05				High	32.71	0.00977829	0
	EQQIVIQSSGGLSK	3	1	1	P38646		1473.78	0	1.36077e+06	0	1.59429e+06				0.98338	1											High	56.75	3.6669e-05				High	52.22	0.000107662	0
	QAVTNPNNTFYATK	4	1	1	P38646	K14(Label:13C(6)15N(2))	1576.78	0	5.84275e+06	0	7.63354e+06										0.792638	1					High	56.67	3.92883e-05				High	67.82	3.02309e-06	0
	ETGVDLTKDNMALQR	6	1	1	P38646	M11(Oxidation)	1706.83	0	1.47149e+07	0	1.35775e+07				0.939393	1											High	56.23	4.0023e-05				High	39.5	0.00180645	1
	QAASSLQQASLK	3	1	1	P38646		1231.66	0	3.94287e+06	0	6.55737e+06										0.952485	1					High	55.92	5.47537e-05				High	79.21	2.56693e-07	0
	NAVITVPAYFNDSQR	3	1	1	P38646	R15(Label:13C(6))	1700.86	0	2.18012e+07	0	1.48646e+07				0.940163	1											High	55.09	5.51341e-05				High	34.61	0.00617502	0
	LYSPSQIGAFVLMK	16	1	1	P38646	M13(Oxidation)	1569.83	0	1.77889e+07	0	1.44115e+07										0.765701	1					High	53.93	8.53655e-05				High	63.48	9.24416e-06	0
	EQQIVIQSSGGLSKDDIENMVK	10	1	1	P38646	K14(Label:13C(6)15N(2)); M20(Oxidation); K22(Label:13C(6)15N(2))	2450.23	0	6.21097e+06	0	5.5166e+06				0.92748	2	3.07771				0.704877	1					High	49.99	0.000157362				High	54.69	5.36608e-05	1
	VLENAEGAR	4	1	1	P38646		958.491	0	2.41185e+06	0	2.03683e+06										0.721169	1					High	48.22	0.000245577				High	58.11	2.56512e-05	0
	NAVITVPAYFNDSQR	5	1	1	P38646		1694.84	0	23167502	0	1.80709e+07										0.822572	1					High	47.62	0.000330395				High	54.75	6.29735e-05	0
	EQQIVIQSSGGLSK	2	1	1	P38646	K14(Label:13C(6)15N(2))	1481.8	0	1.36502e+06	0	1.30008e+06										0.826899	1					High	47.12	0.000359064				High	55.79	4.90358e-05	0
	MKETAENYLGHTAK	9	1	1	P38646	M1(Oxidation)	1608.76	0	1.83373e+07	0	1.98536e+07				0.955035	2	0.366663				0.850018	2	1.75885				High	44.67	0.000540791				High	51.61	0.000105952	1
	AMQDAEVSKSDIGEVILVGGMTR	7	1	1	P38646	M2(Oxidation); M21(Oxidation)	2438.18	0	8.02301e+06	0	1.99794e+06				0.652848	1					0.927677	1					High	44.67	0.000518613				High	34.6	0.00525306	1
	KDSETGENIR	2	1	1	P38646	K1(Label:13C(6)15N(2)); R10(Label:13C(6))	1162.58	0	816000	0	0				0.962368	1											High	44.46	0.000685755							1
	RYDDPEVQK	4	1	1	P38646	R1(Label:13C(6)); K9(Label:13C(6)15N(2))	1163.59	0	2.19354e+06	0	1.60209e+06				1.03078	1											High	39.61	0.00191989				High	39.52	0.00205503	1
	RTIAPCQK	1	1	1	P38646	C6(Methylthio)	962.488	0	881761	0	0				1.00251	1											High	39.07	0.00252715							1
	KDSETGENIR	2	1	1	P38646		1148.55	0	909770	0	480007										0.87977	1					High	37.38	0.00262332				High	32.65	0.00711658	1
	AMQDAEVSKSDIGEVILVGGMTR	4	1	1	P38646	M2(Oxidation); K9(Label:13C(6)15N(2)); M21(Oxidation); R23(Label:13C(6))	2452.22	0	3.53704e+06	0	0																High	36.56	0.00325681							1
	AMQDAEVSK	1	1	1	P38646	M2(Oxidation); K9(Label:13C(6)15N(2))	1002.46	0	115107	0	0																High	36.49	0.00169413							0
	MKETAENYLGHTAK	5	1	1	P38646	M1(Oxidation); K2(Label:13C(6)15N(2)); K14(Label:13C(6)15N(2))	1624.79	0	1.74384e+07	0	1.66769e+07										0.80486	1					High	36.47	0.00360678				High	49.58	0.000175145	1
	EQQIVIQSSGGLSKDDIENMVK	10	1	1	P38646	M20(Oxidation)	2434.2	0	1.34684e+07	0	1.782e+06										1.90718	1					High	35.81	0.00392321				High	41.67	0.000956481	1
	LFEMAYK	1	1	1	P38646	M4(Oxidation)	917.44	0	2.63591e+06	0	0				0.876019	1											High	31.55	0.0100427							0
	LFEMAYK	4	1	1	P38646	M4(Oxidation); K7(Label:13C(6)15N(2))	925.453	0	2.30911e+06	0	3.46173e+06				1.10912	1					0.856106	1					High	30.78	0.0106957				High	33.51	0.00581581	0
	RYDDPEVQK	2	1	1	P38646		1149.55	0	2.12804e+06	0	1.73147e+06										0.925275	1					High	29.83	0.0141949				High	40.65	0.00117526	1
	RTIAPCQK	1	1	1	P38646	R1(Label:13C(6)); C6(Methylthio); K8(Label:13C(6)15N(2))	976.522	0	883970	0	0																Medium	25.38	0.0638864							1
	YAEEDRR	1	1	1	P38646	R6(Label:13C(6)); R7(Label:13C(6))	950.471	0	289945	0	0				0.904562	1											Medium	25.28	0.0465479							1
P62851	40S ribosomal protein S25 OS=Homo sapiens GN=RPS25 PE=1 SV=1 - [RS25_HUMAN]		0.946464		0.621468	7.2	1	1	1	5	0	3.589e+06	0	2.16822e+06			1				1						131.548	7.2	1	3					74.9301	7.2	1	2	125	13.7337	10.1108
	Sequence	# PSMs	# Proteins	# Protein Groups	Protein Group Accessions	Modifications	MH+ [Da]	A5: Area	B5: Area	C5: Area	D5: Area	A5: Heavy/Light	A5: Heavy/Light Count	A5: Heavy/Light Variability [%]	B5: Heavy/Light	B5: Heavy/Light Count	B5: Heavy/Light Variability [%]	C5: Heavy/Light	C5: Heavy/Light Count	C5: Heavy/Light Variability [%]	D5: Heavy/Light	D5: Heavy/Light Count	D5: Heavy/Light Variability [%]	A2	IonScore A2	Exp Value A2	B2	IonScore B2	Exp Value B2	C2	IonScore C2	Exp Value C2	D2	IonScore D2	Exp Value D2	# Missed Cleavages
[truncated: 4,432 more rows]

## Sheet: Annotated Results
Accession	Description	Heavy/Light Forward	Heavy/Light Crossover	log2 fold change Forward	log2 fold change Crossover	Area Forward	Area Crossover	log10 summed peptides intensities Forward	log10 summed peptides intensities Crossover	ΣCoverage	Σ# Proteins	Σ# Unique Peptides	Σ# Peptides	Σ# PSMs	Heavy/Light Count Forward	Heavy/Light Variability [%] Forward	Heavy/Light Count Crossover	Heavy/Light Variability [%] Crossover	Score Forward	Coverage Forward	# Peptides Forward	# PSM Forward	Score Crossover	Coverage Crossover	# Peptides Crossover	# PSM Crossover	# AAs	MW [kDa]	calc. pI
E5LBU3	ORF20 protein OS=Human herpesvirus 8 GN=ORF20 PE=4 SV=1 - [E5LBU3_HHV8]	31.9584	0.0125811	4.99812	-6.3126	8.38638e+07	5.87413e+07	7.92357	7.76894	29.57	1	8	8	41	4	62.6723	1		640.65	29.57	8	23	500.08	29.18	7	18	257	28.3952	10.5649
	Sequence	# PSMs	# Protein Groups	#VALUE!	#VALUE!	D5: Area	A5: Heavy/Light Count	#VALUE!	#VALUE!	Modifications	MH+ [Da]	A5: Area	B5: Area	C5: Area	B5: Heavy/Light	B5: Heavy/Light Count	C5: Heavy/Light Count	C5: Heavy/Light Variability [%]	D5: Heavy/Light Variability [%]	A2	IonScore A2	Exp Value A2	IonScore C2	Exp Value C2	D2	IonScore D2
	TVYSESPGAFPTPVHTTEGK	5	1	2.32193	0	0	1	#NUM!	0	K20(Label:13C(6)15N(2))	2113.03	2.0625e+08	0	0						High	75.16	6.08074e-07
	LCAFLTAR	5	1	2.32193	0	0	1	#NUM!	0	C2(Methylthio); R8(Label:13C(6))	946.491	2.57603e+07	0	0						High	53.33	9.26737e-05
	AVYSQAHHGR	3	1	1.58496	0	0	1	#NUM!	0	R10(Label:13C(6))	1131.57	1.2824e+06	0	0						High	43.48	0.000895275
	ILGPTPGKR	3	1	1.58496	0	0		#NUM!	#NUM!	K8(Label:13C(6)15N(2)); R9(Label:13C(6))	952.609	6015715	0	0						High	41.55	0.00139623
	LCAFLTAR	8	1	3	0	0		#NUM!	#NUM!	C2(Methylthio)	940.471	1.22678e+06	0	1.67719e+07						High	37.01	0.00397152	48.1	0.000308999
	YSTLPDLWR	2	1	1	0	0	1	#NUM!	0	R9(Label:13C(6))	1156.61	1.95811e+07	0	0						High	31.91	0.0128516
	GRPWTAQPTR	1	1	0	0	0		#NUM!	#NUM!	R2(Label:13C(6)); R10(Label:13C(6))	1181.65	1.53496e+07	0	0						High	30.16	0.019229
	KGRPWTAQPTR	1	1	0	0	0		#NUM!	#NUM!	K1(Label:13C(6)15N(2)); R3(Label:13C(6)); R11(Label:13C(6))	1317.76	4.13934e+06	0	0						High	28.51	0.0281162
	VRPTEAEVK	1	1	0	0	0		#NUM!	#NUM!	R2(Label:13C(6)); K9(Label:13C(6)15N(2))	1042.6	4.23076e+06	0	0						High	28.47	0.0283764
	TVYSESPGAFPTPVHTTEGK	5	1	2.32193	0	0		#NUM!	#NUM!		2105.01	0	0	1.3493e+08									62.35	1.16133e-05
	VRPTEAEVK	2	1	1	0	0		#NUM!	#NUM!		1028.57	0	0	2.26582e+06									41.32	0.00147217
	AVYSQAHHGR	1	1	0	0	0		#NUM!	#NUM!		1125.55	0	0	923375			1						38.66	0.00271617
	ILGPTPGKR	2	1	1	0	0		#NUM!	#NUM!		938.574	0	0	4.52981e+06									35.33	0.00584732
	YSTLPDLWR	1	1	0	0	0		#NUM!	#NUM!		1150.58	0	0	1.33159e+07									32.55	0.0110906
	GRPWTAQPTR	1	1	0	0	0		#NUM!	#NUM!		1169.61	0	0	2.45219e+07									24.88	0.064857
Q8VNN2	Beta-galactosidase OS=Escherichia coli GN=lacZ PE=3 SV=1 - [BGAL_ECOLX]	0.0444351	28.6019	-4.49216	4.83804	3.81011e+08	3.15304e+08	8.58094	8.49873	40.14	1	34	34	410	17	77.5665	38	44.2512	6259.46	39.16	32	177	8969.05	38	33	233	1029	116.893	5.5415
	Sequence	# Proteins	Protein Group Accessions	#VALUE!	#VALUE!	A5: Heavy/Light	A5: Heavy/Light Variability [%]	#VALUE!	#VALUE!	Modifications	MH+ [Da]	A5: Area	B5: Area	C5: Area	B5: Heavy/Light Variability [%]	C5: Heavy/Light	D5: Heavy/Light	D5: Heavy/Light Count	B2	IonScore B2	Exp Value B2	C2	Exp Value D2	# Missed Cleavages
	LSGQTIEVTSEYLFR	1	Q8VNN2	0	#VALUE!			#NUM!	#NUM!		1742.89	9.07814e+07	0	1.22619e+06								High		0
	APLDNDIGVSEATR	1	Q8VNN2	0	#VALUE!	0.033195	17.9087	-1.47893	1.25306		1457.72	4.40516e+08	0	1.54835e+07								High		0
	IGLNCQLAQVAER	1	Q8VNN2	0	#VALUE!	0.0355105		-1.44964	#NUM!	C5(Methylthio)	1460.73	9.83435e+07	0	3.69016e+06								High		0
	AVLEAEVQMCGELR	1	Q8VNN2	0	#VALUE!			#NUM!	#NUM!	M9(Oxidation); C10(Methylthio)	1609.73	7.62126e+06	0	0										0
	WSDGSYLEDQDMWR	1	Q8VNN2	0	#VALUE!			#NUM!	#NUM!	M12(Oxidation)	1803.72	3.53587e+07	0	0										0
	LPSEFDLSAFLR	1	Q8VNN2	0	#VALUE!			#NUM!	#NUM!		1394.73	7.76041e+07	0	2.13839e+06								High		0
	YSQQQLMETSHR	1	Q8VNN2	0	#VALUE!			#NUM!	#NUM!	M7(Oxidation)	1523.68	5.20649e+07	0	0										0
	RDWENPGVTQLNR	1	Q8VNN2	0	#VALUE!			#NUM!	#NUM!		1584.78	9.21115e+07	0	0										1
	VDEDQPFPAVPK	1	Q8VNN2	0	#VALUE!			#NUM!	#NUM!		1341.66	3.00728e+08	0	6.07233e+06								High		0
	LAVMVLR	1	Q8VNN2	0	#VALUE!			#NUM!	#NUM!	M4(Oxidation)	817.494	2.14726e+07	0	1.74756e+06								High		0
	VNWLGLGPQENYPDR	1	Q8VNN2	0	#VALUE!			#NUM!	#NUM!		1757.86	6.48837e+07	0	2.12668e+06								High		0
	HQQQFFQFR	1	Q8VNN2	0	#VALUE!	0.0444833	0.160843	-1.3518	-0.793599		1265.61	6.16518e+07	0	0										0
	LWSAEIPNLYR	1	Q8VNN2	0	#VALUE!			#NUM!	#NUM!		1361.72	1.13325e+08	0	3.38123e+06								High		0
	DWENPGVTQLNR	1	Q8VNN2	0	#VALUE!			#NUM!	#NUM!		1428.68	4.29729e+07	0	1.60104e+06		29.2289						High		0
	SVDPSRPVQYEGGGADTTATDIICPMYAR	1	Q8VNN2	0	#VALUE!	0.011218		-1.95008	#NUM!	C24(Methylthio); M26(Oxidation)	3132.4	4.01791e+08	0	0										0
	GDFQFNISR	1	Q8VNN2	0	#VALUE!			#NUM!	#NUM!		1083.52	6.87547e+07	0	2.72546e+06								High		0
	IDPNAWVER	1	Q8VNN2	0	#VALUE!			#NUM!	#NUM!		1099.55	5.62576e+07	0	2.04493e+06								High		0
	LAAHPPFASWR	1	Q8VNN2	0	#VALUE!			#NUM!	#NUM!		1252.66	6.20458e+07	0	0										0
	DVSLLHKPTTQISDFHVATR	1	Q8VNN2	0	#VALUE!	0.0610787		-1.21411	#NUM!		2265.2	793409	0	0										0
	QLIELPELPQPESAGQLWLTVR	1	Q8VNN2	0	#VALUE!	0.0115174		-1.93865	#NUM!		2517.36	1.03255e+07	0	0										0
	SVDPSRPVQYEGGGADTTATDIICPMYAR	1	Q8VNN2	0	#VALUE!	0.0357744	37.739	-1.44643	1.57679	C24(Methylthio)	3116.4	679069	0	0										0
	FNDDFSR	1	Q8VNN2	0	#VALUE!			#NUM!	#NUM!		900.381	4.27011e+07	0	0										0
	LNVENPK	1	Q8VNN2	0	#VALUE!			#NUM!	#NUM!		813.444	1.28211e+07	0	0										0
	YGLYVVDEANIETHGMVPMNR	1	Q8VNN2	0	#VALUE!	0.181839	156.898	-0.740313	2.19562	M16(Oxidation); M19(Oxidation)	2440.11	705350	0	0										0
	WVGYGQDSR	1	Q8VNN2	0	#VALUE!			#NUM!	#NUM!		1067.49	1.64183e+07	0	0										0
	QNNFNAVR	1	Q8VNN2	0	#VALUE!			#NUM!	#NUM!		962.477	5.05003e+06	0	0										0
	VTVSLWQGETQVASGTAPFGGEIIDER	1	Q8VNN2	0	#VALUE!	0.017223		-1.76389	#NUM!		2847.4	19592902	0	0										0
	LTAACFDR	1	Q8VNN2	0	#VALUE!			#NUM!	#NUM!	C5(Methylthio)	942.414	8.36682e+06	0	0										0
	ELNYGPHQWR	1	Q8VNN2	0	#VALUE!			#NUM!	#NUM!		1299.62	3.25323e+06	0	0										0
	VVQPNATAWSEAGHISAWQQWR	1	Q8VNN2	0	#VALUE!	0.17069		-0.767791	#NUM!		2522.23	108550	0	0										0
	WLPAMSER	1	Q8VNN2	0	#VALUE!			#NUM!	#NUM!	M5(Oxidation)	1005.48	7.78569e+07	0	0										0
	LAVMVLR	1	Q8VNN2	0	#VALUE!	0.0189486		-1.72242	#NUM!		801.499	1.34755e+06	0	0										0
	YWQAFR	1	Q8VNN2	0	#VALUE!			#NUM!	#NUM!		870.422	30257930	0	0										0
	TDRPSQQLR	1	Q8VNN2	0	#VALUE!			#NUM!	#NUM!		1100.58	1.7689e+07	0	0										0
	LSGQTIEVTSEYLFR	1	Q8VNN2	0	#VALUE!			#NUM!	#NUM!	R15(Label:13C(6))	1748.91	0	0	6.7612e+07		21.3389						High		0
	APLDNDIGVSEATR	1	Q8VNN2	0	#VALUE!			#NUM!	#NUM!	R14(Label:13C(6))	1463.74	0	0	4.18967e+08		40.9838						High		0
	IGLNCQLAQVAER	1	Q8VNN2	0	#VALUE!			#NUM!	#NUM!	C5(Methylthio); R13(Label:13C(6))	1466.75	0	0	8.28199e+07		22.2973						High		0
	AVLEAEVQMCGELR	1	Q8VNN2	0	#VALUE!			#NUM!	#NUM!	M9(Oxidation); C10(Methylthio); R14(Label:13C(6))	1615.75	0	0	3.50772e+06		38.7458						High		0
	WSDGSYLEDQDMWR	1	Q8VNN2	0	#VALUE!			#NUM!	#NUM!	M12(Oxidation); R14(Label:13C(6))	1809.74	0	0	2.69222e+07		34.5542						High		0
	WSDGSYLEDQDMWR	1	Q8VNN2	0	#VALUE!			#NUM!	#NUM!	R14(Label:13C(6))	1793.75	0	0	1.10281e+06		63.7903						High		0
	VDEDQPFPAVPK	1	Q8VNN2	0	#VALUE!			#NUM!	#NUM!	K12(Label:13C(6)15N(2))	1349.68	0	0	2.86187e+08		46.8692						High		0
	LPSEFDLSAFLR	1	Q8VNN2	0	#VALUE!			#NUM!	#NUM!	R12(Label:13C(6))	1400.75	0	0	52281883		24.2968						High		0
	RDWENPGVTQLNR	1	Q8VNN2	0	#VALUE!			#NUM!	#NUM!	R1(Label:13C(6)); R13(Label:13C(6))	1596.82	0	0	7.62924e+07								High		1
	LAAHPPFASWR	1	Q8VNN2	0	#VALUE!			#NUM!	#NUM!	R11(Label:13C(6))	1258.67	0	0	2.68311e+07								High		0
	VNWLGLGPQENYPDR	1	Q8VNN2	0	#VALUE!			#NUM!	#NUM!	R15(Label:13C(6))	1763.87	0	0	5.98433e+07		27.7655						High		0
	HQQQFFQFR	1	Q8VNN2	0	#VALUE!			#NUM!	#NUM!	R9(Label:13C(6))	1271.63	0	0	1.21163e+06		14.1798						High		0
	LWSAEIPNLYR	1	Q8VNN2	0	#VALUE!			#NUM!	#NUM!	R11(Label:13C(6))	1367.74	0	0	9.12732e+07		26.9941						High		0
	GDFQFNISR	1	Q8VNN2	0	#VALUE!			#NUM!	#NUM!	R9(Label:13C(6))	1089.54	0	0	7.11092e+07		26.0402						High		0
	LAVMVLR	1	Q8VNN2	0	#VALUE!			#NUM!	#NUM!	M4(Oxidation); R7(Label:13C(6))	823.511	0	0	5.05708e+07		28.7383						High		0
	DWENPGVTQLNR	1	Q8VNN2	0	#VALUE!			#NUM!	#NUM!	R12(Label:13C(6))	1434.7	0	0	4.70295e+07								High		0
	YSQQQLMETSHR	1	Q8VNN2	0	#VALUE!			#NUM!	#NUM!	M7(Oxidation); R12(Label:13C(6))	1529.71	0	0	4.39532e+07		37.5313						High		0
	LNVENPK	1	Q8VNN2	0	#VALUE!			#NUM!	#NUM!	K7(Label:13C(6)15N(2))	821.458	0	0	1.06477e+07		76.4784						High		0
	IDPNAWVER	1	Q8VNN2	0	#VALUE!			#NUM!	#NUM!	R9(Label:13C(6))	1105.57	0	0	5.60031e+07		27.0205						High		0
	FNDDFSR	1	Q8VNN2	0	#VALUE!			#NUM!	#NUM!	R7(Label:13C(6))	906.401	0	0	6.35095e+07		27.8995						High		0
	SVDPSRPVQYEGGGADTTATDIICPMYAR	1	Q8VNN2	0	#VALUE!			#NUM!	#NUM!	R6(Label:13C(6)); C24(Methylthio); M26(Oxidation); R29(Label:13C(6))	3144.44	0	0	2.40757e+08		71.1297						High		0
	WVGYGQDSR	1	Q8VNN2	0	#VALUE!			#NUM!	#NUM!	R9(Label:13C(6))	1073.51	0	0	2.24337e+07		27.6308						High		0
	VTVSLWQGETQVASGTAPFGGEIIDER	1	Q8VNN2	0	#VALUE!			#NUM!	#NUM!	R27(Label:13C(6))	2853.43	0	0	8.07026e+06		38.8098						High		0
	LTAACFDR	1	Q8VNN2	0	#VALUE!			#NUM!	#NUM!	C5(Methylthio); R8(Label:13C(6))	948.434	0	0	6.46144e+06		37.7503						High		0
	LAVMVLR	1	Q8VNN2	0	#VALUE!			#NUM!	#NUM!	R7(Label:13C(6))	807.518	0	0	1.38494e+06								High		0
	QLIELPELPQPESAGQLWLTVR	1	Q8VNN2	0	#VALUE!			#NUM!	#NUM!	R22(Label:13C(6))	2523.38	0	0	8.77156e+06		50.3642						High		0
	ELNYGPHQWR	1	Q8VNN2	0	#VALUE!			#NUM!	#NUM!	R10(Label:13C(6))	1305.64	0	0	7626841		81.3692						High		0
	TDRPSQQLR	1	Q8VNN2	0	#VALUE!			#NUM!	#NUM!	R3(Label:13C(6)); R9(Label:13C(6))	1112.62	0	0	1.5311e+07								High		0
	QNNFNAVR	1	Q8VNN2	0	#VALUE!			#NUM!	#NUM!	R8(Label:13C(6))	968.497	0	0	4.57562e+06		37.1203						High		0
	LNVENPKLWSAEIPNLYR	1	Q8VNN2	0	#VALUE!			#NUM!	#NUM!	K7(Label:13C(6)15N(2)); R18(Label:13C(6))	2170.18	0	0	0								High		1
	WLPAMSER	1	Q8VNN2	0	#VALUE!			#NUM!	#NUM!	M5(Oxidation); R8(Label:13C(6))	1011.5	0	0	1.15719e+08		25.3059						High		0
	DVSLLHKPTTQISDFHVATR	1	Q8VNN2	0	#VALUE!			#NUM!	#NUM!	K7(Label:13C(6)15N(2)); R20(Label:13C(6))	2279.23	0	0	0								High		0
	RDWENPGVTQLNR	1	Q8VNN2	0	#VALUE!			#NUM!	#NUM!	R13(Label:13C(6))	1590.8	0	0	1.21973e+06								High		1
	YSQQQLMETSHR	1	Q8VNN2	0	#VALUE!			#NUM!	#NUM!	R12(Label:13C(6))	1513.71	0	0	2.857e+06								High		0
	YWQAFR	1	Q8VNN2	0	#VALUE!			#NUM!	#NUM!	R6(Label:13C(6))	876.443	0	0	2.19825e+07		28.4661						High		0
	SVDPSRPVQYEGGGADTTATDIICPMYAR	1	Q8VNN2	0	#VALUE!			#NUM!	#NUM!	R6(Label:13C(6)); C24(Methylthio); R29(Label:13C(6))	3128.44	0	0	491897								High		0
	TPHPALTEAK	1	Q8VNN2	0	#VALUE!			#NUM!	#NUM!	K10(Label:13C(6)15N(2))	1072.58	0	0	1.08083e+07		61.0045						High		0
	YGLYVVDEANIETHGMVPMNR	1	Q8VNN2	0	#VALUE!			#NUM!	#NUM!	M16(Oxidation); M19(Oxidation); R21(Label:13C(6))	2446.14	0	0	344044		19.3194						High		0
Q9Y3U8	60S ribosomal protein L36 OS=Homo sapiens GN=RPL36 PE=1 SV=3 - [RL36_HUMAN]	5.69809	0.174938	2.51048	-2.51508	2.97739e+06	2.72252e+06	6.47384	6.43497	21.9	1	3	3	11	4	52.3203	3	16.4346	170.583	21.9	3	8	68.0574	11.43	2	3	105	12.2459	11.5903
	Sequence	# Proteins	Protein Group Accessions	#VALUE!	#VALUE!	A5: Heavy/Light	A5: Heavy/Light Variability [%]	#VALUE!	#VALUE!	Modifications	MH+ [Da]	A5: Area	B5: Area	C5: Area	B5: Heavy/Light Variability [%]	C5: Heavy/Light	D5: Heavy/Light	D5: Heavy/Light Count	B2	IonScore B2	Exp Value B2	C2	Exp Value D2	# Missed Cleavages
	YPMAVGLNK	1	Q9Y3U8	0	#VALUE!			#NUM!	#NUM!	M3(Oxidation); K9(Label:13C(6)15N(2))	1016.53	0	5.42923e+06	0	32.9029				High	47.01	0.00044392			0
	EELSNVLAAMR	1	Q9Y3U8	0	#VALUE!			#NUM!	#NUM!	M10(Oxidation); R11(Label:13C(6))	1254.64	0	1.43142e+06	0					High	46.24	0.000432585			0
	YPMAVGLNK	1	Q9Y3U8	0	#VALUE!			#NUM!	#NUM!	M3(Oxidation)	1008.51	0	852436	0			0.156698	1	High	27.51	0.0313144		0.00188918	0
	ALRYPMAVGLNK	1	Q9Y3U8	0	#VALUE!			#NUM!	#NUM!	R3(Label:13C(6)); M6(Oxidation); K12(Label:13C(6)15N(2))	1362.77	0	2.07151e+06	0					Medium	25.58	0.0459312			1
	ALRYPMAVGLNK	1	Q9Y3U8	0	#VALUE!			#NUM!	#NUM!	M6(Oxidation)	1348.73	0	0	0			0.244497	2					0.00513366	1
P25398	40S ribosomal protein S12 OS=Homo sapiens GN=RPS12 PE=1 SV=3 - [RS12_HUMAN]	5.47249	0.102899	2.4522	-3.28071	1.81033e+06	2.56165e+06	6.25776	6.40852	20.45	1	3	3	4	3	21.8285	1		86.6077	20.45	3	3	28	6.06	1	1	132	14.5055	7.21045
	Sequence	# Proteins	Protein Group Accessions	#VALUE!	#VALUE!	A5: Heavy/Light	A5: Heavy/Light Variability [%]	#VALUE!	#VALUE!	Modifications	MH+ [Da]	A5: Area	B5: Area	C5: Area	B5: Heavy/Light Variability [%]	C5: Heavy/Light	D5: Heavy/Light	D5: Heavy/Light Count	B2	IonScore B2	Exp Value B2	C2	Exp Value D2	# Missed Cleavages
	LGEWVGLCK	1	P25398	0	#VALUE!			#NUM!	#NUM!	C8(Methylthio); K9(Label:13C(6)15N(2))	1058.52	0	936359	0					High	60.83	1.30514e-05			0
	TALIHDGLAR	1	P25398	0	#VALUE!			#NUM!	#NUM!	R10(Label:13C(6))	1072.62	0	1.57581e+06	0					High	29.4	0.0237094			0
	DVIEEYFK	1	P25398	0	#VALUE!			#NUM!	#NUM!	K8(Label:13C(6)15N(2))	1050.52	0	2.91881e+06	0					High	26.17	0.0347826			0
	DVIEEYFK	1	P25398	0	#VALUE!			#NUM!	#NUM!		1042.5	0	0	0			0.102899	1					0.0162452	0
P62906	60S ribosomal protein L10a OS=Homo sapiens GN=RPL10A PE=1 SV=2 - [RL10A_HUMAN]	5.26186	0.136262	2.39557	-2.87554	3.33501e+06	4.54103e+06	6.5231	6.65715	3.69	1	1	1	5	1		1		71.33	3.69	1	3	52.4182	3.69	1	2	217	24.8155	9.93506
	Sequence	# Proteins	Protein Group Accessions	#VALUE!	#VALUE!	A5: Heavy/Light	A5: Heavy/Light Variability [%]	#VALUE!	#VALUE!	Modifications	MH+ [Da]	A5: Area	B5: Area	C5: Area	B5: Heavy/Light Variability [%]	C5: Heavy/Light	D5: Heavy/Light	D5: Heavy/Light Count	B2	IonScore B2	Exp Value B2	C2	Exp Value D2	# Missed Cleavages
	DTLYEAVR	1	P62906	0	#VALUE!			#NUM!	#NUM!	R8(Label:13C(6))	972.506	0	3.33501e+06	0					High	34.43	0.00730172			0
	DTLYEAVR	1	P62906	0	#VALUE!			#NUM!	#NUM!		966.484	0	602363	0			0.136262	1	High	32.48	0.0104513		0.00415271	0
Q9P2E9	Ribosome-binding protein 1 OS=Homo sapiens GN=RRBP1 PE=1 SV=4 - [RRBP1_HUMAN]	5.24649	0.180927	2.39135	-2.46652	446547	799879	5.64987	5.90302	1.84	1	2	2	2	1		1		57.24	0.92	1	1	35.95	0.92	1	1	1410	152.381	8.60205
	Sequence	# Proteins	Protein Group Accessions	#VALUE!	#VALUE!	A5: Heavy/Light	A5: Heavy/Light Variability [%]	#VALUE!	#VALUE!	Modifications	MH+ [Da]	A5: Area	B5: Area	C5: Area	B5: Heavy/Light Variability [%]	C5: Heavy/Light	D5: Heavy/Light	D5: Heavy/Light Count	B2	IonScore B2	Exp Value B2	C2	Exp Value D2	# Missed Cleavages
	LLATEQEDAAVAK	1	Q9P2E9	0	#VALUE!			#NUM!	#NUM!	K13(Label:13C(6)15N(2))	1366.73	0	446547	0					High	57.24	3.84206e-05			0
	DALNQATSQVESK	1	Q9P2E9	0	#VALUE!			#NUM!	#NUM!		1390.68	0	0	0			0.180927	1					0.00388769	0
P61313	60S ribosomal protein L15 OS=Homo sapiens GN=RPL15 PE=1 SV=2 - [RL15_HUMAN]	4.82937	0.137924	2.27183	-2.85805	3.50476e+06	2.87375e+06	6.54466	6.45845	14.71	1	3	3	10	3	7.39064	3	8.68227	100.885	14.71	3	4	116.178	14.71	3	6	204	24.1311	11.6196
	Sequence	# Proteins	Protein Group Accessions	#VALUE!	#VALUE!	A5: Heavy/Light	A5: Heavy/Light Variability [%]	#VALUE!	#VALUE!	Modifications	MH+ [Da]	A5: Area	B5: Area	C5: Area	B5: Heavy/Light Variability [%]	C5: Heavy/Light	D5: Heavy/Light	D5: Heavy/Light Count	B2	IonScore B2	Exp Value B2	C2	Exp Value D2	# Missed Cleavages
	NTLQLHR	1	P61313	0	#VALUE!			#NUM!	#NUM!	R7(Label:13C(6))	887.513	0	1.98794e+06	0					High	45.42	0.000858363			0
	VLNSYWVGEDSTYK	1	P61313	0	#VALUE!			#NUM!	#NUM!	K14(Label:13C(6)15N(2))	1668.79	0	2.97846e+06	0					High	43.69	0.000605001			0
	SLQSVAEER	1	P61313	0	#VALUE!			#NUM!	#NUM!	R9(Label:13C(6))	1024.53	0	5.54787e+06	0					High	34.61	0.00703987			0
	NTLQLHR	1	P61313	0	#VALUE!			#NUM!	#NUM!		881.492	0	411637	0			0.130094	1	High	29.18	0.0269946		0.0328305	0
	SLQSVAEER	1	P61313	0	#VALUE!			#NUM!	#NUM!		1018.51	0	0	0			0.137924	1					0.00211747	0
	VLNSYWVGEDSTYK	1	P61313	0	#VALUE!			#NUM!	#NUM!		1660.78	0	0	0			0.157619	1					0.0040727	0
P62847	40S ribosomal protein S24 OS=Homo sapiens GN=RPS24 PE=1 SV=1 - [RS24_HUMAN]	4.82255	0.18168	2.2698	-2.46053	8.29011e+06	8.63776e+06	6.91856	6.9364	20.3	1	2	2	9	2	110.464	1		264.58	20.3	2	6	153.02	11.28	1	3	133	15.4134	10.7847
	Sequence	# Proteins	Protein Group Accessions	#VALUE!	#VALUE!	A5: Heavy/Light	A5: Heavy/Light Variability [%]	#VALUE!	#VALUE!	Modifications	MH+ [Da]	A5: Area	B5: Area	C5: Area	B5: Heavy/Light Variability [%]	C5: Heavy/Light	D5: Heavy/Light	D5: Heavy/Light Count	B2	IonScore B2	Exp Value B2	C2	Exp Value D2	# Missed Cleavages
	TTGFGMIYDSLDYAK	1	P62847	0	#VALUE!			#NUM!	#NUM!	M6(Oxidation)	1697.77	0	5.81023e+06	0			0.18168	1	High	68.2	1.20328e-06		1.52225e-06	0
	TTGFGMIYDSLDYAK	1	P62847	0	#VALUE!			#NUM!	#NUM!	M6(Oxidation); K15(Label:13C(6)15N(2))	1705.78	0	1.53412e+07	0					High	64.3	3.49243e-06			0
	KQMVIDVLHPGK	1	P62847	0	#VALUE!			#NUM!	#NUM!	K1(Label:13C(6)15N(2)); M3(Oxidation); K12(Label:13C(6)15N(2))	1396.79	0	1.23899e+06	0					High	32.29	0.00944322			1
P83731	60S ribosomal protein L24 OS=Homo sapiens GN=RPL24 PE=1 SV=1 - [RL24_HUMAN]	4.59531	0.121932	2.20016	-3.03585	2.26252e+06	6.15755e+06	6.35459	6.78941	31.21	1	5	5	17	5	12.7734	5	32.7214	196.562	31.21	5	8	321.926	25.48	4	9	157	17.7679	11.2534
	Sequence	# Proteins	Protein Group Accessions	#VALUE!	#VALUE!	A5: Heavy/Light	A5: Heavy/Light Variability [%]	#VALUE!	#VALUE!	Modifications	MH+ [Da]	A5: Area	B5: Area	C5: Area	B5: Heavy/Light Variability [%]	C5: Heavy/Light	D5: Heavy/Light	D5: Heavy/Light Count	B2	IonScore B2	Exp Value B2	C2	Exp Value D2	# Missed Cleavages
	AITGASLADIMAK	1	P83731	0	#VALUE!			#NUM!	#NUM!	K13(Label:13C(6)15N(2))	1269.69	0	921669	0					High	75.28	5.54423e-07			0
	VFQFLNAK	1	P83731	0	#VALUE!			#NUM!	#NUM!	K8(Label:13C(6)15N(2))	974.552	0	2.99853e+06	0					High	38	0.0033679			0
	VELCSFSGYK	1	P83731	0	#VALUE!			#NUM!	#NUM!	C4(Methylthio); K10(Label:13C(6)15N(2))	1186.53	0	800033	0					High	36.99	0.0015199			0
	KGQSEEIQK	1	P83731	0	#VALUE!			#NUM!	#NUM!	K1(Label:13C(6)15N(2)); K9(Label:13C(6)15N(2))	1062.57	0	312886	0					High	36.46	0.00465444			1
	VFQFLNAK	1	P83731	0	#VALUE!			#NUM!	#NUM!		966.537	0	678710	0			0.151197	1	High	31.94	0.0136583		7.20108e-05	0
	QINWTVLYR	1	P83731	0	#VALUE!			#NUM!	#NUM!	R9(Label:13C(6))	1198.66	0	2.86736e+06	0					High	30.04	0.0209561			0
	AITGASLADIMAK	1	P83731	0	#VALUE!			#NUM!	#NUM!		1261.68	0	0	0			0.121932	1					2.40946e-06	0
	AITGASLADIMAK	1	P83731	0	#VALUE!			#NUM!	#NUM!	M11(Oxidation)	1277.67	0	0	0			0.129056	1					0.000349094	0
	QINWTVLYR	1	P83731	0	#VALUE!			#NUM!	#NUM!		1192.64	0	0	0			0.0849557	1					0.00154347	0
	VELCSFSGYK	1	P83731	0	#VALUE!			#NUM!	#NUM!	C4(Methylthio)	1178.52	0	0	0			0.0720568	1					0.00066098	0
P62753	40S ribosomal protein S6 OS=Homo sapiens GN=RPS6 PE=1 SV=1 - [RS6_HUMAN]	4.52467	0.119673	2.17781	-3.06283	1.96137e+07	2.39046e+07	7.29256	7.37848	36.14	1	10	10	43	11	13.2956	10	24.1768	758.888	32.53	8	24	629.805	32.13	9	19	249	28.663	10.8433
	Sequence	# Proteins	Protein Group Accessions	#VALUE!	#VALUE!	A5: Heavy/Light	A5: Heavy/Light Variability [%]	#VALUE!	#VALUE!	Modifications	MH+ [Da]	A5: Area	B5: Area	C5: Area	B5: Heavy/Light Variability [%]	C5: Heavy/Light	D5: Heavy/Light	D5: Heavy/Light Count	B2	IonScore B2	Exp Value B2	C2	Exp Value D2	# Missed Cleavages
	MATEVAADALGEEWK	1	P62753	0	#VALUE!			#NUM!	#NUM!	M1(Oxidation)	1636.75	0	4.89807e+06	0			0.109618	2	High	106.05	2.54521e-10		8.4162e-09	0
	MATEVAADALGEEWK	1	P62753	0	#VALUE!			#NUM!	#NUM!	M1(Oxidation); K15(Label:13C(6)15N(2))	1644.76	0	2.17707e+07	0					High	105.98	2.62442e-10		1.20834e-08	0
	MATEVAADALGEEWK	1	P62753	0	#VALUE!			#NUM!	#NUM!	K15(Label:13C(6)15N(2))	1628.76	0	1.99176e+06	0					High	53.18	6.01049e-05			0
	LFNLSKEDDVR	1	P62753	0	#VALUE!			#NUM!	#NUM!	K6(Label:13C(6)15N(2)); R11(Label:13C(6))	1349.72	0	8.67041e+06	0	1.58539				High	46.41	0.000486833			1
	NKEEAAEYAK	1	P62753	0	#VALUE!			#NUM!	#NUM!		1152.55	0	1.2609e+06	0					High	38.95	0.00157914			1
	LNISFPATGCQK	1	P62753	0	#VALUE!			#NUM!	#NUM!	C10(Methylthio); K12(Label:13C(6)15N(2))	1332.65	0	2.04328e+07	0					High	38.94	0.00198486		0.00713296	0
	LNISFPATGCQK	1	P62753	0	#VALUE!			#NUM!	#NUM!	C10(Methylthio)	1324.63	0	4.37184e+06	0			0.119728	1	High	38	0.00256753		0.000204733	0
	DIPGLTDTTVPR	1	P62753	0	#VALUE!			#NUM!	#NUM!	R12(Label:13C(6))	1290.7	0	4.38499e+06	0					High	34.26	0.00791193			0
	LFNLSKEDDVR	1	P62753	0	#VALUE!			#NUM!	#NUM!		1335.69	0	565679	0			0.145015	1	High	33.73	0.00932015		0.0462677	1
	LIEVDDER	1	P62753	0	#VALUE!			#NUM!	#NUM!	R8(Label:13C(6))	994.511	0	1.66377e+07	0					High	32.72	0.01013			0
	LIEVDDER	1	P62753	0	#VALUE!			#NUM!	#NUM!		988.491	0	4.1155e+06	0			0.136211	1	High	30.87	0.0124407		0.000906594	0
	RQEQIAK	1	P62753	0	#VALUE!			#NUM!	#NUM!	R1(Label:13C(6)); K7(Label:13C(6)15N(2))	886.526	0	509111	0					High	30.59	0.0172848			1
	TFYEKR	1	P62753	0	#VALUE!			#NUM!	#NUM!	K5(Label:13C(6)15N(2)); R6(Label:13C(6))	857.468	0	919369	0					Medium	27.94	0.0310943			1
	NKEEAAEYAK	1	P62753	0	#VALUE!			#NUM!	#NUM!	K2(Label:13C(6)15N(2)); K10(Label:13C(6)15N(2))	1168.58	0	4.32402e+06	0					Medium	25.24	0.0525142			1
	DIPGLTDTTVPR	1	P62753	0	#VALUE!			#NUM!	#NUM!		1284.68	0	0	0			0.180002	1					0.000289378	0
	KLFNLSK	1	P62753	0	#VALUE!			#NUM!	#NUM!		849.517	0	0	0			0.119618	1					0.0121369	1
	QGVLTHGR	1	P62753	0	#VALUE!			#NUM!	#NUM!		867.477	0	0	0			0.0349017	1					0.0255014	0
	TFYEKR	1	P62753	0	#VALUE!			#NUM!	#NUM!		843.433	0	0	0			0.112922	1					0.0344597	1
	RQEQIAK	1	P62753	0	#VALUE!			#NUM!	#NUM!		872.49	0	0	0			0.0498243	1					0.065536	1
P05386	60S acidic ribosomal protein P1 OS=Homo sapiens GN=RPLP1 PE=1 SV=1 - [RLA1_HUMAN]	4.5105	0.221724	2.17329	-2.17316	1.33162e+07	9.68952e+06	7.12438	6.9863	66.67	1	2	3	25	2	38.7817	2	11.5096	498.799	66.67	3	14	426.09	66.67	3	11	114	11.5067	4.32275
	Sequence	# Proteins	Protein Group Accessions	#VALUE!	#VALUE!	A5: Heavy/Light	A5: Heavy/Light Variability [%]	#VALUE!	#VALUE!	Modifications	MH+ [Da]	A5: Area	B5: Area	C5: Area	B5: Heavy/Light Variability [%]	C5: Heavy/Light	D5: Heavy/Light	D5: Heavy/Light Count	B2	IonScore B2	Exp Value B2	C2	Exp Value D2	# Missed Cleavages
	KEESEESDDDMGFGLFD	2	P05387;P05386	1	#VALUE!			#NUM!	#NUM!	K1(Label:13C(6)15N(2)); M11(Oxidation)	1973.76	0	1.84423e+07	0					High	70.88	4.55062e-07		4.73815e-06	1
	AAGVNVEPFWPGLFAK	1	P05386	0	#VALUE!			#NUM!	#NUM!	K16(Label:13C(6)15N(2))	1710.9	0	1.4807e+07	0					High	58.37	2.67804e-05		0.000504239	0
	AAGVNVEPFWPGLFAK	1	P05386	0	#VALUE!			#NUM!	#NUM!		1702.89	0	4.22563e+06	0			0.205215	1	High	50.35	0.000177595		8.12369e-06	0
	KEESEESDDDMGFGLFD	2	P05387;P05386	1	#VALUE!			#NUM!	#NUM!	M11(Oxidation)	1965.75	0	6.35958e+06	0					High	48.22	8.39597e-05		2.65221e-06	1
	ALANVNIGSLICNVGAGGPAPAAGAAPAGGPAPSTAAAPAEEK	1	P05386	0	#VALUE!			#NUM!	#NUM!	C12(Methylthio); K43(Label:13C(6)15N(2))	3805.9	0	6.69924e+06	0					High	45.26	0.000248706			0
	ALANVNIGSLICNVGAGGPAPAAGAAPAGGPAPSTAAAPAEEK	1	P05386	0	#VALUE!			#NUM!	#NUM!	C12(Methylthio)	3797.89	0	0	0			0.239561	1					0.00122784	0
	Sequence	# Proteins	Protein Group Accessions	#VALUE!	#VALUE!	A5: Heavy/Light	A5: Heavy/Light Variability [%]	#VALUE!	#VALUE!	Modifications	MH+ [Da]	A5: Area	B5: Area	C5: Area	B5: Heavy/Light Variability [%]	C5: Heavy/Light	D5: Heavy/Light	D5: Heavy/Light Count	B2	IonScore B2	Exp Value B2	C2	Exp Value D2	# Missed Cleavages
	AEAGDNLGALVR	1	P49411	0	#VALUE!			#NUM!	#NUM!	R12(Label:13C(6))	1191.63	0	1.75398e+06	0					High	33.96	0.00900011			0
	AEAGDNLGALVR	1	P49411	0	#VALUE!			#NUM!	#NUM!		1185.62	0	0	0			2.59736	1					0.00342175	0
P62424	60S ribosomal protein L7a OS=Homo sapiens GN=RPL7A PE=1 SV=2 - [RL7A_HUMAN]	4.36651	0.186631	2.12648	-2.42174	3.73515e+07	2.44946e+07	7.57231	7.38907	29.32	1	9	9	63	8	5.94297	10	7.7672	1056.37	25.56	8	36	659.68	25.56	8	27	266	29.977	10.6089
	Sequence	# Proteins	Protein Group Accessions	#VALUE!	#VALUE!	A5: Heavy/Light	A5: Heavy/Light Variability [%]	#VALUE!	#VALUE!	Modifications	MH+ [Da]	A5: Area	B5: Area	C5: Area	B5: Heavy/Light Variability [%]	C5: Heavy/Light	D5: Heavy/Light	D5: Heavy/Light Count	B2	IonScore B2	Exp Value B2	C2	Exp Value D2	# Missed Cleavages
	AGVNTVTTLVENK	1	P62424	0	#VALUE!			#NUM!	#NUM!	K13(Label:13C(6)15N(2))	1353.74	0	2.08027e+07	0					High	60.78	1.50409e-05			0
	LKVPPAINQFTQALDR	1	P62424	0	#VALUE!			#NUM!	#NUM!	K2(Label:13C(6)15N(2)); R16(Label:13C(6))	1825.04	0	692880	0					High	56.7	1.41105e-05			1
	NFGIGQDIQPK	1	P62424	0	#VALUE!			#NUM!	#NUM!		1216.63	0	1.15779e+07	0			0.192734	1	High	53.74	9.31984e-05		1.92632e-05	0
	AGVNTVTTLVENK	1	P62424	0	#VALUE!			#NUM!	#NUM!		1345.73	0	4.99739e+06	0			0.180854	1	High	52.68	0.000110869		0.000120627	0
	NFGIGQDIQPK	1	P62424	0	#VALUE!			#NUM!	#NUM!	K11(Label:13C(6)15N(2))	1224.64	0	4.98168e+07	0					High	49.79	0.000242969		7.84424e-05	0
	KVVNPLFEK	1	P62424	0	#VALUE!			#NUM!	#NUM!	K1(Label:13C(6)15N(2)); K9(Label:13C(6)15N(2))	1089.66	0	4.1435e+07	0			0.183565	1	High	45.28	0.000256458		0.000542965	1
	HWGGNVLGPK	1	P62424	0	#VALUE!			#NUM!	#NUM!	K10(Label:13C(6)15N(2))	1072.57	0	1.10551e+07	0					High	42.58	0.00234909			0
	QTATQLLK	1	P62424	0	#VALUE!			#NUM!	#NUM!	K8(Label:13C(6)15N(2))	910.542	0	8.47073e+06	0					High	40	0.001535		0.00102306	0
	KVVNPLFEK	1	P62424	0	#VALUE!			#NUM!	#NUM!		1073.63	0	9.33233e+06	0					High	35.75	0.00373832			1
	AGVNTVTTLVENKK	1	P62424	0	#VALUE!			#NUM!	#NUM!	K13(Label:13C(6)15N(2)); K14(Label:13C(6)15N(2))	1489.85	0	2.96943e+06	0					High	32.72	0.00657514			1
	VVNPLFEK	1	P62424	0	#VALUE!			#NUM!	#NUM!	K8(Label:13C(6)15N(2))	953.552	0	12948156	0					High	30.61	0.0146854			0
	LKVPPAINQFTQALDR	1	P62424	0	#VALUE!			#NUM!	#NUM!		1811.01	0	0	0			0.065143	3					8.32009e-05	1
	QTATQLLK	1	P62424	0	#VALUE!			#NUM!	#NUM!		902.527	0	0	0			0.189748	1					0.000212949	0
	KVAPAPAVVK	1	P62424	0	#VALUE!			#NUM!	#NUM!		979.626	0	0	0			0.197198	1					0.00281584	1
	AGVNTVTTLVENKK	1	P62424	0	#VALUE!			#NUM!	#NUM!		1473.82	0	0	0			0.305646	1					0.0203116	1
	VVNPLFEK	1	P62424	0	#VALUE!			#NUM!	#NUM!		945.537	0	0	0			0.177609	1					0.0354243	0
	KVAPAPAVVK	1	P62424	0	#VALUE!			#NUM!	#NUM!	K1(Label:13C(6)15N(2)); K10(Label:13C(6)15N(2))	995.654	0	0	0									0.0114448	1
P36578	60S ribosomal protein L4 OS=Homo sapiens GN=RPL4 PE=1 SV=5 - [RL4_HUMAN]	4.31895	0.137111	2.11068	-2.86658	1.36693e+06	1.71717e+06	6.13575	6.23481	12.18	1	5	5	13	3	26.244	4	21.7831	234.292	10.3	4	6	231.819	7.73	4	7	427	47.6674	11.063
	Sequence	# Proteins	Protein Group Accessions	#VALUE!	#VALUE!	A5: Heavy/Light	A5: Heavy/Light Variability [%]	#VALUE!	#VALUE!	Modifications	MH+ [Da]	A5: Area	B5: Area	C5: Area	B5: Heavy/Light Variability [%]	C5: Heavy/Light	D5: Heavy/Light	D5: Heavy/Light Count	B2	IonScore B2	Exp Value B2	C2	Exp Value D2	# Missed Cleavages
	AAAAAAALQAK	1	P36578	0	#VALUE!			#NUM!	#NUM!	K11(Label:13C(6)15N(2))	964.563	0	1.01453e+06	0					High	87.87	2.58839e-08		0.000125349	0
	VDKAAAAAAALQAK	1	P36578	0	#VALUE!			#NUM!	#NUM!	K3(Label:13C(6)15N(2)); K14(Label:13C(6)15N(2))	1314.77	0	542731	0					High	55.44	3.01476e-05			1
	AAAAAAALQAK	1	P36578	0	#VALUE!			#NUM!	#NUM!		956.549	0	273534	0			0.123155	1	High	53.36	8.67277e-05		2.45568e-06	0
	YAICSALAASALPALVMSK	1	P36578	0	#VALUE!			#NUM!	#NUM!	C4(Methylthio); M17(Oxidation); K19(Label:13C(6)15N(2))	1949.99	0	1.38717e+06	0					High	43.63	0.000773817			0
	SGQGAFGNMCR	1	P36578	0	#VALUE!			#NUM!	#NUM!	M9(Oxidation); C10(Methylthio); R11(Label:13C(6))	1195.47	0	1.69909e+06	0					High	39.36	0.00064576			0
	SGQGAFGNMCR	1	P36578	0	#VALUE!			#NUM!	#NUM!	M9(Oxidation); C10(Methylthio)	1189.45	0	369782	0			0.165138	1	High	25.13	0.0171029		0.00449375	0
	VDKAAAAAAALQAK	1	P36578	0	#VALUE!			#NUM!	#NUM!		1298.74	0	0	0			0.11417	1					3.9939e-06	1
	MINTDLSR	1	P36578	0	#VALUE!			#NUM!	#NUM!	M1(Oxidation)	965.469	0	0	0			0.152649	1					0.0410974	0
P05388	60S acidic ribosomal protein P0 OS=Homo sapiens GN=RPLP0 PE=1 SV=1 - [RLA0_HUMAN]	4.13765	0.165215	2.04881	-2.59758	5.10825e+06	3.03348e+06	6.70827	6.48194	37.85	2	8	8	20	7	13.7997	6	24.9925	322.937	34.07	7	12	226.684	23.97	6	8	317	34.2518	5.97314
	Sequence	# Proteins	Protein Group Accessions	#VALUE!	#VALUE!	A5: Heavy/Light	A5: Heavy/Light Variability [%]	#VALUE!	#VALUE!	Modifications	MH+ [Da]	A5: Area	B5: Area	C5: Area	B5: Heavy/Light Variability [%]	C5: Heavy/Light	D5: Heavy/Light	D5: Heavy/Light Count	B2	IonScore B2	Exp Value B2	C2	Exp Value D2	# Missed Cleavages
	TSFFQALGITTK	2	P05388	1	#VALUE!			#NUM!	#NUM!		1313.71	0	963045	0			0.117346	1	High	65.5	6.20044e-06		2.96762e-05	0
	GTIEILSDVQLIK	2	P05388	1	#VALUE!			#NUM!	#NUM!	K13(Label:13C(6)15N(2))	1436.84	0	1.38195e+06	0					High	53.59	3.78457e-05			0
	IIQLLDDYPK	2	P05388	1	#VALUE!			#NUM!	#NUM!	K10(Label:13C(6)15N(2))	1225.69	0	5.27671e+06	0					High	51.33	0.000133622			0
	GHLENNPALEK	2	P05388	1	#VALUE!			#NUM!	#NUM!		1221.62	0	1.49413e+06	0			0.187026	1	High	45.77	0.000550888		0.000656366	0
	GNVGFVFTK	1	P05388	0	#VALUE!			#NUM!	#NUM!	K9(Label:13C(6)15N(2))	976.531	0	2.33083e+06	0					High	39.4	0.00255464			0
	IIQLLDDYPK	2	P05388	1	#VALUE!			#NUM!	#NUM!		1217.67	0	1342881	0			0.156203	1	High	34.53	0.00739979		7.21861e-06	0
	AFLADPSAFVAAAPVAAATTAAPAAAAAPAK	1	P05388	0	#VALUE!			#NUM!	#NUM!	K31(Label:13C(6)15N(2))	2760.47	0	5.20995e+06	0					High	31.68	0.00645243			0
	GNVGFVFTK	1	P05388	0	#VALUE!			#NUM!	#NUM!		968.517	0	576688	0			0.174748	1	High	30.91	0.0183683		0.0018581	0
	AGAIAPCEVTVPAQNTGLGPEK	2	P05388	1	#VALUE!			#NUM!	#NUM!	C7(Methylthio); K22(Label:13C(6)15N(2))	2177.08	0	2.43963e+06	0					High	29.89	0.0166156			0
	GHLENNPALEK	2	P05388	1	#VALUE!			#NUM!	#NUM!	K11(Label:13C(6)15N(2))	1229.63	0	4.83808e+06	0					Medium	27.49	0.0360041		0.0536799	0
	CFIVGADNVGSK	2	P05388	1	#VALUE!			#NUM!	#NUM!	C1(Methylthio)	1255.57	0	0	0			0.445607	1					0.00126067	0
	AGAIAPCEVTVPAQNTGLGPEK	2	P05388	1	#VALUE!			#NUM!	#NUM!	C7(Methylthio)	2169.06	0	0	0			0.134182	1					0.0153998	0
P49207	60S ribosomal protein L34 OS=Homo sapiens GN=RPL34 PE=1 SV=3 - [RL34_HUMAN]	4.12342	0.134986	2.04384	-2.88912	7.23635e+06	6.23174e+06	6.85952	6.79461	29.06	1	5	5	9	4	9.77953	3	3.27049	106.341	21.37	4	6	69.3173	21.37	3	3	117	13.2845	11.4731
	Sequence	# Proteins	Protein Group Accessions	#VALUE!	#VALUE!	A5: Heavy/Light	A5: Heavy/Light Variability [%]	#VALUE!	#VALUE!	Modifications	MH+ [Da]	A5: Area	B5: Area	C5: Area	B5: Heavy/Light Variability [%]	C5: Heavy/Light	D5: Heavy/Light	D5: Heavy/Light Count	B2	IonScore B2	Exp Value B2	C2	Exp Value D2	# Missed Cleavages
	LSYNTASNK	1	P49207	0	#VALUE!			#NUM!	#NUM!	K9(Label:13C(6)15N(2))	1005.5	0	1.01616e+06	0					High	45.63	0.000510128			0
	IVYLYTK	1	P49207	0	#VALUE!			#NUM!	#NUM!	K7(Label:13C(6)15N(2))	907.535	0	1.34117e+07	0					High	32.07	0.012852			0
	AFLIEEQK	1	P49207	0	#VALUE!			#NUM!	#NUM!	K8(Label:13C(6)15N(2))	985.541	0	7.28121e+06	0					High	31.12	0.0160718			0
	RLSYNTASNK	1	P49207	0	#VALUE!			#NUM!	#NUM!		1153.59	0	777911	0					Medium	25.54	0.0511036			1
	SACGVCPGR	1	P49207	0	#VALUE!			#NUM!	#NUM!	C3(Methylthio); C6(Methylthio)	941.342	0	0	0			0.134986	1					0.00064656	0
	IVYLYTK	1	P49207	0	#VALUE!			#NUM!	#NUM!		899.52	0	0	0			0.200092	1					0.00851167	0
	LSYNTASNK	1	P49207	0	#VALUE!			#NUM!	#NUM!		997.492	0	0	0			0.132041	1					0.0261127	0
P62917	60S ribosomal protein L8 OS=Homo sapiens GN=RPL8 PE=1 SV=2 - [RL8_HUMAN]	4.07568	0.191478	2.02704	-2.38475	4.16408e+07	5.08174e+07	7.61952	7.70601	27.24	1	9	9	57	10	14.1879	7	2.32442	1014.24	27.24	9	31	900.737	22.57	6	26	257	28.0073	11.0337
	Sequence	# Proteins	Protein Group Accessions	#VALUE!	#VALUE!	A5: Heavy/Light	A5: Heavy/Light Variability [%]	#VALUE!	#VALUE!	Modifications	MH+ [Da]	A5: Area	B5: Area	C5: Area	B5: Heavy/Light Variability [%]	C5: Heavy/Light	D5: Heavy/Light	D5: Heavy/Light Count	B2	IonScore B2	Exp Value B2	C2	Exp Value D2	# Missed Cleavages
	ASGNYATVISHNPETK	1	P62917	0	#VALUE!			#NUM!	#NUM!		1688.82	0	2.07773e+06	0			0.190474	1	High	81.27	1.0189e-07		1.73822e-09	0
	AVVGVVAGGGR	1	P62917	0	#VALUE!			#NUM!	#NUM!	R11(Label:13C(6))	947.569	0	3.40977e+07	0					High	77.55	2.10951e-07		1.85549e-06	0
	ASGNYATVISHNPETK	1	P62917	0	#VALUE!			#NUM!	#NUM!	K16(Label:13C(6)15N(2))	1696.83	0	6.05693e+07	0			0.206929	1	High	77.06	2.98135e-07		5.95811e-09	0
	AVVGVVAGGGR	1	P62917	0	#VALUE!			#NUM!	#NUM!		941.549	0	9.69393e+06	0			0.199688	1	High	71.55	1.3402e-06		6.25975e-07	0
	KVGLIAAR	1	P62917	0	#VALUE!			#NUM!	#NUM!		827.544	0	7.1534e+06	0			0.1885	1	High	47.83	0.000106306		2.80291e-05	1
	KVGLIAAR	1	P62917	0	#VALUE!			#NUM!	#NUM!	K1(Label:13C(6)15N(2)); R8(Label:13C(6))	841.578	0	3.02554e+07	0					High	46.29	0.00013094		0.00567033	1
	KGAGSVFR	1	P62917	0	#VALUE!			#NUM!	#NUM!	K1(Label:13C(6)15N(2)); R8(Label:13C(6))	835.495	0	7.6359e+06	0					High	45.09	0.000391824		0.00364226	1
	AVDFAER	1	P62917	0	#VALUE!			#NUM!	#NUM!	R7(Label:13C(6))	813.417	0	6.87321e+06	0					High	42.81	0.000955571		0.00154975	0
	AVDFAER	1	P62917	0	#VALUE!			#NUM!	#NUM!		807.397	0	1.5984e+06	0			0.191478	1	High	38.76	0.00215534		0.00115721	0
	GIVKDIIHDPGR	1	P62917	0	#VALUE!			#NUM!	#NUM!	K4(Label:13C(6)15N(2)); R12(Label:13C(6))	1333.77	0	4.96124e+06	0					High	30.8	0.0107713			1
	DIIHDPGR	1	P62917	0	#VALUE!			#NUM!	#NUM!	R8(Label:13C(6))	928.491	0	2.99178e+06	0					High	29.57	0.0221368		0.0292547	0
	DIIHDPGR	1	P62917	0	#VALUE!			#NUM!	#NUM!		922.471	0	764404	0			0.173081	1	High	28.11	0.0249559		0.0119673	0
	ASGNYATVISHNPETKK	1	P62917	0	#VALUE!			#NUM!	#NUM!		1816.91	0	1.97176e+06	0					High	27.71	0.0312605			1
	IDKPILK	1	P62917	0	#VALUE!			#NUM!	#NUM!	K3(Label:13C(6)15N(2)); K7(Label:13C(6)15N(2))	842.565	0	4.5561e+06	0					High	25.89	0.0170037			0
	KGAGSVFR	1	P62917	0	#VALUE!			#NUM!	#NUM!		821.459	0	0	0			0.19383	1					0.00262094	1
P61353	60S ribosomal protein L27 OS=Homo sapiens GN=RPL27 PE=1 SV=2 - [RL27_HUMAN]	4.02448	0.189399	2.0088	-2.4005	8.05963e+06	5.00162e+06	6.90632	6.69911	25	1	4	4	11	2	9.22008	4	17.2821	146.338	12.5	2	6	124.945	25	4	5	136	15.7877	10.5649
	Sequence	# Proteins	Protein Group Accessions	#VALUE!	#VALUE!	A5: Heavy/Light	A5: Heavy/Light Variability [%]	#VALUE!	#VALUE!	Modifications	MH+ [Da]	A5: Area	B5: Area	C5: Area	B5: Heavy/Light Variability [%]	C5: Heavy/Light	D5: Heavy/Light	D5: Heavy/Light Count	B2	IonScore B2	Exp Value B2	C2	Exp Value D2	# Missed Cleavages
	VVLVLAGR	1	P61353	0	#VALUE!			#NUM!	#NUM!	R8(Label:13C(6))	832.567	0	4.02704e+06	0					High	47.39	0.000101641			0
	YSVDIPLDK	1	P61353	0	#VALUE!			#NUM!	#NUM!		1049.55	0	3.19704e+06	0			0.169913	1	High	38.87	0.00282785		0.0600415	0
	VVLVLAGR	1	P61353	0	#VALUE!			#NUM!	#NUM!		826.547	0	917102	0			0.167504	1	High	33.64	0.0024103		0.000540267	0
	YSVDIPLDK	1	P61353	0	#VALUE!			#NUM!	#NUM!	K9(Label:13C(6)15N(2))	1057.56	0	1.20922e+07	0					Medium	26.43	0.0432269			0
	VYNYNHLMPTR	1	P61353	0	#VALUE!			#NUM!	#NUM!	M8(Oxidation)	1423.67	0	0	0			0.300294	1					0.000807097	0
	VKFEER	1	P61353	0	#VALUE!			#NUM!	#NUM!		807.433	0	0	0			0.21112	1					0.00272725	1
Q02878	60S ribosomal protein L6 OS=Homo sapiens GN=RPL6 PE=1 SV=3 - [RL6_HUMAN]	4.00589	0.174858	2.00212	-2.51574	4.0002e+07	3.93007e+07	7.60208	7.5944	39.24	1	13	13	48	9	15.3571	9	11.1166	574.394	32.29	10	24	612.477	27.43	10	24	288	32.7076	10.5796
	Sequence	# Proteins	Protein Group Accessions	#VALUE!	#VALUE!	A5: Heavy/Light	A5: Heavy/Light Variability [%]	#VALUE!	#VALUE!	Modifications	MH+ [Da]	A5: Area	B5: Area	C5: Area	B5: Heavy/Light Variability [%]	C5: Heavy/Light	D5: Heavy/Light	D5: Heavy/Light Count	B2	IonScore B2	Exp Value B2	C2	Exp Value D2	# Missed Cleavages
	AIPQLQGYLR	1	Q02878	0	#VALUE!			#NUM!	#NUM!		1158.66	0	1.53761e+07	0			0.18843	1	High	57.24	3.41726e-05		1.72326e-05	0
	AVDSQILPK	1	Q02878	0	#VALUE!			#NUM!	#NUM!	K9(Label:13C(6)15N(2))	978.565	0	2.52969e+07	0			0.179808	1	High	57.15	3.62375e-05		1.26188e-05	0
	AVDSQILPK	1	Q02878	0	#VALUE!			#NUM!	#NUM!		970.551	0	6.55062e+06	0					High	51.02	0.000141531		9.07813e-05	0
	AIPQLQGYLR	1	Q02878	0	#VALUE!			#NUM!	#NUM!	R10(Label:13C(6))	1164.68	0	5.53592e+07	0					High	49.73	0.000159621		0.00881722	0
	HQEGEIFDTEKEK	1	Q02878	0	#VALUE!			#NUM!	#NUM!	K11(Label:13C(6)15N(2)); K13(Label:13C(6)15N(2))	1605.77	0	5.60641e+06	0					High	49.71	0.000161962			1
	HQEGEIFDTEK	1	Q02878	0	#VALUE!			#NUM!	#NUM!	K11(Label:13C(6)15N(2))	1340.62	0	4.26786e+06	0					High	47.95	0.000155515		0.000328266	0
[truncated: 5,892 more rows]
