# Supplementary material for: The interferon-stimulated gene product oligoadenylate synthetase-like protein enhances replication of Kaposi’s sarcoma-associated herpesvirus (KSHV) and interacts with the KSHV ORF20 protein
Source: PLoS Pathog. 2018 Mar 2;14(3):e1006937. doi: 10.1371/journal.ppat.1006937 (PMC5851652; doi:10.1371/journal.ppat.1006937)
Supplement: S2 Dataset — Interacting partners of OASL were identified by q-AP-MS and data were analyzed using Proteome Discoverer. The data as exported from Proteome Discoverer, as well as annotated results, are provided. (XLSX) [file ppat.1006937.s009.xlsx]

## Sheet: Description
		S2 Dataset. OASL interactome.
		Interacting partners of OASL were identified by q-AP-MS and data were analyzed using Proteome Discoverer. The data as exported from Proteome Discoverer, as well as Annotated Results, are provided.
	Letter	Protein Database	Forward/Crossover	Heavy	Light
	A	NCBI Human protein database	Forward	OASL	LacZ
	B	Internal protein database	Forward	OASL	LacZ
	C	NCBI human protein database	Crossover	LacZ	OASL
	D	Internal protein database	Crossover	LacZ	OASL
		Internal protein database: includes LacZ amino acid sequence.
		Annotated results:
		Peptides from the forward experiment (A+B) were combined, and peptides for the crossover experiment (C+D) were combined.
		OASL and LacZ are highlighted in yellow and bold, ribosomal proteins are in bold.

## Sheet: Proteome Discoverer Export
Accession	Description	A5: Heavy/Light	B5: Heavy/Light	C5: Heavy/Light	D5: Heavy/Light	ΣCoverage	Σ# Proteins	Σ# Unique Peptides	Σ# Peptides	Σ# PSMs	A5: Area	B5: Area	C5: Area	D5: Area	A5: Heavy/Light Count	A5: Heavy/Light Variability [%]	B5: Heavy/Light Count	B5: Heavy/Light Variability [%]	C5: Heavy/Light Count	C5: Heavy/Light Variability [%]	D5: Heavy/Light Count	D5: Heavy/Light Variability [%]	Score A2	Coverage A2	# Peptides A2	# PSM A2	Score B2	Coverage B2	# Peptides B2	# PSM B2	Score C2	Coverage C2	# Peptides C2	# PSM C2	Score D2	Coverage D2	# Peptides D2	# PSM D2	# AAs	MW [kDa]	calc. pI
Q4G0J3	La-related protein 7 OS=Homo sapiens GN=LARP7 PE=1 SV=1 - [LARP7_HUMAN]	61.4706				2.41	1	1	1	1	6.37587e+06	0	0	0	1								31.76	2.41	1	1													582	66.8574	9.5542
	Sequence	# PSMs	# Proteins	# Protein Groups	Protein Group Accessions	Modifications	MH+ [Da]	A5: Area	B5: Area	C5: Area	D5: Area	A5: Heavy/Light	A5: Heavy/Light Count	A5: Heavy/Light Variability [%]	B5: Heavy/Light	B5: Heavy/Light Count	B5: Heavy/Light Variability [%]	C5: Heavy/Light	C5: Heavy/Light Count	C5: Heavy/Light Variability [%]	D5: Heavy/Light	D5: Heavy/Light Count	D5: Heavy/Light Variability [%]	A2	IonScore A2	Exp Value A2	B2	IonScore B2	Exp Value B2	C2	IonScore C2	Exp Value C2	D2	IonScore D2	Exp Value D2	# Missed Cleavages
	AIEFLNNPPEEAPR	1	1	1	Q4G0J3	R14(Label:13C(6))	1602.82	6.37587e+06	0	0	0	61.4706	1											High	31.76	0.0124693										0
Q16222	UDP-N-acetylhexosamine pyrophosphorylase OS=Homo sapiens GN=UAP1 PE=1 SV=3 - [UAP1_HUMAN]	47.281				2.68	1	1	1	1	874621651	0	0	0	1								26.14	2.68	1	1						0							522	58.7318	6.32861
	Sequence	# PSMs	# Proteins	# Protein Groups	Protein Group Accessions	Modifications	MH+ [Da]	A5: Area	B5: Area	C5: Area	D5: Area	A5: Heavy/Light	A5: Heavy/Light Count	A5: Heavy/Light Variability [%]	B5: Heavy/Light	B5: Heavy/Light Count	B5: Heavy/Light Variability [%]	C5: Heavy/Light	C5: Heavy/Light Count	C5: Heavy/Light Variability [%]	D5: Heavy/Light	D5: Heavy/Light Count	D5: Heavy/Light Variability [%]	A2	IonScore A2	Exp Value A2	B2	IonScore B2	Exp Value B2	C2	IonScore C2	Exp Value C2	D2	IonScore D2	Exp Value D2	# Missed Cleavages
	ALAAQNIVEDMEQR	1	1	1	Q16222	R14(Label:13C(6))	1593.8	874621651	0	0	0	47.281	1											Medium	26.14	0.0560623										0
Q15646	2'-5'-oligoadenylate synthase-like protein OS=Homo sapiens GN=OASL PE=1 SV=2 - [OASL_HUMAN]	12.4139		0.10275		33.46	1	11	11	25	3.60742e+08	0	2.64975e+08	0	9	33.4835			9	8.7716			479.748	26.07	9	12					412.39	28.02	9	13					514	59.1887	7.86963
	Sequence	# PSMs	# Proteins	# Protein Groups	Protein Group Accessions	Modifications	MH+ [Da]	A5: Area	B5: Area	C5: Area	D5: Area	A5: Heavy/Light	A5: Heavy/Light Count	A5: Heavy/Light Variability [%]	B5: Heavy/Light	B5: Heavy/Light Count	B5: Heavy/Light Variability [%]	C5: Heavy/Light	C5: Heavy/Light Count	C5: Heavy/Light Variability [%]	D5: Heavy/Light	D5: Heavy/Light Count	D5: Heavy/Light Variability [%]	A2	IonScore A2	Exp Value A2	B2	IonScore B2	Exp Value B2	C2	IonScore C2	Exp Value C2	D2	IonScore D2	Exp Value D2	# Missed Cleavages
	TMWQSQDLLDLGLEDLR	1	1	1	Q15646	M2(Oxidation); R17(Label:13C(6))	2055.01	3.26593e+06	0	0	0	28.1201	1											High	101.7	1.01074e-09										0
	VPDALVFTIQTR	3	1	1	Q15646	R12(Label:13C(6))	1365.78	2.34575e+08	0	1.70238e+07	0	9.33711	1											High	72.12	7.85615e-07				High	41.92	0.000819427				0
	ERPIILDPADPTLNVAEGYR	1	1	1	Q15646	R2(Label:13C(6)); R20(Label:13C(6))	2251.21	3.67695e+08	0	0	0	12.4139	1											High	62.53	6.39448e-06										0
	GYPDFNLIVNPYEPIRK	2	1	1	Q15646	R16(Label:13C(6)); K17(Label:13C(6)15N(2))	2049.09	4.54171e+07	0	0	0	13.9445	1											High	58.93	1.83591e-05										1
	GTAEPITVTIVPAYR	1	1	1	Q15646	R15(Label:13C(6))	1593.89	4.41667e+08	0	0	0	9.96372	1											High	58.04	2.1514e-05										0
	QQIEDQQGLPK	1	1	1	Q15646	K11(Label:13C(6)15N(2))	1291.67	1.66061e+08	0	0	0	10.1353	1											High	48.14	0.00028237										0
	ALGPSLPNSQPPPEVYVSLIK	1	1	1	Q15646	K21(Label:13C(6)15N(2))	2214.22	1.7965e+08	0	0	0	25.5276	1											High	45.72	0.000227729										0
	VGSFGNGTVLR	1	1	1	Q15646	R11(Label:13C(6))	1112.61	4.6376e+06	0	0	0	56.6788	1											High	36.8	0.00448154										0
	VPDALVFTIQTR	3	1	1	Q15646		1359.76	2.50973e+07	0	1.72663e+08	0							0.10275	1					High	36.79	0.00335058				High	66.66	3.51712e-06				0
	LSFQVPGSER	2	1	1	Q15646	R10(Label:13C(6))	1125.6	2.72864e+08	0	2.60737e+07	0	10.1214	1					0.111034	1					High	33.76	0.0101185				Medium	27.84	0.0384783				0
	ERPIILDPADPTLNVAEGYR	1	1	1	Q15646		2239.17	0	0	3.38923e+08	0							0.103157	1											High	67.29	2.70625e-06				0
	GYPDFNLIVNPYEPIRK	3	1	1	Q15646		2035.06	0	0	5.92854e+07	0							0.0553384	1											High	57.95	2.99005e-05				1
	QQIEDQQGLPK	1	1	1	Q15646		1283.66	0	0	1.4377e+08	0							0.0998395	1											High	50.8	0.000170512				0
	ALGPSLPNSQPPPEVYVSLIK	1	1	1	Q15646		2206.21	0	0	148111560	0							0.109	1											High	35.98	0.00235945				0
	ACGGPGNFCPSFSELQR	1	1	1	Q15646	C2(Methylthio); C9(Methylthio)	1861.75	0	0	27725745	0							0.117917	1											High	35.88	0.00102221				0
	NPDGGSYAYAINPNSFILGLK	1	1	1	Q15646		2211.11	0	0	6.20614e+07	0							0.0826802	1											Medium	29.99	0.0167886				0
	GTAEPITVTIVPAYR	1	1	1	Q15646		1587.87	0	0	2.83337e+08	0							0.101369	1											Medium	25.89	0.0428957				0
Q9H7B2	Ribosome production factor 2 homolog OS=Homo sapiens GN=RPF2 PE=1 SV=2 - [RPF2_HUMAN]	10.4704		0.155782		4.9	1	1	1	2	1.69896e+07	0	2.11136e+07	0	1				1				50.59	4.9	1	1					68.05	4.9	1	1					306	35.5602	9.99365
	Sequence	# PSMs	# Proteins	# Protein Groups	Protein Group Accessions	Modifications	MH+ [Da]	A5: Area	B5: Area	C5: Area	D5: Area	A5: Heavy/Light	A5: Heavy/Light Count	A5: Heavy/Light Variability [%]	B5: Heavy/Light	B5: Heavy/Light Count	B5: Heavy/Light Variability [%]	C5: Heavy/Light	C5: Heavy/Light Count	C5: Heavy/Light Variability [%]	D5: Heavy/Light	D5: Heavy/Light Count	D5: Heavy/Light Variability [%]	A2	IonScore A2	Exp Value A2	B2	IonScore B2	Exp Value B2	C2	IonScore C2	Exp Value C2	D2	IonScore D2	Exp Value D2	# Missed Cleavages
	IELEEMGPSLDLVLR	1	1	1	Q9H7B2	M6(Oxidation); R15(Label:13C(6))	1735.92	1.69896e+07	0	0	0	10.4704	1											High	50.59	0.000162809										0
	IELEEMGPSLDLVLR	1	1	1	Q9H7B2	M6(Oxidation)	1729.9	0	0	2.11136e+07	0							0.155782	1											High	68.05	3.23534e-06				0
Q9Y3U8	60S ribosomal protein L36 OS=Homo sapiens GN=RPL36 PE=1 SV=3 - [RL36_HUMAN]	7.3336		0.151081		38.1	1	5	5	13	6.05744e+08	0	1.21709e+09	0	6	31.7261			1				257.144	38.1	5	9					124.54	8.57	1	4					105	12.2459	11.5903
	Sequence	# PSMs	# Proteins	# Protein Groups	Protein Group Accessions	Modifications	MH+ [Da]	A5: Area	B5: Area	C5: Area	D5: Area	A5: Heavy/Light	A5: Heavy/Light Count	A5: Heavy/Light Variability [%]	B5: Heavy/Light	B5: Heavy/Light Count	B5: Heavy/Light Variability [%]	C5: Heavy/Light	C5: Heavy/Light Count	C5: Heavy/Light Variability [%]	D5: Heavy/Light	D5: Heavy/Light Count	D5: Heavy/Light Variability [%]	A2	IonScore A2	Exp Value A2	B2	IonScore B2	Exp Value B2	C2	IonScore C2	Exp Value C2	D2	IonScore D2	Exp Value D2	# Missed Cleavages
	EELSNVLAAMR	1	1	1	Q9Y3U8	M10(Oxidation); R11(Label:13C(6))	1254.64	268748248	0	0	0	10.6641	1											High	68.04	3.02295e-06										0
	YPMAVGLNK	4	1	1	Q9Y3U8	M3(Oxidation); K9(Label:13C(6)15N(2))	1016.53	8.96972e+08	0	0	0	7.3336	2	22.2883										High	50.96	0.000182783										0
	YPMAVGLNK	5	1	1	Q9Y3U8	M3(Oxidation)	1008.52	1.41732e+08	0	1.21709e+09	0							0.151081	1					High	44.5	0.000615601				High	53.08	8.63529e-05				0
	ALRYPMAVGLNK	1	1	1	Q9Y3U8	R3(Label:13C(6)); M6(Oxidation); K12(Label:13C(6)15N(2))	1362.77	1.10849e+08	0	0	0	36.581	1											High	38.54	0.00226733										1
	EVCGFAPYER	1	1	1	Q9Y3U8	C3(Methylthio); R10(Label:13C(6))	1222.53	410774497	0	0	0	5.90462	1											High	29.99	0.00451037										0
	FVRDMIR	1	1	1	Q9Y3U8	R3(Label:13C(6)); M5(Oxidation); R7(Label:13C(6))	964.538	5.09485e+08	0	0	0	5.99807	1											Medium	24.53	0.0743503										1
P46783	40S ribosomal protein S10 OS=Homo sapiens GN=RPS10 PE=1 SV=1 - [RS10_HUMAN]	7.2497		0.17117		14.55	2	3	3	4	2.71303e+07	0	7.16422e+07	0	2	5.1746			2	17.2798			54.69	14.55	2	2					41.1529	9.09	2	2					165	18.8859	10.1548
	Sequence	# PSMs	# Proteins	# Protein Groups	Protein Group Accessions	Modifications	MH+ [Da]	A5: Area	B5: Area	C5: Area	D5: Area	A5: Heavy/Light	A5: Heavy/Light Count	A5: Heavy/Light Variability [%]	B5: Heavy/Light	B5: Heavy/Light Count	B5: Heavy/Light Variability [%]	C5: Heavy/Light	C5: Heavy/Light Count	C5: Heavy/Light Variability [%]	D5: Heavy/Light	D5: Heavy/Light Count	D5: Heavy/Light Variability [%]	A2	IonScore A2	Exp Value A2	B2	IonScore B2	Exp Value B2	C2	IonScore C2	Exp Value C2	D2	IonScore D2	Exp Value D2	# Missed Cleavages
	IAIYELLFK	1	1	1	P46783	K9(Label:13C(6)15N(2))	1117.67	4.99154e+07	0	0	0	7.50703	1											High	35.91	0.00205159										0
	KAEAGAGSATEFQFR	2	2	1	P46783		1569.76	4.34525e+06	0	1.28664e+08	0	7.0012	1					0.152469	1					High	31.78	0.0105203				Medium	27.25	0.0303268				1
	AEAGAGSATEFQFR	1	2	1	P46783	R14(Label:13C(6))	1447.69	0	0	1.46208e+07	0							0.192164	1											Medium	26.91	0.028213				0
P42696	RNA-binding protein 34 OS=Homo sapiens GN=RBM34 PE=1 SV=2 - [RBM34_HUMAN]	7.14784		0.187017		38.6	1	11	11	14	8.16497e+07	0	5.13746e+07	0	7	63.2655			5	3.03694			283.134	28.37	8	9					130.439	15.35	5	5					430	48.5351	10.1108
	Sequence	# PSMs	# Proteins	# Protein Groups	Protein Group Accessions	Modifications	MH+ [Da]	A5: Area	B5: Area	C5: Area	D5: Area	A5: Heavy/Light	A5: Heavy/Light Count	A5: Heavy/Light Variability [%]	B5: Heavy/Light	B5: Heavy/Light Count	B5: Heavy/Light Variability [%]	C5: Heavy/Light	C5: Heavy/Light Count	C5: Heavy/Light Variability [%]	D5: Heavy/Light	D5: Heavy/Light Count	D5: Heavy/Light Variability [%]	A2	IonScore A2	Exp Value A2	B2	IonScore B2	Exp Value B2	C2	IonScore C2	Exp Value C2	D2	IonScore D2	Exp Value D2	# Missed Cleavages
	NINAYVVFKEESAATQALK	1	1	1	P42696	K9(Label:13C(6)15N(2)); K19(Label:13C(6)15N(2))	2112.12	3.39038e+06	0	0	0	23.884	1											High	67.79	2.37868e-06										1
	SVFVGNLPYKVEESAIEK	2	1	1	P42696	K10(Label:13C(6)15N(2)); K18(Label:13C(6)15N(2))	2025.08	6.74456e+06	0	0	0	59.3592	1											High	67.01	2.95615e-06										1
	ILDDTEDTVVSQR	1	1	1	P42696	R13(Label:13C(6))	1496.75	1.28619e+08	0	0	0	6.77803	1											High	54.05	7.4381e-05										0
	RNEEEESTSQIERPLSQEPAK	1	1	1	P42696	R1(Label:13C(6)); R13(Label:13C(6)); K21(Label:13C(6)15N(2))	2477.24	1.84478e+07	0	0	0	16.1162	1											High	40.85	0.00134437										1
	IQINQEEER	2	1	1	P42696	R9(Label:13C(6))	1164.59	7.15955e+07	0	9.81052e+06	0	6.4278	1					0.163871	1					High	36.25	0.00447004				Medium	27.63	0.0327046				0
	ESALASADLEEEIHQK	1	1	1	P42696	K16(Label:13C(6)15N(2))	1777.86	1.47409e+07	0	0	0													High	30.13	0.0147518										0
	SVQEGENPDDGVR	1	1	1	P42696	R13(Label:13C(6))	1407.64	4.47348e+07	0	0	0	7.14784	1											High	29.83	0.00977525										0
	SFFKEYGQIESVR	1	1	1	P42696	K4(Label:13C(6)15N(2)); R13(Label:13C(6))	1603.82	8.65463e+06	0	0	0	4.83296	1											Medium	24.66	0.0622403										1
	SVQEGENPDDGVR	1	1	1	P42696		1401.62	0	0	5.25581e+07	0							0.190095	1											High	50.9	5.44596e-05				0
	LASLFSSLEPQIQPVYVPVPK	1	1	1	P42696		2312.29	0	0	8.48013e+07	0							0.187017	1											High	47.72	0.000117486				0
	TVFVGNLPVTCNK	1	1	1	P42696	C11(Methylthio)	1437.72	0	0	1.67645e+07	0							0.0930936	1											High	31.84	0.0121108				0
	LGQVASSLFR	1	1	1	P42696	R10(Label:13C(6))	1083.62	0	0	1.46582e+07	0							0.190886	1											Medium	26.76	0.0381662				0
P46777	60S ribosomal protein L5 OS=Homo sapiens GN=RPL5 PE=1 SV=3 - [RL5_HUMAN]	6.88678		0.145342		44.11	1	15	15	55	7.88967e+08	0	7.75061e+08	0	18	14.1759			12	8.08196			903.524	40.07	14	31					667.773	22.56	9	24					297	34.3407	9.71533
	Sequence	# PSMs	# Proteins	# Protein Groups	Protein Group Accessions	Modifications	MH+ [Da]	A5: Area	B5: Area	C5: Area	D5: Area	A5: Heavy/Light	A5: Heavy/Light Count	A5: Heavy/Light Variability [%]	B5: Heavy/Light	B5: Heavy/Light Count	B5: Heavy/Light Variability [%]	C5: Heavy/Light	C5: Heavy/Light Count	C5: Heavy/Light Variability [%]	D5: Heavy/Light	D5: Heavy/Light Count	D5: Heavy/Light Variability [%]	A2	IonScore A2	Exp Value A2	B2	IonScore B2	Exp Value B2	C2	IonScore C2	Exp Value C2	D2	IonScore D2	Exp Value D2	# Missed Cleavages
	VGLTNYAAAYCTGLLLAR	1	1	1	P46777	C11(Methylthio); R18(Label:13C(6))	1921.99	3.54583e+07	0	0	0	6.40815	1											High	100.04	1.91231e-09										0
	YLMEEDEDAYKK	7	1	1	P46777	M3(Oxidation); K11(Label:13C(6)15N(2)); K12(Label:13C(6)15N(2))	1565.7	6.867e+08	0	1.34521e+08	0	8.13905	2	0.476224										High	77.67	1.11151e-07				High	42.18	0.000396498				1
	NSVTPDMMEEMYK	3	1	1	P46777	M7(Oxidation); M8(Oxidation); M11(Oxidation); K13(Label:13C(6)15N(2))	1630.65	4.08562e+08	0	0	0	6.82574	1											High	69.9	3.74455e-07										0
	YLMEEDEDAYKK	8	1	1	P46777	M3(Oxidation)	1549.67	1.00101e+08	0	8.14516e+08	0	6.49492	2	8.12312				0.147014	3	10.7731				High	65.38	1.79635e-06				High	62	3.94348e-06				1
	GAVDGGLSIPHSTK	2	1	1	P46777	K14(Label:13C(6)15N(2))	1346.71	7.57111e+08	0	0	0	7.58219	2	2.65107										High	61.81	1.47985e-05										0
	QFSQYIK	1	1	1	P46777	K7(Label:13C(6)15N(2))	921.49	2.74391e+08	0	0	0	6.90705	1											High	48.37	0.000254705										0
	HIMGQNVADYMR	2	1	1	P46777	M3(Oxidation); M11(Oxidation); R12(Label:13C(6))	1472.67	5.20535e+08	0	8.86714e+07	0	6.86657	1											High	46	0.000203463				High	36.14	0.00198225				0
	KHIMGQNVADYMR	2	1	1	P46777	M4(Oxidation); M12(Oxidation)	1594.74	5.4305e+06	0	3.81365e+07	0	6.15733	1											High	43.42	0.000550536				High	39.26	0.00141106				1
	EFNAEVHR	1	1	1	P46777	R8(Label:13C(6))	1007.5	8.49311e+07	0	0	0	5.84825	1											High	43.11	0.000759854										0
	RFPGYDSESK	4	1	1	P46777	R1(Label:13C(6)); K10(Label:13C(6)15N(2))	1199.59	9.23089e+08	0	1.34678e+08	0	6.72204	1											High	42.66	0.000972892				High	36.98	0.00360805				1
	HIMGQNVADYMR	4	1	1	P46777	M3(Oxidation); M11(Oxidation)	1466.65	7.57115e+07	0	627316627	0							0.143689	1					High	42.48	0.000372858				High	41.89	0.000417407				0
	NSVTPDMMEEMYKK	1	1	1	P46777	M7(Oxidation); M8(Oxidation); M11(Oxidation); K13(Label:13C(6)15N(2)); K14(Label:13C(6)15N(2))	1766.76	5.85107e+07	0	0	0	7.19626	1											High	32.78	0.00231981										1
	IEGDMIVCAAYAHELPK	1	1	1	P46777	M5(Oxidation); C8(Methylthio); K17(Label:13C(6)15N(2))	1929.9	5.805e+06	0	0	0	46.842	1											High	31.63	0.00834788										0
	KASFLR	1	1	1	P46777	K1(Label:13C(6)15N(2)); R6(Label:13C(6))	735.468	6.6867e+07	0	0	0	8.20987	1											High	31.62	0.00340883										1
	EFNAEVHRK	1	1	1	P46777	R8(Label:13C(6)); K9(Label:13C(6)15N(2))	1143.61	6.1035e+07	0	0	0	7.97244	1											High	31.6	0.0159813										1
	RFPGYDSESK	4	1	1	P46777		1185.55	1.37089e+08	0	8.8335e+08	0							0.152463	1					High	31.31	0.00835754				High	44.57	0.000394529				1
	FPGYDSESK	2	1	1	P46777	K9(Label:13C(6)15N(2))	1037.47	1.11402e+08	0	1.67627e+07	0	6.79667	1											Medium	25.19	0.0223992				Medium	25.77	0.023042				0
	FPGYDSESK	2	1	1	P46777		1029.45	1.62009e+07	0	1.12111e+08	0							0.152062	1					High	25.02	0.0176274				High	33.45	0.00268854				0
	NSVTPDMMEEMYK	3	1	1	P46777	M7(Oxidation); M8(Oxidation); M11(Oxidation)	1622.63	0	0	5.60095e+08	0							0.124625	2	13.3227										High	70.15	3.82421e-07				0
	TTTGNKVFGALK	2	1	1	P46777		1236.69	0	0	7.36528e+07	0							0.138985	1											High	48.8	0.000359225				1
	KHIMGQNVADYMR	1	1	1	P46777	K1(Label:13C(6)15N(2)); M4(Oxidation); M12(Oxidation); R13(Label:13C(6))	1608.78	0	0	4.98313e+06	0							0.139472	1											High	39.47	0.00209012				1
	NSVTPDMMEEMYKK	1	1	1	P46777	M7(Oxidation); M8(Oxidation); M11(Oxidation)	1750.73	0	0	6.36446e+07	0							0.161338	1											High	33.73	0.00167703				1
	KASFLR	1	1	1	P46777		721.435	0	0	3.17078e+07	0							0.16706	1											Medium	25.72	0.0643				1
P62979	Ubiquitin-40S ribosomal protein S27a OS=Homo sapiens GN=RPS27A PE=1 SV=2 - [RS27A_HUMAN]	6.87816		0.18909		12.82	1	2	2	7	3.56813e+08	0	4.80496e+07	0	3	16.1123			1				193.19	12.82	2	5					90.32	12.18	1	2					156	17.9535	9.64209
	Sequence	# PSMs	# Proteins	# Protein Groups	Protein Group Accessions	Modifications	MH+ [Da]	A5: Area	B5: Area	C5: Area	D5: Area	A5: Heavy/Light	A5: Heavy/Light Count	A5: Heavy/Light Variability [%]	B5: Heavy/Light	B5: Heavy/Light Count	B5: Heavy/Light Variability [%]	C5: Heavy/Light	C5: Heavy/Light Count	C5: Heavy/Light Variability [%]	D5: Heavy/Light	D5: Heavy/Light Count	D5: Heavy/Light Variability [%]	A2	IonScore A2	Exp Value A2	B2	IonScore B2	Exp Value B2	C2	IonScore C2	Exp Value C2	D2	IonScore D2	Exp Value D2	# Missed Cleavages
	ECPSDECGAGVFMASHFDR	3	1	1	P62979	C2(Methylthio); C7(Methylthio); M13(Oxidation); R19(Label:13C(6))	2171.8	6.59636e+08	0	0	0	6.51665	2	8.0174										High	61.95	2.3356e-06										0
	RECPSDECGAGVFMASHFDR	1	1	1	P62979	R1(Label:13C(6)); C3(Methylthio); C8(Methylthio); M14(Oxidation); R20(Label:13C(6))	2333.92	5.39899e+07	0	0	0	7.68382	1											High	59.66	3.9573e-06										1
	ECPSDECGAGVFMASHFDR	3	1	1	P62979	C2(Methylthio); C7(Methylthio); M13(Oxidation)	2165.79	5.7305e+06	0	4.80496e+07	0							0.18909	1					High	55.31	1.07746e-05				High	65.86	1.02693e-06				0
Q99848	Probable rRNA-processing protein EBP2 OS=Homo sapiens GN=EBNA1BP2 PE=1 SV=2 - [EBP2_HUMAN]	6.84891		0.218728		30.72	1	8	8	19	2.55752e+08	0	2.29633e+08	0	8	2.96352			7	9.88915			379.238	29.08	6	9					313.444	23.53	7	10					306	34.8304	10.0962
	Sequence	# PSMs	# Proteins	# Protein Groups	Protein Group Accessions	Modifications	MH+ [Da]	A5: Area	B5: Area	C5: Area	D5: Area	A5: Heavy/Light	A5: Heavy/Light Count	A5: Heavy/Light Variability [%]	B5: Heavy/Light	B5: Heavy/Light Count	B5: Heavy/Light Variability [%]	C5: Heavy/Light	C5: Heavy/Light Count	C5: Heavy/Light Variability [%]	D5: Heavy/Light	D5: Heavy/Light Count	D5: Heavy/Light Variability [%]	A2	IonScore A2	Exp Value A2	B2	IonScore B2	Exp Value B2	C2	IonScore C2	Exp Value C2	D2	IonScore D2	Exp Value D2	# Missed Cleavages
	QAQAAVLAVLPR	2	1	1	Q99848	R12(Label:13C(6))	1242.76	2.18432e+08	0	3.67857e+07	0	6.73186	1											High	93.34	2.78068e-09				High	35.02	0.00179422				0
	GLLKPGLNVVLEGPK	2	1	1	Q99848	K4(Label:13C(6)15N(2)); K15(Label:13C(6)15N(2))	1549.96	1.9011e+08	0	0	0	7.31995	2	11.8153										High	72.79	1.92486e-07										0
	LDVTLGPVPEIGGSEAPAPQNK	1	1	1	Q99848	K22(Label:13C(6)15N(2))	2197.16	1.54465e+08	0	0	0	6.8946	1											High	71.06	1.15556e-06										0
	RPTDYFAEMAK	2	1	1	Q99848	R1(Label:13C(6)); M9(Oxidation); K11(Label:13C(6)15N(2))	1358.66	1.01256e+08	0	0	0	7.49444	2	10.009										High	55.93	4.28854e-05										0
	AVDPEDDFQR	2	1	1	Q99848	R10(Label:13C(6))	1197.55	358713001	0	72597876	0	6.80352	1											High	42.1	0.000474778				High	33.78	0.00299437				0
	QAQAAVLAVLPR	2	1	1	Q99848		1236.74	3.24476e+07	0	1.91671e+08	0							0.197435	1					High	34.82	0.00260392				High	84.8	2.35103e-08				0
	GFSDKLDFLEGDQKPLAQR	1	1	1	Q99848	K5(Label:13C(6)15N(2)); K14(Label:13C(6)15N(2)); R19(Label:13C(6))	2186.15	9.80609e+07	0	0	0	6.57749	1											Medium	26.99	0.028598										1
	AVDPEDDFQR	2	1	1	Q99848		1191.53	0	0	3.80988e+08	0							0.218728	1											High	51.07	3.94722e-05				0
	GFSDKLDFLEGDQKPLAQR	1	1	1	Q99848		2164.1	0	0	8.80445e+07	0							0.232156	1											High	51.02	0.000142322				1
	RPTDYFAEMAK	1	1	1	Q99848	M9(Oxidation)	1344.62	0	0	9.76432e+07	0							0.233698	1											High	41.5	0.000877853				0
	GLLKPGLNVVLEGPK	1	1	1	Q99848		1533.93	0	0	1.09609e+08	0							0.204648	1											High	40.46	0.000356075				0
	GLLKPGLNVVLEGPKK	1	1	1	Q99848		1662.03	0	0	23018681	0							0.191557	1											High	33.29	0.00185584				1
	VPTKRPTDYFAEMAK	1	1	1	Q99848	M13(Oxidation)	1769.88	0	0	1.16239e+08	0							0.261769	1											Medium	27.94	0.0302105				1
P62906	60S ribosomal protein L10a OS=Homo sapiens GN=RPL10A PE=1 SV=2 - [RL10A_HUMAN]	6.74432		0.182671		42.4	1	9	9	47	8.62283e+08	0	8.92038e+08	0	14	9.99519			10	11.4951			709.68	35.02	7	25					668.36	38.71	8	22					217	24.8155	9.93506
	Sequence	# PSMs	# Proteins	# Protein Groups	Protein Group Accessions	Modifications	MH+ [Da]	A5: Area	B5: Area	C5: Area	D5: Area	A5: Heavy/Light	A5: Heavy/Light Count	A5: Heavy/Light Variability [%]	B5: Heavy/Light	B5: Heavy/Light Count	B5: Heavy/Light Variability [%]	C5: Heavy/Light	C5: Heavy/Light Count	C5: Heavy/Light Variability [%]	D5: Heavy/Light	D5: Heavy/Light Count	D5: Heavy/Light Variability [%]	A2	IonScore A2	Exp Value A2	B2	IonScore B2	Exp Value B2	C2	IonScore C2	Exp Value C2	D2	IonScore D2	Exp Value D2	# Missed Cleavages
	KYDAFLASESLIK	8	1	1	P62906	K1(Label:13C(6)15N(2)); K13(Label:13C(6)15N(2))	1500.82	1.15094e+09	0	2.424e+08	0	8.53726	2	30.5658										High	73.9	8.31056e-07				High	56.78	4.07194e-05				1
	AVDIPHMDIEALK	1	1	1	P62906	M7(Oxidation); K13(Label:13C(6)15N(2))	1475.76	234419604	0	0	0	6.71669	1											High	64.01	8.63892e-06										0
	FSVCVLGDQQHCDEAK	6	1	1	P62906	C4(Methylthio); C12(Methylthio); K16(Label:13C(6)15N(2))	1878.77	3.87946e+08	0	1.65664e+07	0	6.33831	2	8.19821										High	57.39	6.6742e-06				High	34.75	0.00132599				0
	AVDIPHMDIEALKK	3	1	1	P62906	M7(Oxidation); K13(Label:13C(6)15N(2)); K14(Label:13C(6)15N(2))	1611.87	5.95406e+08	0	0	0	6.76415	3	4.7719										High	54.22	7.32286e-05										1
	DTLYEAVR	1	1	1	P62906	R8(Label:13C(6))	972.507	6.98414e+08	0	0	0	5.53019	1											High	50.86	0.000159558										0
	AGKFPSLLTHNENMVAK	5	1	1	P62906	K3(Label:13C(6)15N(2)); M14(Oxidation); K17(Label:13C(6)15N(2))	1888.99	4.75091e+08	0	0	0	7.20339	3	10.2251										High	43.97	0.000701517										1
	KYDAFLASESLIK	7	1	1	P62906		1484.8	1.64823e+08	0	1.32062e+09	0							0.193639	2	7.94611				High	34.74	0.0070337				High	83.01	1.05257e-07				1
	ILGPGLNK	1	1	1	P62906	K8(Label:13C(6)15N(2))	819.516	7.37496e+08	0	0	0	5.71808	1											High	34.33	0.00239835										0
	DTLYEAVR	2	1	1	P62906		966.488	1.26234e+08	0	766255352	0							0.196456	1					High	30.81	0.0148958				High	43.72	0.000734592				0
	FSVCVLGDQQHCDEAK	4	1	1	P62906	C4(Methylthio); C12(Methylthio)	1870.76	1.1197e+07	0	4.47332e+08	0							0.189539	2	6.18889				High	27.68	0.00624309				High	60.95	3.18084e-06				0
	AVDIPHMDIEALK	1	1	1	P62906	K13(Label:13C(6)15N(2))	1459.77	5.67586e+06	0	0	0	7.74859	1											Medium	24.9	0.0747501										0
	AVDIPHMDIEALK	1	1	1	P62906	M7(Oxidation)	1467.75	0	0	262928876	0							0.162369	1											High	52.29	0.000116565				0
	VSRDTLYEAVR	1	1	1	P62906		1308.69	0	0	74347293	0																			High	48.72	0.000272581				1
	AVDIPHMDIEALKK	3	1	1	P62906	M7(Oxidation)	1595.84	0	0	5.30523e+07	0							0.183722	1											High	38.87	0.00253599				1
	KFLETVELQISLK	2	1	1	P62906		1547.91	0	0	1.02242e+07	0							0.0509627	2	298.762										High	34.8	0.00266561				1
	AGKFPSLLTHNENMVAK	1	1	1	P62906	M14(Oxidation)	1872.96	0	0	5.89234e+08	0							0.169312	1											Medium	28.68	0.0257486				1
P62857	40S ribosomal protein S28 OS=Homo sapiens GN=RPS28 PE=1 SV=1 - [RS28_HUMAN]	6.7421		0.160946		52.17	1	4	4	18	3.01191e+08	0	4.3906e+08	0	5	9.18574			5	7.45859			279.201	52.17	4	9					301.656	52.17	4	9					69	7.8362	10.6968
	Sequence	# PSMs	# Proteins	# Protein Groups	Protein Group Accessions	Modifications	MH+ [Da]	A5: Area	B5: Area	C5: Area	D5: Area	A5: Heavy/Light	A5: Heavy/Light Count	A5: Heavy/Light Variability [%]	B5: Heavy/Light	B5: Heavy/Light Count	B5: Heavy/Light Variability [%]	C5: Heavy/Light	C5: Heavy/Light Count	C5: Heavy/Light Variability [%]	D5: Heavy/Light	D5: Heavy/Light Count	D5: Heavy/Light Variability [%]	A2	IonScore A2	Exp Value A2	B2	IonScore B2	Exp Value B2	C2	IonScore C2	Exp Value C2	D2	IonScore D2	Exp Value D2	# Missed Cleavages
	TGSQGQCTQVR	2	1	1	P62857	C7(Methylthio); R11(Label:13C(6))	1216.55	1.28476e+08	0	23065615	0	6.75787	1											High	66.28	1.74274e-06				High	65.65	1.98757e-06				0
	TGSQGQCTQVR	3	1	1	P62857	C7(Methylthio)	1210.53	1.87983e+07	0	1.41956e+08	0							0.164097	1					High	64.54	1.916e-06				High	66.81	1.13605e-06				0
	EGDVLTLLESER	2	1	1	P62857	R12(Label:13C(6))	1366.72	5.70108e+08	0	0	0	6.7421	1											High	54.26	8.30565e-05										0
	VEFMDDTSR	3	1	1	P62857	M4(Oxidation); R9(Label:13C(6))	1121.48	2.04987e+08	0	3.86964e+07	0	6.31966	1					0.160946	1					High	42.36	0.000304901				High	30.71	0.00454312				0
	VEFMDDTSR	2	1	1	P62857	M4(Oxidation)	1115.46	2.79018e+07	0	2.87282e+08	0	6.33788	1					0.15306	1					High	35.66	0.00099403				High	40.11	0.000385959				0
	GPVREGDVLTLLESER	3	1	1	P62857	R4(Label:13C(6)); R16(Label:13C(6))	1781.98	1.21197e+08	0	2.05167e+07	0	7.51377	1					0.178913	1					High	32.39	0.00813241				Medium	28.9	0.0183576				1
	EGDVLTLLESER	2	1	1	P62857		1360.7	0	0	7.77321e+08	0							0.149265	1											High	51.2	0.000176749				0
	GPVREGDVLTLLESER	1	1	1	P62857		1769.95	0	0	2.52578e+08	0																			High	45.82	0.000454255				1
Q9NW13	RNA-binding protein 28 OS=Homo sapiens GN=RBM28 PE=1 SV=3 - [RBM28_HUMAN]	6.71352		0.245555		5.14	1	3	3	4	2.45893e+07	0	2.97503e+06	0	2	2.20899			1				59.4487	2.9	2	3					26.76	2.24	1	1					759	85.6847	9.21729
	Sequence	# PSMs	# Proteins	# Protein Groups	Protein Group Accessions	Modifications	MH+ [Da]	A5: Area	B5: Area	C5: Area	D5: Area	A5: Heavy/Light	A5: Heavy/Light Count	A5: Heavy/Light Variability [%]	B5: Heavy/Light	B5: Heavy/Light Count	B5: Heavy/Light Variability [%]	C5: Heavy/Light	C5: Heavy/Light Count	C5: Heavy/Light Variability [%]	D5: Heavy/Light	D5: Heavy/Light Count	D5: Heavy/Light Variability [%]	A2	IonScore A2	Exp Value A2	B2	IonScore B2	Exp Value B2	C2	IonScore C2	Exp Value C2	D2	IonScore D2	Exp Value D2	# Missed Cleavages
	FNQLVEQYK	2	1	1	Q9NW13	K9(Label:13C(6)15N(2))	1176.61	3.50337e+07	0	0	0	6.81428	1											High	33.36	0.0116944										0
	LINNNPEIFGPLK	1	1	1	Q9NW13	K13(Label:13C(6)15N(2))	1476.83	1.41449e+07	0	0	0	6.61424	1											High	31.72	0.00996005										0
	AAQHHTEEQSKVPPEQK	1	1	1	Q9NW13		1943.95	0	0	2.97503e+06	0							0.245555	1											Medium	26.76	0.0345815				1
P05388	60S acidic ribosomal protein P0 OS=Homo sapiens GN=RPLP0 PE=1 SV=1 - [RLA0_HUMAN]	6.48967		0.189055		59.94	2	17	17	82	1.71493e+09	0	1.18202e+09	0	20	16.5018			16	6.60564			1681.51	59.94	16	46					1256.31	50.79	14	36					317	34.2518	5.97314
	Sequence	# PSMs	# Proteins	# Protein Groups	Protein Group Accessions	Modifications	MH+ [Da]	A5: Area	B5: Area	C5: Area	D5: Area	A5: Heavy/Light	A5: Heavy/Light Count	A5: Heavy/Light Variability [%]	B5: Heavy/Light	B5: Heavy/Light Count	B5: Heavy/Light Variability [%]	C5: Heavy/Light	C5: Heavy/Light Count	C5: Heavy/Light Variability [%]	D5: Heavy/Light	D5: Heavy/Light Count	D5: Heavy/Light Variability [%]	A2	IonScore A2	Exp Value A2	B2	IonScore B2	Exp Value B2	C2	IonScore C2	Exp Value C2	D2	IonScore D2	Exp Value D2	# Missed Cleavages
	TSFFQALGITTK	4	2	1	P05388	K12(Label:13C(6)15N(2))	1321.72	1.14073e+09	0	1.84705e+08	0	6.46168	1					0.197111	1					High	94.34	7.1233e-09				High	75.55	5.55831e-07				0
	VLALSVETDYTFPLAEK	5	1	1	P05388	K17(Label:13C(6)15N(2))	1904.01	8.11862e+08	0	1.09984e+08	0	7.02656	1											High	91.26	1.11851e-08				High	82.23	8.85649e-08				0
	GNVGFVFTKEDLTEIR	6	1	1	P05388	K9(Label:13C(6)15N(2)); R16(Label:13C(6))	1838.98	5.64625e+08	0	1.11578e+08	0	7.47348	1											High	88.14	2.76231e-08				High	31.36	0.012868				1
	GNVGFVFTKEDLTEIR	5	1	1	P05388		1824.95	8.08298e+07	0	6.11181e+08	0	6.8949	1					0.183858	2	1.05045				High	77.83	2.97493e-07				High	84.55	6.33107e-08				1
	RVLALSVETDYTFPLAEK	2	1	1	P05388	R1(Label:13C(6)); K18(Label:13C(6)15N(2))	2066.14	4.27056e+06	0	0	0	8.54113	2	870.678										High	71.98	5.79991e-07										1
	DMLLANKVPAAAR	4	2	1	P05388	M2(Oxidation); K7(Label:13C(6)15N(2)); R13(Label:13C(6))	1399.79	5.63257e+08	0	0	0	6.91216	2	2.6526										High	71.74	9.41188e-07										1
	IIQLLDDYPK	5	2	1	P05388		1217.68	232632406	0	1.007e+09	0	5.78441	1					0.191881	1					High	60.57	1.77154e-05				High	81.8	1.37424e-07				0
	AFLADPSAFVAAAPVAAATTAAPAAAAAPAKVEAK	2	1	1	P05388	K31(Label:13C(6)15N(2)); K35(Label:13C(6)15N(2))	3195.73	2.55593e+08	0	0	0	5.43388	1											High	57	9.87655e-06										1
	GTIEILSDVQLIK	2	2	1	P05388	K13(Label:13C(6)15N(2))	1436.84	9.64205e+08	0	0	0	6.65621	1											High	54.98	2.77976e-05										0
	AFLADPSAFVAAAPVAAATTAAPAAAAAPAK	2	1	1	P05388	K31(Label:13C(6)15N(2))	2760.48	2.28719e+09	0	2.282e+08	0	5.7467	1					0.190271	1					High	54.27	2.93677e-05				High	44.03	0.000304432				0
	IIQLLDDYPK	6	2	1	P05388	K10(Label:13C(6)15N(2))	1225.69	1.35047e+09	0	1.93224e+08	0													High	52.64	9.6377e-05				High	43.65	0.000774577				0
	AGAIAPCEVTVPAQNTGLGPEK	6	2	1	P05388	C7(Methylthio)	2169.06	1.07053e+08	0	5.17653e+08	0	7.22276	1					0.184352	1					High	52	9.96913e-05				High	51.75	0.000100252				0
	AGAIAPCEVTVPAQNTGLGPEK	4	2	1	P05388	C7(Methylthio); K22(Label:13C(6)15N(2))	2177.08	7.74536e+08	0	90110146	0	6.51778	1					0.176895	1					High	49.46	0.000180052				High	54.23	6.11667e-05				0
	GHLENNPALEK	4	2	1	P05388		1221.62	272847636	0	1.3373e+09	0	5.39963	1					0.204901	1					High	48.41	0.000295634				High	46.57	0.000436179				0
	TSFFQALGITTK	2	2	1	P05388		1313.71	1.76408e+08	0	9.3778e+08	0													High	47.55	0.000383227				High	68.87	2.68516e-06				0
	GNVGFVFTK	1	1	1	P05388	K9(Label:13C(6)15N(2))	976.532	6.18454e+08	0	0	0	5.75719	1											High	45.16	0.000647678										0
	GHLENNPALEK	5	2	1	P05388	K11(Label:13C(6)15N(2))	1229.63	1.50713e+09	0	2.74014e+08	0													High	44.72	0.000693125				High	43.29	0.000970444				0
	SNYFLK	1	2	1	P05388	K6(Label:13C(6)15N(2))	779.417	3.10639e+08	0	0	0	6.56423	1											High	44.18	0.000714236										0
	FLEGVR	2	2	1	P05388	R6(Label:13C(6))	726.422	3.37429e+08	0	0	0	5.78996	1											High	36.57	0.0030841										0
	VEAKEESEESDEDMGFGLFD	1	2	1	P05388	K4(Label:13C(6)15N(2)); M14(Oxidation)	2286.93	3.67336e+07	0	0	0	5.45102	1											High	30.33	0.00339156										1
	CFIVGADNVGSK	1	2	1	P05388	C1(Methylthio); K12(Label:13C(6)15N(2))	1263.59	4.00894e+07	0	0	0	6.33349	1											High	30.09	0.0117049										0
	VLALSVETDYTFPLAEK	3	1	1	P05388		1896	0	0	613251211	0							0.180324	1											High	82.8	7.87211e-08				0
	GTIEILSDVQLIK	2	2	1	P05388		1428.83	0	0	7.11317e+08	0							0.176843	1											High	58.6	1.40799e-05				0
	GNVGFVFTK	1	1	1	P05388		968.519	0	0	4.43263e+08	0							0.199682	1											High	54.77	7.85219e-05				0
	SNYFLK	1	2	1	P05388		771.402	0	0	265739660	0							0.187846	1											High	49.13	0.000202819				0
	EDLTEIRDMLLANK	1	2	1	P05388	M9(Oxidation)	1676.85	0	0	2.51374e+07	0							0.191235	1											High	42.35	0.0011613				1
	AFLADPSAFVAAAPVAAATTAAPAAAAAPAK	1	1	1	P05388		2752.47	0	0	1.20175e+09	0																			High	41.84	0.00056626				0
	FLEGVR	1	2	1	P05388		720.403	0	0	2.6485e+08	0							0.199113	1											High	34.09	0.0060246				0
	DMLLANKVPAAAR	1	2	1	P05388	M2(Oxidation)	1385.75	0	0	3.02185e+08	0							0.176571	1											High	32.12	0.0140245				1
	AFLADPSAFVAAAPVAAATTAAPAAAAAPAKVEAK	1	1	1	P05388		3179.72	0	0	2.04988e+08	0							0.198608	1											High	29.64	0.0058667				1
P23396	40S ribosomal protein S3 OS=Homo sapiens GN=RPS3 PE=1 SV=2 - [RS3_HUMAN]	6.47908		0.171525		57.61	1	12	12	50	8.08658e+08	0	1.22807e+09	0	14	10.4611			11	9.15312			745.963	57.61	12	27					679.263	48.56	10	23					243	26.6714	9.65674
	Sequence	# PSMs	# Proteins	# Protein Groups	Protein Group Accessions	Modifications	MH+ [Da]	A5: Area	B5: Area	C5: Area	D5: Area	A5: Heavy/Light	A5: Heavy/Light Count	A5: Heavy/Light Variability [%]	B5: Heavy/Light	B5: Heavy/Light Count	B5: Heavy/Light Variability [%]	C5: Heavy/Light	C5: Heavy/Light Count	C5: Heavy/Light Variability [%]	D5: Heavy/Light	D5: Heavy/Light Count	D5: Heavy/Light Variability [%]	A2	IonScore A2	Exp Value A2	B2	IonScore B2	Exp Value B2	C2	IonScore C2	Exp Value C2	D2	IonScore D2	Exp Value D2	# Missed Cleavages
	FGFPEGSVELYAEK	1	1	1	P23396	K14(Label:13C(6)15N(2))	1580.77	3.52727e+08	0	0	0	6.56538	1											High	99.88	1.75791e-09										0
	ELAEDGYSGVEVR	3	1	1	P23396	R13(Label:13C(6))	1429.69	3.68943e+08	0	0	0	5.05559	1											High	68.65	2.16286e-06										0
	GGKPEPPAMPQPVPTA	4	1	1	P23396	K3(Label:13C(6)15N(2)); M9(Oxidation)	1597.81	6.24261e+08	0	1.69961e+08	0	6.39934	2	7.12662										High	51.6	0.000144593				Medium	29.75	0.0219795				0
	DEILPTTPISEQK	1	1	1	P23396	K13(Label:13C(6)15N(2))	1478.78	5.49464e+08	0	0	0	5.97888	1											High	49.75	0.000228799										0
	AELNEFLTR	4	1	1	P23396	R9(Label:13C(6))	1098.59	248179552	0	5.58053e+07	0	6.10809	1											High	46.45	0.000461987				High	44.61	0.000710905				0
	KPLPDHVSIVEPKDEILPTTPISEQK	3	1	1	P23396	K1(Label:13C(6)15N(2)); K13(Label:13C(6)15N(2)); K26(Label:13C(6)15N(2))	2934.62	1.12951e+09	0	0	0	28.9137	2	397.828										High	45.13	0.000118157										1
	TEIIILATR	2	1	1	P23396	R9(Label:13C(6))	1035.65	82764167	0	0	0	6.65169	1											High	43.99	0.000309244										0
	GGKPEPPAMPQPVPTA	7	1	1	P23396	M9(Oxidation)	1589.8	9.29518e+07	0	1.1136e+09	0							0.162365	2	0.99702				High	39.4	0.00234797				High	47.29	0.000384474				0
	AELNEFLTR	3	1	1	P23396		1092.57	4.01143e+07	0	311282488	0							0.178159	1					High	38.29	0.00290574				High	51.79	0.00013443				0
	KPLPDHVSIVEPK	3	1	1	P23396	K1(Label:13C(6)15N(2)); K13(Label:13C(6)15N(2))	1474.86	6.722e+08	0	0	0	6.39391	1											High	38.19	0.00166117										0
	GLCAIAQAESLR	1	1	1	P23396	C3(Methylthio)	1277.63	1.67464e+07	0	0	0	5.97124	1											High	37.43	0.00335231										0
	FVDGLMIHSGDPVNYYVDTAVR	1	1	1	P23396	M6(Oxidation); R22(Label:13C(6))	2490.21	2.45384e+08	0	0	0	5.51662	1											High	34.54	0.00488669										0
	KFVADGIFK	1	1	1	P23396	K1(Label:13C(6)15N(2)); K9(Label:13C(6)15N(2))	1040.61	2.85017e+08	0	0	0	6.57593	1											High	29.59	0.0137925										1
	IMLPWDPTGK	1	1	1	P23396	M2(Oxidation); K10(Label:13C(6)15N(2))	1181.61	4.65152e+07	0	0	0	9.62148	1											Medium	26.99	0.0481967										0
	KPLPDHVSIVEPKDEILPTTPISEQK	5	1	1	P23396		2910.58	100721452	0	1.75855e+09	0							0.122431	2	31.6294				High	25.74	0.0161345				High	55.91	1.66691e-05				1
	FGFPEGSVELYAEK	2	1	1	P23396		1572.76	0	0	3.96316e+08	0							0.171525	1											High	96.85	3.09807e-09				0
	DEILPTTPISEQK	1	1	1	P23396		1470.77	0	0	6.76892e+08	0							0.173461	1											High	68.79	3.01255e-06				0
	ELAEDGYSGVEVR	1	1	1	P23396		1423.67	0	0	6.02191e+08	0																			High	56.66	2.69718e-05				0
	KFVADGIFK	2	1	1	P23396		1024.58	0	0	298992858	0							0.149145	1											High	45.7	0.000600212				1
	KPLPDHVSIVEPK	2	1	1	P23396		1458.83	0	0	812060465	0							0.183439	1											High	42.94	0.000752076				0
	TEIIILATR	1	1	1	P23396		1029.63	0	0	1.09145e+08	0							0.180414	1											High	33.74	0.00414215				0
	FVDGLMIHSGDPVNYYVDTAVR	1	1	1	P23396	M6(Oxidation)	2484.19	0	0	2.54962e+08	0							0.182959	1											Medium	28.77	0.017057				0
P25398	40S ribosomal protein S12 OS=Homo sapiens GN=RPS12 PE=1 SV=3 - [RS12_HUMAN]	6.38594		0.165816		43.94	1	6	6	21	6.99369e+08	0	9.5362e+08	0	8	10.6935			7	6.0886			255.34	35.61	5	10					263.096	33.33	4	11					132	14.5055	7.21045
	Sequence	# PSMs	# Proteins	# Protein Groups	Protein Group Accessions	Modifications	MH+ [Da]	A5: Area	B5: Area	C5: Area	D5: Area	A5: Heavy/Light	A5: Heavy/Light Count	A5: Heavy/Light Variability [%]	B5: Heavy/Light	B5: Heavy/Light Count	B5: Heavy/Light Variability [%]	C5: Heavy/Light	C5: Heavy/Light Count	C5: Heavy/Light Variability [%]	D5: Heavy/Light	D5: Heavy/Light Count	D5: Heavy/Light Variability [%]	A2	IonScore A2	Exp Value A2	B2	IonScore B2	Exp Value B2	C2	IonScore C2	Exp Value C2	D2	IonScore D2	Exp Value D2	# Missed Cleavages
	LVEALCAEHQINLIK	6	1	1	P25398	C6(Methylthio); K15(Label:13C(6)15N(2))	1747.93	7.38142e+08	0	1.92618e+08	0	6.78585	3	16.0905				0.165816	1					High	81.29	1.28542e-07				High	46.71	0.00036795				0
	ESQAKDVIEEYFK	1	1	1	P25398	K5(Label:13C(6)15N(2)); K13(Label:13C(6)15N(2))	1601.8	5.52949e+07	0	0	0	6.30275	1											High	45.2	0.00062815										1
	LGEWVGLCK	1	1	1	P25398	C8(Methylthio); K9(Label:13C(6)15N(2))	1058.52	1.16932e+08	0	0	0	6.47023	1											High	42.87	0.000857251										0
	TALIHDGLAR	3	1	1	P25398	R10(Label:13C(6))	1072.62	7.16141e+08	0	1.16053e+08	0	5.87671	1											High	39.42	0.0023429				Medium	28.3	0.0303217				0
	DVIEEYFK	1	1	1	P25398	K8(Label:13C(6)15N(2))	1050.52	6.43826e+08	0	0	0	6.66411	1											High	34.07	0.00662044										0
	TALIHDGLAR	3	1	1	P25398		1066.6	7.9389e+07	0	9.69108e+08	0	5.8526	1					0.167324	2	4.74407				High	33.64	0.00890978				High	33.71	0.00817149				0
	LVEALCAEHQINLIK	4	1	1	P25398	C6(Methylthio)	1739.92	0	0	1162815130	0							0.135467	2	29.017										High	63.22	7.64672e-06				0
	DVIEEYFK	1	1	1	P25398		1042.51	0	0	728937760	0							0.202729	1											High	34.53	0.00431654				0
	KVVGCSCVVVK	1	1	1	P25398	C5(Methylthio); C7(Methylthio)	1212.59	0	0	4.57187e+07	0							0.226549	1											Medium	27.14	0.0311047				1
P62269	40S ribosomal protein S18 OS=Homo sapiens GN=RPS18 PE=1 SV=3 - [RS18_HUMAN]	6.37805		0.152655		36.18	1	7	7	22	3.11531e+08	0	3.90827e+08	0	7	16.8972			7	10.5964			328.991	30.26	6	12					232.208	36.18	7	10					152	17.7079	10.9897
	Sequence	# PSMs	# Proteins	# Protein Groups	Protein Group Accessions	Modifications	MH+ [Da]	A5: Area	B5: Area	C5: Area	D5: Area	A5: Heavy/Light	A5: Heavy/Light Count	A5: Heavy/Light Variability [%]	B5: Heavy/Light	B5: Heavy/Light Count	B5: Heavy/Light Variability [%]	C5: Heavy/Light	C5: Heavy/Light Count	C5: Heavy/Light Variability [%]	D5: Heavy/Light	D5: Heavy/Light Count	D5: Heavy/Light Variability [%]	A2	IonScore A2	Exp Value A2	B2	IonScore B2	Exp Value B2	C2	IonScore C2	Exp Value C2	D2	IonScore D2	Exp Value D2	# Missed Cleavages
	AGELTEDEVER	2	1	1	P62269	R11(Label:13C(6))	1253.59	2.96102e+08	0	0	0	6.21422	1											High	64.49	4.64099e-06										0
	RAGELTEDEVER	2	1	1	P62269	R1(Label:13C(6)); R12(Label:13C(6))	1415.71	5.95601e+07	0	1.19286e+07	0	4.37314	1											High	64.48	6.62999e-06				High	30.25	0.0173235				1
	VITIMQNPR	2	1	1	P62269	M5(Oxidation); R9(Label:13C(6))	1093.61	457952950	0	0	0	10.5049	2	12.2099										High	50.31	0.000168065										0
	IPDWFLNR	3	1	1	P62269	R8(Label:13C(6))	1066.58	1.80539e+08	0	2.37546e+07	0	6.65972	1					0.152655	1					High	43.6	0.00128117				High	33.07	0.0147952				0
	IPDWFLNR	1	1	1	P62269		1060.56	2.66819e+07	0	0	0													High	37.96	0.00409487										0
	KIAFAITAIK	1	1	1	P62269	K1(Label:13C(6)15N(2)); K10(Label:13C(6)15N(2))	1091.71	6.31807e+07	0	0	0	6.37805	1											High	32.65	0.00198792										1
	LREDLER	1	1	1	P62269	R2(Label:13C(6)); R7(Label:13C(6))	942.539	1.23415e+08	0	0	0	5.6956	1											Medium	28.95	0.0246423										1
	RAGELTEDEVER	2	1	1	P62269		1403.67	13619534	0	8.50785e+07	0							0.145628	1					Medium	28.73	0.0180187				High	51.58	0.000100779				1
	KIAFAITAIK	3	1	1	P62269		1075.69	9.87632e+06	0	5.98584e+07	0							0.153983	1					High	26.17	0.0094203				High	40.82	0.000327749				1
	VITIMQNPR	2	1	1	P62269	M5(Oxidation)	1087.59	0	0	6.70712e+08	0							0.16452	1											High	46.73	0.000495778				0
	VLNTNIDGR	1	1	1	P62269		1001.53	0	0	7.23201e+07	0							0.176583	1											High	41.71	0.0016391				0
	AGELTEDEVER	1	1	1	P62269		1247.57	0	0	3.95565e+08	0							0.142153	1											High	28.21	0.0129112				0
	LREDLER	1	1	1	P62269		930.498	0	0	1.06204e+08	0							0.136791	1											Medium	26.17	0.0596619				1
P62249	40S ribosomal protein S16 OS=Homo sapiens GN=RPS16 PE=1 SV=2 - [RS16_HUMAN]	6.37481		0.171184		30.82	1	6	6	20	3.80246e+08	0	3.42199e+08	0	3	5.26699			7	13.0176			258.441	16.44	3	9					335.014	30.82	6	11					146	16.435	10.2134
	Sequence	# PSMs	# Proteins	# Protein Groups	Protein Group Accessions	Modifications	MH+ [Da]	A5: Area	B5: Area	C5: Area	D5: Area	A5: Heavy/Light	A5: Heavy/Light Count	A5: Heavy/Light Variability [%]	B5: Heavy/Light	B5: Heavy/Light Count	B5: Heavy/Light Variability [%]	C5: Heavy/Light	C5: Heavy/Light Count	C5: Heavy/Light Variability [%]	D5: Heavy/Light	D5: Heavy/Light Count	D5: Heavy/Light Variability [%]	A2	IonScore A2	Exp Value A2	B2	IonScore B2	Exp Value B2	C2	IonScore C2	Exp Value C2	D2	IonScore D2	Exp Value D2	# Missed Cleavages
	GPLQSVQVFGR	3	1	1	P62249	R11(Label:13C(6))	1193.67	407442885	0	5.57361e+07	0	6.15247	1					0.148609	1					High	70.4	1.83314e-06				High	69.32	2.44425e-06				0
	GPLQSVQVFGR	3	1	1	P62249		1187.65	6.62243e+07	0	378514930	0													High	56.84	4.3266e-05				High	63.07	1.1269e-05				0
	LLEPVLLLGK	1	1	1	P62249	K10(Label:13C(6)15N(2))	1102.73	3.08522e+08	0	0	0	6.37481	1											High	40.99	0.000291339										0
	PSKGPLQSVQVFGR	4	1	1	P62249		1499.83	4.89374e+07	0	4.10133e+08	0	8.47972	1					0.166727	2	5.20363				High	35.93	0.00441617				High	55.68	4.82657e-05				1
	PSKGPLQSVQVFGR	4	1	1	P62249	K3(Label:13C(6)15N(2)); R14(Label:13C(6))	1513.87	4.24771e+08	0	7.04429e+07	0													High	33.71	0.00483054				High	31.67	0.00803308				1
	LLEPVLLLGK	2	1	1	P62249		1094.72	48273118	0	2.37948e+08	0							0.156852	1					High	25.56	0.0101718				High	54.57	1.38211e-05				0
	TATAVAHCK	1	1	1	P62249	C8(Methylthio)	947.441	0	0	2.18268e+07	0							0.171184	1											High	39.28	0.00106229				0
	KTATAVAHCK	1	1	1	P62249	C9(Methylthio)	1075.54	0	0	1.49718e+06	0							0.268267	1											High	35.32	0.00508213				1
	EIKDILIQYDR	1	1	1	P62249		1405.77	0	0	5.39748e+07	0							0.196965	1											Medium	29.14	0.0234046				1
P05386	60S acidic ribosomal protein P1 OS=Homo sapiens GN=RPLP1 PE=1 SV=1 - [RLA1_HUMAN]	6.3694		0.176967		66.67	1	2	3	15	8.77041e+08	0	6.45668e+08	0	2	8.14857			4	20.2422			353.605	66.67	3	8					294.296	66.67	3	7					114	11.5067	4.32275
	Sequence	# PSMs	# Proteins	# Protein Groups	Protein Group Accessions	Modifications	MH+ [Da]	A5: Area	B5: Area	C5: Area	D5: Area	A5: Heavy/Light	A5: Heavy/Light Count	A5: Heavy/Light Variability [%]	B5: Heavy/Light	B5: Heavy/Light Count	B5: Heavy/Light Variability [%]	C5: Heavy/Light	C5: Heavy/Light Count	C5: Heavy/Light Variability [%]	D5: Heavy/Light	D5: Heavy/Light Count	D5: Heavy/Light Variability [%]	A2	IonScore A2	Exp Value A2	B2	IonScore B2	Exp Value B2	C2	IonScore C2	Exp Value C2	D2	IonScore D2	Exp Value D2	# Missed Cleavages
	KEESEESDDDMGFGLFD	4	2	2	P05386;P05387	K1(Label:13C(6)15N(2)); M11(Oxidation)	1973.77	3.21953e+08	0	6.0745e+07	0													High	82.35	2.1301e-08				High	58.89	5.11142e-06				1
	AAGVNVEPFWPGLFAK	2	1	1	P05386	K16(Label:13C(6)15N(2))	1710.9	1.43643e+09	0	0	0	6.02932	1											High	60.62	1.58221e-05										0
	AAGVNVEPFWPGLFAK	3	1	1	P05386		1702.9	2.38241e+08	0	9.07985e+08	0							0.147835	2	8.88988				High	59.08	2.39156e-05				High	62.43	1.04581e-05				0
	ALANVNIGSLICNVGAGGPAPAAGAAPAGGPAPSTAAAPAEEK	1	1	1	P05386	C12(Methylthio); K43(Label:13C(6)15N(2))	3805.91	8.72736e+08	0	0	0	6.72866	1											High	53.46	3.76432e-05										0
	KEESEESDDDMGFGLFD	3	2	2	P05386;P05387	M11(Oxidation)	1965.75	5.92656e+07	0	2.9866e+08	0													High	36.9	0.000747135				High	64.61	1.36944e-06				1
	ALANVNIGSLICNVGAGGPAPAAGAAPAGGPAPSTAAAPAEEK	2	1	1	P05386	C12(Methylthio)	3797.91	0	0	730358280	0							0.202579	2	2.24459										High	38.73	0.00132628				0
P30050	60S ribosomal protein L12 OS=Homo sapiens GN=RPL12 PE=1 SV=1 - [RL12_HUMAN]	6.33674		0.170343		58.79	1	7	7	42	1.1714e+09	0	1.55793e+09	0	9	9.5413			9	10.3173			997.237	58.79	7	19					911.29	58.79	7	23					165	17.8075	9.42236
	Sequence	# PSMs	# Proteins	# Protein Groups	Protein Group Accessions	Modifications	MH+ [Da]	A5: Area	B5: Area	C5: Area	D5: Area	A5: Heavy/Light	A5: Heavy/Light Count	A5: Heavy/Light Variability [%]	B5: Heavy/Light	B5: Heavy/Light Count	B5: Heavy/Light Variability [%]	C5: Heavy/Light	C5: Heavy/Light Count	C5: Heavy/Light Variability [%]	D5: Heavy/Light	D5: Heavy/Light Count	D5: Heavy/Light Variability [%]	A2	IonScore A2	Exp Value A2	B2	IonScore B2	Exp Value B2	C2	IonScore C2	Exp Value C2	D2	IonScore D2	Exp Value D2	# Missed Cleavages
	HSGNITFDEIVNIAR	7	1	1	P30050	R15(Label:13C(6))	1691.88	9.80378e+08	0	2.54736e+08	0	6.33674	3	5.81082				0.153718	1					High	122.09	1.22676e-11				High	88.86	2.53533e-08				0
	EILGTAQSVGCNVDGR	4	1	1	P30050	C11(Methylthio); R16(Label:13C(6))	1670.79	5.00168e+08	0	8.60268e+07	0	6.75697	1											High	105.85	3.49721e-10				Medium	25.91	0.0351334				0
	ELSGTIKEILGTAQSVGCNVDGR	2	1	1	P30050	K7(Label:13C(6)15N(2)); C18(Methylthio); R23(Label:13C(6))	2407.21	5.5487e+07	0	0	0	4.69778	2	65.686										High	80.91	1.26915e-07										1
	EILGTAQSVGCNVDGR	3	1	1	P30050	C11(Methylthio)	1664.77	73779446	0	5.48408e+08	0							0.156867	1					High	77.43	1.96982e-07				High	90.93	9.24284e-09				0
	CTGGEVGATSALAPK	2	1	1	P30050	C1(Methylthio); K15(Label:13C(6)15N(2))	1415.67	8.45401e+07	0	2.65652e+07	0	6.17155	1											High	74.56	4.96922e-07				Medium	27.62	0.0245634				0
	HSGNITFDEIVNIAR	7	1	1	P30050		1685.86	1.54428e+08	0	1662871083	0							0.226428	2	44.1469				High	66.44	4.38084e-06				High	82.7	1.11434e-07				0
	HPHDIIDDINSGAVECPAS	5	1	1	P30050	C16(Methylthio)	2035.88	2.43606e+08	0	3.66251e+08	0													High	65.76	1.08839e-06				High	53.78	1.77987e-05				0
	QAQIEVVPSASALIIK	1	1	1	P30050	K16(Label:13C(6)15N(2))	1674.98	9.49457e+08	0	0	0	6.91634	1											High	63.74	1.79634e-06										0
	ELSGTIKEILGTAQSVGCNVDGR	4	1	1	P30050	C18(Methylthio)	2393.17	2.1236e+06	0	2.2261e+08	0							0.162311	2	16.8859				High	59.65	1.66925e-05				High	64.91	4.69746e-06				1
	IGPLGLSPK	2	1	1	P30050	K9(Label:13C(6)15N(2))	889.558	1.58437e+09	0	3.4834e+08	0	6.00788	1					0.182585	1					High	50.05	6.47502e-05				High	57.63	1.13042e-05				0
	IGPLGLSPK	3	1	1	P30050		881.544	2.63542e+08	0	1.90994e+09	0													High	48.32	0.00011484				High	50.18	7.62724e-05				0
	CTGGEVGATSALAPK	1	1	1	P30050	C1(Methylthio)	1407.66	0	0	1.49889e+08	0							0.179354	1											High	66.75	2.6947e-06				0
	QAQIEVVPSASALIIK	1	1	1	P30050		1666.97	0	0	1.10098e+09	0							0.162191	1											High	63.48	2.19885e-06				0
P46087	Putative ribosomal RNA methyltransferase NOP2 OS=Homo sapiens GN=NOP2 PE=1 SV=2 - [NOP2_HUMAN]	6.30089		0.272731		10.1	1	7	7	19	5.83931e+07	0	5.32828e+07	0	7	11.1118			4	16.403			319.028	10.1	7	12					252.398	6.16	4	7					812	89.2471	9.23193
	Sequence	# PSMs	# Proteins	# Protein Groups	Protein Group Accessions	Modifications	MH+ [Da]	A5: Area	B5: Area	C5: Area	D5: Area	A5: Heavy/Light	A5: Heavy/Light Count	A5: Heavy/Light Variability [%]	B5: Heavy/Light	B5: Heavy/Light Count	B5: Heavy/Light Variability [%]	C5: Heavy/Light	C5: Heavy/Light Count	C5: Heavy/Light Variability [%]	D5: Heavy/Light	D5: Heavy/Light Count	D5: Heavy/Light Variability [%]	A2	IonScore A2	Exp Value A2	B2	IonScore B2	Exp Value B2	C2	IonScore C2	Exp Value C2	D2	IonScore D2	Exp Value D2	# Missed Cleavages
	KGPQSLFNAPR	3	1	1	P46087	K1(Label:13C(6)15N(2)); R11(Label:13C(6))	1228.69	2.02713e+07	0	8202401	0	4.6662	1											High	57.82	3.22133e-05				High	40.02	0.00187634				1
	IQDIVGILR	2	1	1	P46087	R9(Label:13C(6))	1032.65	4.79378e+07	0	0	0	6.6912	1											High	52.78	2.37253e-05										0
	DLAQALINR	2	1	1	P46087	R9(Label:13C(6))	1019.59	3.96507e+07	0	0	0	6.71814	1											High	46.74	0.000315636										0
	TQASSSFQDSSQPAGK	3	1	1	P46087	K16(Label:13C(6)15N(2))	1633.75	4.9277e+07	0	1.45279e+07	0	6.30089	1					0.299056	1					High	44.57	0.000366597				High	52.81	5.20982e-05				0
	LGVTNTIISHYDGR	1	1	1	P46087	R14(Label:13C(6))	1551.82	77964512	0	0	0	6.84475	1											High	37.37	0.00367379										0
	SVVGNLHR	1	1	1	P46087	R8(Label:13C(6))	887.512	7.76859e+06	0	0	0	5.24392	1											Medium	27.65	0.0518808										0
	IQDIVGILR	2	1	1	P46087		1026.63	7.16431e+06	0	4.46361e+07	0							0.236086	1					High	25.98	0.0141315				High	32.11	0.00344499				0
	VLLDAPCSGTGVISK	1	1	1	P46087	C7(Methylthio); K15(Label:13C(6)15N(2))	1513.79	2.66967e+07	0	0	0	5.84726	1											Medium	25.19	0.061749										0
	KGPQSLFNAPR	2	1	1	P46087		1214.66	0	0	28605739	0							0.309868	1											High	76.52	4.9137e-07				1
	TQASSSFQDSSQPAGK	1	1	1	P46087		1625.74	0	0	4.85792e+07	0																			High	51.07	6.37027e-05				0
	LGVTNTIISHYDGR	1	1	1	P46087		1545.8	0	0	6.6633e+07	0							0.248723	1											High	34.04	0.00816527				0
P62851	40S ribosomal protein S25 OS=Homo sapiens GN=RPS25 PE=1 SV=1 - [RS25_HUMAN]	6.24035		0.168707		24	1	4	4	5	1.05504e+08	0	3.95222e+07	0	3	3.82258			2	2.85642			71.4493	22.4	3	3					58.1157	8.8	2	2					125	13.7337	10.1108
	Sequence	# PSMs	# Proteins	# Protein Groups	Protein Group Accessions	Modifications	MH+ [Da]	A5: Area	B5: Area	C5: Area	D5: Area	A5: Heavy/Light	A5: Heavy/Light Count	A5: Heavy/Light Variability [%]	B5: Heavy/Light	B5: Heavy/Light Count	B5: Heavy/Light Variability [%]	C5: Heavy/Light	C5: Heavy/Light Count	C5: Heavy/Light Variability [%]	D5: Heavy/Light	D5: Heavy/Light Count	D5: Heavy/Light Variability [%]	A2	IonScore A2	Exp Value A2	B2	IonScore B2	Exp Value B2	C2	IonScore C2	Exp Value C2	D2	IonScore D2	Exp Value D2	# Missed Cleavages
	LNNLVLFDK	1	1	1	P62851	K9(Label:13C(6)15N(2))	1083.63	1.54283e+07	0	0	0	6.40327	1											High	41.76	0.00103355										0
	AALQELLSK	1	1	1	P62851	K9(Label:13C(6)15N(2))	980.586	1.0264e+08	0	0	0	5.55581	1											High	34.26	0.00506214										0
	LITPAVVSER	1	1	1	P62851	R10(Label:13C(6))	1090.65	1.98442e+08	0	0	0	6.24035	1											High	31.33	0.00879767										0
	LNNLVLFDK	1	1	1	P62851		1075.61	0	0	1.46198e+07	0							0.165488	1											High	41.42	0.00127275				0
	DKLNNLVLFDK	1	1	1	P62851		1318.74	0	0	6.44247e+07	0							0.171988	1											Medium	29.71	0.0175325				1
P62917	60S ribosomal protein L8 OS=Homo sapiens GN=RPL8 PE=1 SV=2 - [RL8_HUMAN]	6.19453		0.205154		47.47	1	15	15	64	2.98993e+09	0	3.1713e+09	0	20	30.6182			14	7.89524			1361.53	47.47	15	37					1005.32	43.97	11	27					257	28.0073	11.0337
	Sequence	# PSMs	# Proteins	# Protein Groups	Protein Group Accessions	Modifications	MH+ [Da]	A5: Area	B5: Area	C5: Area	D5: Area	A5: Heavy/Light	A5: Heavy/Light Count	A5: Heavy/Light Variability [%]	B5: Heavy/Light	B5: Heavy/Light Count	B5: Heavy/Light Variability [%]	C5: Heavy/Light	C5: Heavy/Light Count	C5: Heavy/Light Variability [%]	D5: Heavy/Light	D5: Heavy/Light Count	D5: Heavy/Light Variability [%]	A2	IonScore A2	Exp Value A2	B2	IonScore B2	Exp Value B2	C2	IonScore C2	Exp Value C2	D2	IonScore D2	Exp Value D2	# Missed Cleavages
	ASGNYATVISHNPETK	9	1	1	P62917	K16(Label:13C(6)15N(2))	1696.83	4.17627e+09	0	9.52731e+08	0	6.62402	3	37.139				0.193084	2	17.2518				High	106.17	3.73189e-10				High	81.23	1.16393e-07				0
	ASGNYATVISHNPETK	6	1	1	P62917		1688.82	8.03457e+08	0	4.3974e+09	0													High	87.62	2.40444e-08				High	80.96	1.11433e-07				0
	AVVGVVAGGGR	3	1	1	P62917		941.551	6.8678e+08	0	3478900883	0	4.72556	1					0.214341	1					High	86.73	3.37596e-08				High	83.94	6.41796e-08				0
	TELFIAAEGIHTGQFVYCGK	3	1	1	P62917	C18(Methylthio)	2230.07	2.32802e+06	0	1.56452e+07	0	9.23148	1					0.0939679	2	169.334				High	83.6	6.13305e-08				High	82.3	9.00931e-08				0
	TELFIAAEGIHTGQFVYCGK	2	1	1	P62917	C18(Methylthio); K20(Label:13C(6)15N(2))	2238.08	2.7398e+07	0	0	0	6.69677	1											High	78.3	2.22606e-07										0
	RTELFIAAEGIHTGQFVYCGK	2	1	1	P62917	R1(Label:13C(6)); C19(Methylthio); K21(Label:13C(6)15N(2))	2400.2	46040506	0	0	0	5.2283	1											High	76.88	3.39467e-07										1
	AVVGVVAGGGR	2	1	1	P62917	R11(Label:13C(6))	947.57	3.24565e+09	0	7.45669e+08	0													High	73.55	4.98975e-07				High	75.9	2.90455e-07				0
	ASGNYATVISHNPETKK	1	1	1	P62917	K16(Label:13C(6)15N(2)); K17(Label:13C(6)15N(2))	1832.94	5.34032e+07	0	0	0	6.51714	1											High	56.79	3.65423e-05										1
	GIVKDIIHDPGR	7	1	1	P62917	K4(Label:13C(6)15N(2)); R12(Label:13C(6))	1333.77	1.18626e+09	0	3.6187e+08	0	7.37617	4	34.7549										High	55.09	3.87177e-05				Medium	26.97	0.0263191				1
	KAQLNIGNVLPVGTMPEGTIVCCLEEKPGDR	1	1	1	P62917	K1(Label:13C(6)15N(2)); M15(Oxidation); C22(Methylthio); C23(Methylthio); K27(Label:13C(6)15N(2)); R31(Label:13C(6))	3411.7	1.50734e+07	0	0	0	7.90858	1											High	49.82	0.000100584										1
	VGLIAAR	1	1	1	P62917	R7(Label:13C(6))	705.469	4.29441e+08	0	0	0	4.97816	1											High	48.11	0.000163024										0
	KGAGSVFR	1	1	1	P62917	K1(Label:13C(6)15N(2)); R8(Label:13C(6))	835.495	4.38786e+08	0	0	0	5.40252	1											High	48.1	0.000195151										1
	KVGLIAAR	2	1	1	P62917	K1(Label:13C(6)15N(2)); R8(Label:13C(6))	841.579	1.54788e+09	0	3.25871e+08	0	4.43602	1											High	45.48	0.000103609				High	49.44	4.50341e-05				1
	AVDFAER	2	1	1	P62917	R7(Label:13C(6))	813.418	9.95072e+08	0	0	0	4.94846	1											High	45.48	0.000553537										0
	RTELFIAAEGIHTGQFVYCGK	1	1	1	P62917	C19(Methylthio)	2386.17	7.61048e+06	0	0	0	6.94166	1											High	34.34	0.00555875										1
	DIIHDPGR	1	1	1	P62917	R8(Label:13C(6))	928.492	5.59979e+08	0	0	0	5.13771	1											Medium	30.11	0.0207673										0
	GIVKDIIHDPGR	7	1	1	P62917		1319.74	1.50825e+08	0	1.48662e+09	0							0.237672	2	3.5427				Medium	27.85	0.027726				High	57.24	3.11519e-05				1
	ASGNYATVISHNPETKK	2	1	1	P62917		1816.92	7.84176e+06	0	4.98395e+07	0							0.204412	1					Medium	27.02	0.0360476				High	53.78	7.62204e-05				1
	IDKPILK	2	1	1	P62917		826.538	96360984	0	654480080	0	5.88789	1					0.21599	1					High	26.14	0.0114314				High	26.01	0.0117787				0
	AQLNIGNVLPVGTMPEGTIVCCLEEKPGDR	1	1	1	P62917	M14(Oxidation); C21(Methylthio); C22(Methylthio); K26(Label:13C(6)15N(2)); R30(Label:13C(6))	3275.57	2.99993e+07	0	0	0													Medium	25.47	0.0303657										0
	IDKPILK	1	1	1	P62917	K3(Label:13C(6)15N(2)); K7(Label:13C(6)15N(2))	842.567	7.7997e+08	0	0	0													High	25.15	0.0158856										0
	GAGSVFR	1	1	1	P62917	R7(Label:13C(6))	699.387	2.56061e+07	0	0	0													Medium	24.54	0.0539645										0
	KVGLIAAR	2	1	1	P62917		827.545	0	0	1.63759e+09	0							0.199108	1											High	54.85	1.50577e-05				1
	AVDFAER	1	1	1	P62917		807.398	0	0	7.55871e+08	0							0.200365	1											High	38.84	0.00225314				0
	VGLIAAR	1	1	1	P62917		699.449	0	0	4.30631e+08	0							0.201084	1											High	36.87	0.00207645				0
	KAQLNIGNVLPVGTMPEGTIVCCLEEKPGDR	1	1	1	P62917	M15(Oxidation); C22(Methylthio); C23(Methylthio)	3389.64	0	0	1.5548e+07	0							0.265537	1											High	34.87	0.00324208				1
	AQLNIGNVLPVGTMPEGTIVCCLEEKPGDR	1	1	1	P62917	M14(Oxidation); C21(Methylthio); C22(Methylthio)	3261.56	0	0	4.28684e+07	0							0.168772	1											High	34.22	0.00367089				0
Q8TDN6	Ribosome biogenesis protein BRX1 homolog OS=Homo sapiens GN=BRIX1 PE=1 SV=2 - [BRX1_HUMAN]	6.12297		0.0534219		8.5	1	2	2	4	1.02137e+07	0	7.1802e+06	0	2	28.7824			2	887.676			96.47	8.5	2	2					68.5429	8.5	2	2					353	41.3749	9.92041
	Sequence	# PSMs	# Proteins	# Protein Groups	Protein Group Accessions	Modifications	MH+ [Da]	A5: Area	B5: Area	C5: Area	D5: Area	A5: Heavy/Light	A5: Heavy/Light Count	A5: Heavy/Light Variability [%]	B5: Heavy/Light	B5: Heavy/Light Count	B5: Heavy/Light Variability [%]	C5: Heavy/Light	C5: Heavy/Light Count	C5: Heavy/Light Variability [%]	D5: Heavy/Light	D5: Heavy/Light Count	D5: Heavy/Light Variability [%]	A2	IonScore A2	Exp Value A2	B2	IonScore B2	Exp Value B2	C2	IonScore C2	Exp Value C2	D2	IonScore D2	Exp Value D2	# Missed Cleavages
	SQPFVDHVFTFTILDNR	1	1	1	Q8TDN6	R17(Label:13C(6))	2042.05	6.20154e+06	0	0	0	5.06201	1											High	75.86	4.53981e-07										0
	FLVQNIHTLAELK	1	1	1	Q8TDN6	K13(Label:13C(6)15N(2))	1533.89	14225780	0	0	0	7.40631	1											High	33.61	0.00398493										0
	SQPFVDHVFTFTILDNR	1	1	1	Q8TDN6		2036.02	0	0	6.32133e+06	0							0.0130228	1											High	51.01	0.000131159				0
	FLVQNIHTLAELK	1	1	1	Q8TDN6		1525.87	0	0	8.03908e+06	0							0.219147	1											High	31.04	0.00846074				0
Q02543	60S ribosomal protein L18a OS=Homo sapiens GN=RPL18A PE=1 SV=2 - [RL18A_HUMAN]	6.12097		0.164277		27.84	1	6	6	14	3.31013e+08	0	2.16054e+08	0	5	5.22333			4	10.7403			232.964	27.84	6	9					164.465	22.73	4	5					176	20.7489	10.7114
	Sequence	# PSMs	# Proteins	# Protein Groups	Protein Group Accessions	Modifications	MH+ [Da]	A5: Area	B5: Area	C5: Area	D5: Area	A5: Heavy/Light	A5: Heavy/Light Count	A5: Heavy/Light Variability [%]	B5: Heavy/Light	B5: Heavy/Light Count	B5: Heavy/Light Variability [%]	C5: Heavy/Light	C5: Heavy/Light Count	C5: Heavy/Light Variability [%]	D5: Heavy/Light	D5: Heavy/Light Count	D5: Heavy/Light Variability [%]	A2	IonScore A2	Exp Value A2	B2	IonScore B2	Exp Value B2	C2	IonScore C2	Exp Value C2	D2	IonScore D2	Exp Value D2	# Missed Cleavages
	SSGEIVYCGQVFEK	1	1	1	Q02543	C8(Methylthio); K14(Label:13C(6)15N(2))	1599.73	1.4615e+08	0	0	0	5.90922	1											High	59.66	9.67883e-06										0
	DLTTAGAVTQCYR	2	1	1	Q02543	C11(Methylthio); R13(Label:13C(6))	1450.67	6.26068e+08	0	0	0	5.93962	1											High	46.5	0.000226111										0
	EYRDLTTAGAVTQCYR	2	1	1	Q02543	R3(Label:13C(6)); C14(Methylthio); R16(Label:13C(6))	1904.9	3.81537e+07	0	8.01836e+06	0	6.86082	1											High	46.36	0.00034103				High	31.92	0.00938324				1
	KSSGEIVYCGQVFEK	1	1	1	Q02543	K1(Label:13C(6)15N(2)); C9(Methylthio); K15(Label:13C(6)15N(2))	1735.83	1.02039e+07	0	0	0													High	41.09	0.00122541										1
	IFAPNHVVAK	3	1	1	Q02543	K10(Label:13C(6)15N(2))	1103.64	2.20819e+08	0	3.14719e+07	0	6.37178	1					0.174882	1					High	36.08	0.00318119				High	29.59	0.0146717				0
	EYRDLTTAGAVTQCYR	2	1	1	Q02543	C14(Methylthio)	1892.86	5.5071e+06	0	5.79832e+07	0							0.154315	1					High	35.58	0.00229656				High	43.96	0.000337504				1
	AHSIQIMK	1	1	1	Q02543	M7(Oxidation); K8(Label:13C(6)15N(2))	951.514	1.40353e+08	0	0	0	6.12097	1											Medium	29.57	0.021916										0
	DLTTAGAVTQCYR	1	1	1	Q02543	C11(Methylthio)	1444.65	0	0	4.94017e+08	0							0.151357	1											High	66.96	1.7016e-06				0
	SSGEIVYCGQVFEK	1	1	1	Q02543	C8(Methylthio)	1591.71	0	0	9.61608e+07	0							0.180524	1											High	50.67	5.35649e-05				0
P46778	60S ribosomal protein L21 OS=Homo sapiens GN=RPL21 PE=1 SV=2 - [RL21_HUMAN]	6.08001		0.170698		33.75	2	7	7	31	8.52964e+08	0	8.21367e+08	0	10	6.5688			8	6.87733			524.639	33.75	7	18					360.786	25.62	5	13					160	18.5531	10.4917
	Sequence	# PSMs	# Proteins	# Protein Groups	Protein Group Accessions	Modifications	MH+ [Da]	A5: Area	B5: Area	C5: Area	D5: Area	A5: Heavy/Light	A5: Heavy/Light Count	A5: Heavy/Light Variability [%]	B5: Heavy/Light	B5: Heavy/Light Count	B5: Heavy/Light Variability [%]	C5: Heavy/Light	C5: Heavy/Light Count	C5: Heavy/Light Variability [%]	D5: Heavy/Light	D5: Heavy/Light Count	D5: Heavy/Light Variability [%]	A2	IonScore A2	Exp Value A2	B2	IonScore B2	Exp Value B2	C2	IonScore C2	Exp Value C2	D2	IonScore D2	Exp Value D2	# Missed Cleavages
	VYNVTQHAVGIVVNK	4	1	1	P46778	K15(Label:13C(6)15N(2))	1648.92	1.35356e+09	0	2.67328e+07	0	7.82185	2	37.8727										High	103.7	5.20427e-10				High	34.43	0.00441709				0
	VYNVTQHAVGIVVNK	6	1	1	P46778		1640.91	2.21485e+08	0	8.73766e+08	0							0.162378	2	17.0218				High	93.19	6.66829e-09				High	93.7	5.71617e-09				0
	HGVVPLATYMR	4	1	1	P46778	M10(Oxidation); R11(Label:13C(6))	1265.67	5.8785e+08	0	181288551	0	5.2713	2	4.94475										High	50.26	0.000200152				High	36.79	0.00418822				0
	KHGVVPLATYMR	2	1	1	P46778	K1(Label:13C(6)15N(2)); M11(Oxidation); R12(Label:13C(6))	1401.78	4.97851e+08	0	0	0	6.35514	2	0.186275										High	38.98	0.00216902										1
	HGVVPLATYMR	1	1	1	P46778	R11(Label:13C(6))	1249.68	2.47034e+07	0	0	0													High	35.4	0.00569596										0
	DSFLKR	1	2	1	P46778	K5(Label:13C(6)15N(2)); R6(Label:13C(6))	779.457	2.37972e+08	0	0	0	6.04982	1											High	34.15	0.00590348										1
	HGVVPLATYMR	5	1	1	P46778	M10(Oxidation)	1259.65	1.07672e+08	0	1.05279e+09	0							0.15373	2	16.9389				High	33.82	0.00773889				High	41.19	0.00144462				0
	EAHFVR	1	1	1	P46778	R6(Label:13C(6))	764.413	8.873e+07	0	0	0	5.35405	1											High	32.35	0.0101868										0
	GTWVQLK	1	1	1	P46778	K7(Label:13C(6)15N(2))	839.485	2.27305e+08	0	0	0	6.15444	1											Medium	27.44	0.0294793										0
	KGDIVDIK	1	1	1	P46778	K1(Label:13C(6)15N(2)); K8(Label:13C(6)15N(2))	903.546	6.17483e+08	0	0	0	6.01066	1											Medium	26.71	0.0345553										1
	DSFLKR	2	2	1	P46778		765.425	3.92837e+07	0	1.54111e+08	0							0.16893	1					Medium	25.31	0.0730217				Medium	29.85	0.025361				1
	KGDIVDIK	1	1	1	P46778		887.519	0	0	497791822	0							0.177187	1											Medium	30.92	0.0163842				1
	KHGVVPLATYMR	2	1	1	P46778	M11(Oxidation)	1387.75	0	0	5.37541e+08	0							0.174722	2	4.75441										Medium	30.7	0.0174909				1
P49207	60S ribosomal protein L34 OS=Homo sapiens GN=RPL34 PE=1 SV=3 - [RL34_HUMAN]	6.06863		0.18125		21.37	1	4	4	8	4.67294e+08	0	4.28837e+08	0	4	8.7032			2	5.96545			111.49	21.37	4	6					53.847	14.53	2	2					117	13.2845	11.4731
	Sequence	# PSMs	# Proteins	# Protein Groups	Protein Group Accessions	Modifications	MH+ [Da]	A5: Area	B5: Area	C5: Area	D5: Area	A5: Heavy/Light	A5: Heavy/Light Count	A5: Heavy/Light Variability [%]	B5: Heavy/Light	B5: Heavy/Light Count	B5: Heavy/Light Variability [%]	C5: Heavy/Light	C5: Heavy/Light Count	C5: Heavy/Light Variability [%]	D5: Heavy/Light	D5: Heavy/Light Count	D5: Heavy/Light Variability [%]	A2	IonScore A2	Exp Value A2	B2	IonScore B2	Exp Value B2	C2	IonScore C2	Exp Value C2	D2	IonScore D2	Exp Value D2	# Missed Cleavages
	AFLIEEQK	1	1	1	P49207	K8(Label:13C(6)15N(2))	985.543	3.42832e+08	0	0	0	6.34481	1											High	41.24	0.00149949										0
	RLSYNTASNK	1	1	1	P49207	R1(Label:13C(6)); K10(Label:13C(6)15N(2))	1167.63	1.73467e+08	0	0	0	6.52611	1											High	31.84	0.0149912										1
	RLSYNTASNK	1	1	1	P49207	K10(Label:13C(6)15N(2))	1161.61	2.82913e+06	0	0	0													High	31.82	0.013745										1
	RLSYNTASNK	2	1	1	P49207		1153.59	2.65805e+07	0	9.61932e+07	0							0.174108	1					High	30.76	0.015488				High	30.79	0.0157983				1
	IVYLYTK	1	1	1	P49207	K7(Label:13C(6)15N(2))	907.536	8.85581e+08	0	0	0	5.80447	1											Medium	29.63	0.0243376										0
	LSYNTASNK	1	1	1	P49207	K9(Label:13C(6)15N(2))	1005.51	2.31026e+07	0	0	0	4.36511	1											Medium	26.32	0.0446857										0
	IVYLYTK	1	1	1	P49207		899.523	0	0	7.61482e+08	0							0.188685	1											High	40.19	0.00159851				0
P18124	60S ribosomal protein L7 OS=Homo sapiens GN=RPL7 PE=1 SV=1 - [RL7_HUMAN]	6.02906		0.337529		35.48	1	7	7	25	3.16204e+08	0	4.39064e+08	0	6	16.3136			8	24.2867			429.418	32.66	6	12					470.21	30.65	6	13					248	29.2072	10.6528
	Sequence	# PSMs	# Proteins	# Protein Groups	Protein Group Accessions	Modifications	MH+ [Da]	A5: Area	B5: Area	C5: Area	D5: Area	A5: Heavy/Light	A5: Heavy/Light Count	A5: Heavy/Light Variability [%]	B5: Heavy/Light	B5: Heavy/Light Count	B5: Heavy/Light Variability [%]	C5: Heavy/Light	C5: Heavy/Light Count	C5: Heavy/Light Variability [%]	D5: Heavy/Light	D5: Heavy/Light Count	D5: Heavy/Light Variability [%]	A2	IonScore A2	Exp Value A2	B2	IonScore B2	Exp Value B2	C2	IonScore C2	Exp Value C2	D2	IonScore D2	Exp Value D2	# Missed Cleavages
	YGIICMEDLIHEIYTVGK	3	1	1	P18124	C5(Methylthio); M6(Oxidation); K18(Label:13C(6)15N(2))	2167.03	1.00083e+07	0	0	0	19.4523	2	411.807										High	77.54	2.8544e-07										0
	IALTDNALIAR	6	1	1	P18124	R11(Label:13C(6))	1176.7	7.08708e+08	0	2.03343e+08	0	4.58727	1											High	73.68	4.13549e-07				High	65.13	2.86954e-06				0
	IALTDNALIAR	4	1	1	P18124		1170.68	1.54495e+08	0	612111664	0							0.332199	1					High	65.81	3.73951e-06				High	71.17	1.09992e-06				0
	SVNELIYKR	1	1	1	P18124	K8(Label:13C(6)15N(2)); R9(Label:13C(6))	1135.66	8.89268e+07	0	0	0													High	41.54	0.00111181										1
	KAGNFYVPAEPK	1	1	1	P18124	K1(Label:13C(6)15N(2)); K12(Label:13C(6)15N(2))	1336.72	100959835	0	0	0	5.87947	1											High	36.6	0.00421144										1
	FKEANNFLWPFK	1	1	1	P18124	K2(Label:13C(6)15N(2)); K12(Label:13C(6)15N(2))	1556.82	2.48172e+07	0	0	0	6.43443	1											High	35.6	0.00649998										1
	TTHFVEGGDAGNREDQINR	3	1	1	P18124		2115.98	1.38945e+08	0	6.26901e+08	0	5.17087	1					0.342946	1					High	34.2	0.00391595				High	69.6	1.08551e-06				1
	YGIICMEDLIHEIYTVGK	2	1	1	P18124	C5(Methylthio); M6(Oxidation)	2159.03	0	0	3.41088e+06	0							0.134149	2	423.725										High	108.74	1.81777e-10				0
	KAGNFYVPAEPK	1	1	1	P18124		1320.69	0	0	7.81806e+07	0							0.22124	1											High	42.44	0.00132563				1
	TTHFVEGGDAGNREDQINR	1	1	1	P18124	R13(Label:13C(6)); R19(Label:13C(6))	2128.01	0	0	1.9238e+08	0							0.306875	1											High	36.37	0.00313718				1
	KVLQLLR	1	1	1	P18124		869.592	0	0	3.82228e+07	0							0.346337	1											High	30.91	0.00321027				1
	SVNELIYKR	1	1	1	P18124		1121.63	0	0	7.24881e+07	0							0.423851	1											Medium	28.23	0.0329188				1
P05387	60S acidic ribosomal protein P2 OS=Homo sapiens GN=RPLP2 PE=1 SV=1 - [RLA2_HUMAN]	6.02324		0.193367		86.09	1	7	8	27	1.20345e+09	0	1.29583e+09	0	9	7.7956			7	4.01101			613.383	86.09	8	13					619.056	85.22	6	14					115	11.6578	4.53857
	Sequence	# PSMs	# Proteins	# Protein Groups	Protein Group Accessions	Modifications	MH+ [Da]	A5: Area	B5: Area	C5: Area	D5: Area	A5: Heavy/Light	A5: Heavy/Light Count	A5: Heavy/Light Variability [%]	B5: Heavy/Light	B5: Heavy/Light Count	B5: Heavy/Light Variability [%]	C5: Heavy/Light	C5: Heavy/Light Count	C5: Heavy/Light Variability [%]	D5: Heavy/Light	D5: Heavy/Light Count	D5: Heavy/Light Variability [%]	A2	IonScore A2	Exp Value A2	B2	IonScore B2	Exp Value B2	C2	IonScore C2	Exp Value C2	D2	IonScore D2	Exp Value D2	# Missed Cleavages
	NIEDVIAQGIGK	1	1	1	P05387	K12(Label:13C(6)15N(2))	1264.7	7.25209e+08	0	0	0	6.31615	1											High	83.72	8.59855e-08										0
	KEESEESDDDMGFGLFD	4	2	2	P05386;P05387	K1(Label:13C(6)15N(2)); M11(Oxidation)	1973.77	3.21953e+08	0	6.0745e+07	0													High	82.35	2.1301e-08				High	58.89	5.11142e-06				1
	YVASYLLAALGGNSSPSAK	3	1	1	P05387	K19(Label:13C(6)15N(2))	1876.99	1.12669e+09	0	220423081	0	6.19175	2	8.05528										High	81.7	1.07497e-07				High	32.22	0.00989655				0
	ILDSVGIEADDDRLNK	2	1	1	P05387	R13(Label:13C(6)); K16(Label:13C(6)15N(2))	1786.93	3.14939e+08	0	228675996	0	6.87341	1											High	73.95	7.49054e-07				Medium	25.73	0.048916				1
	KILDSVGIEADDDR	1	1	1	P05387	K1(Label:13C(6)15N(2)); R14(Label:13C(6))	1559.8	1.15635e+07	0	0	0	5.71517	1											High	68.07	3.44661e-06										1
	LASVPAGGAVAVSAAPGSAAPAAGSAPAAAEEK	1	1	1	P05387	K33(Label:13C(6)15N(2))	2782.44	1.75844e+09	0	0	0	6.02324	1											High	58.1	1.81212e-05										0
	ILDSVGIEADDDR	1	1	1	P05387		1417.68	1.0983e+07	0	0	0	5.09142	1											High	57.65	2.55109e-05										0
	LASVPAGGAVAVSAAPGSAAPAAGSAPAAAEEKK	1	1	1	P05387	K33(Label:13C(6)15N(2)); K34(Label:13C(6)15N(2))	2918.55	3.22361e+07	0	0	0	9.88995	1											High	39.64	0.000890869										1
	KEESEESDDDMGFGLFD	3	2	2	P05386;P05387	M11(Oxidation)	1965.75	5.92656e+07	0	2.9866e+08	0													High	36.9	0.000747135				High	64.61	1.36944e-06				1
	ILDSVGIEADDDRLNK	4	1	1	P05387		1772.9	178587058	0	1.19013e+09	0	6.00447	1					0.179046	2	11.2467				High	30.55	0.0175769				High	79.64	2.14569e-07				1
	YVASYLLAALGGNSSPSAK	3	1	1	P05387		1868.97	0	0	1130280486	0							0.19808	2	2.57916										High	129.93	1.92071e-12				0
	NIEDVIAQGIGK	1	1	1	P05387		1256.68	0	0	7.08342e+08	0							0.198667	1											High	93.17	1.10607e-08				0
	LASVPAGGAVAVSAAPGSAAPAAGSAPAAAEEK	1	1	1	P05387		2774.43	0	0	1567074392	0							0.193367	1											High	53.76	4.73317e-05				0
	LASVPAGGAVAVSAAPGSAAPAAGSAPAAAEEKK	1	1	1	P05387		2902.53	0	0	2.95828e+07	0							0.171025	1											High	28.95	0.0107611				1
P62888	60S ribosomal protein L30 OS=Homo sapiens GN=RPL30 PE=1 SV=2 - [RL30_HUMAN]	5.98914		0.183169		51.3	1	4	4	14	1.85493e+08	0	2.48949e+08	0	4	8.54741			5	9.95731			296.398	34.78	3	7					301.078	51.3	4	7					115	12.7757	9.62744
	Sequence	# PSMs	# Proteins	# Protein Groups	Protein Group Accessions	Modifications	MH+ [Da]	A5: Area	B5: Area	C5: Area	D5: Area	A5: Heavy/Light	A5: Heavy/Light Count	A5: Heavy/Light Variability [%]	B5: Heavy/Light	B5: Heavy/Light Count	B5: Heavy/Light Variability [%]	C5: Heavy/Light	C5: Heavy/Light Count	C5: Heavy/Light Variability [%]	D5: Heavy/Light	D5: Heavy/Light Count	D5: Heavy/Light Variability [%]	A2	IonScore A2	Exp Value A2	B2	IonScore B2	Exp Value B2	C2	IonScore C2	Exp Value C2	D2	IonScore D2	Exp Value D2	# Missed Cleavages
	KSEIEYYAMLAK	3	1	1	P62888	K1(Label:13C(6)15N(2)); M9(Oxidation); K12(Label:13C(6)15N(2))	1477.76	2.27184e+08	0	0	0	6.49909	2	4.37175										High	78	3.57393e-07										1
	VCTLAIIDPGDSDIIR	1	1	1	P62888	C2(Methylthio); R16(Label:13C(6))	1752.9	3.0432e+08	0	0	0	5.68429	1											High	55.33	5.15837e-05										0
	KSEIEYYAMLAK	5	1	1	P62888	M9(Oxidation)	1461.73	3.29673e+07	0	2.18071e+08	0							0.177135	2	4.96944				High	50.32	0.000181148				High	90.84	1.61531e-08				1
	LVILANNCPALR	2	1	1	P62888	C8(Methylthio)	1342.73	2.49754e+07	0	1.0697e+08	0	5.62429	1					0.218573	1					Medium	25.68	0.0496176				High	56.39	4.50045e-05				0
	VCTLAIIDPGDSDIIR	2	1	1	P62888	C2(Methylthio)	1746.87	0	0	4.21808e+08	0							0.171855	1											High	66.68	3.59762e-06				0
	TGVHHYSGNNIELGTACGK	1	1	1	P62888	C17(Methylthio)	2003.9	0	0	9.64545e+07	0							0.216349	1											High	38.64	0.000977926				0
P46782	40S ribosomal protein S5 OS=Homo sapiens GN=RPS5 PE=1 SV=4 - [RS5_HUMAN]	5.98761		0.0474637		19.12	1	3	3	5	2.25297e+07	0	1.9123e+07	0	2	31.2317			2	597.028			102.464	14.22	2	2					130.761	14.71	2	3					204	22.8621	9.71533
	Sequence	# PSMs	# Proteins	# Protein Groups	Protein Group Accessions	Modifications	MH+ [Da]	A5: Area	B5: Area	C5: Area	D5: Area	A5: Heavy/Light	A5: Heavy/Light Count	A5: Heavy/Light Variability [%]	B5: Heavy/Light	B5: Heavy/Light Count	B5: Heavy/Light Variability [%]	C5: Heavy/Light	C5: Heavy/Light Count	C5: Heavy/Light Variability [%]	D5: Heavy/Light	D5: Heavy/Light Count	D5: Heavy/Light Variability [%]	A2	IonScore A2	Exp Value A2	B2	IonScore B2	Exp Value B2	C2	IonScore C2	Exp Value C2	D2	IonScore D2	Exp Value D2	# Missed Cleavages
	WSTDDVQINDISLQDYIAVK	1	1	1	P46782	K20(Label:13C(6)15N(2))	2331.15	2.08249e+07	0	0	0	7.35562	1											High	89.55	1.66376e-08										0
	KAQCPIVER	1	1	1	P46782	K1(Label:13C(6)15N(2)); C4(Methylthio); R9(Label:13C(6))	1103.58	2.42346e+07	0	0	0	4.87402	1											Medium	29.77	0.0235655										1
	WSTDDVQINDISLQDYIAVK	2	1	1	P46782		2323.15	0	0	6.48843e+06	0							0.0131969	1											High	81.07	1.32095e-07				0
	RQAVDVSPLR	1	1	1	P46782		1140.65	0	0	3.17575e+07	0							0.170706	1											Medium	25.7	0.0497934				1
P18077	60S ribosomal protein L35a OS=Homo sapiens GN=RPL35A PE=1 SV=2 - [RL35A_HUMAN]	5.94364		0.218476		29.09	1	4	4	8	5.90442e+08	0	7.312e+08	0	4	25.0071			2	11.5621			128.76	29.09	4	6					42.1029	7.27	2	2					110	12.5298	11.063
	Sequence	# PSMs	# Proteins	# Protein Groups	Protein Group Accessions	Modifications	MH+ [Da]	A5: Area	B5: Area	C5: Area	D5: Area	A5: Heavy/Light	A5: Heavy/Light Count	A5: Heavy/Light Variability [%]	B5: Heavy/Light	B5: Heavy/Light Count	B5: Heavy/Light Variability [%]	C5: Heavy/Light	C5: Heavy/Light Count	C5: Heavy/Light Variability [%]	D5: Heavy/Light	D5: Heavy/Light Count	D5: Heavy/Light Variability [%]	A2	IonScore A2	Exp Value A2	B2	IonScore B2	Exp Value B2	C2	IonScore C2	Exp Value C2	D2	IonScore D2	Exp Value D2	# Missed Cleavages
	AIFAGYKR	1	1	1	P18077	K7(Label:13C(6)15N(2)); R8(Label:13C(6))	939.557	87303973	0	0	0	7.01493	1											High	39.97	0.00138957										1
	VMLYPSRI	1	1	1	P18077	M2(Oxidation); R7(Label:13C(6))	1000.56	1.18648e+09	0	0	0	5.03595	1											High	36.55	0.00514545										1
	VMLYPSRI	2	1	1	P18077	M2(Oxidation)	994.538	2.35359e+08	0	1.05124e+09	0							0.236135	1					High	35.6	0.00504024				High	31.17	0.0139782				1
	IEGVYARDETEFYLGK	1	1	1	P18077	R7(Label:13C(6)); K16(Label:13C(6)15N(2))	1903.96	7.12139e+06	0	0	0	70.4309	1											High	34.68	0.00609331										1
	VMLYPSR	2	1	1	P18077	M2(Oxidation); R7(Label:13C(6))	887.473	4.97543e+08	0	0	0	5.03192	1											Medium	27.78	0.0320945										0
	VMLYPSR	1	1	1	P18077	M2(Oxidation)	881.453	0	0	4.11164e+08	0							0.202138	1											Medium	25.94	0.0402399				0
P46779	60S ribosomal protein L28 OS=Homo sapiens GN=RPL28 PE=1 SV=3 - [RL28_HUMAN]	5.88989		0.161918		38.69	1	7	7	14	2.7985e+08	0	7.79937e+07	0	7	10.6505			3	5.65025			225.294	38.69	7	9					161.571	24.09	3	5					137	15.7377	12.0151
	Sequence	# PSMs	# Proteins	# Protein Groups	Protein Group Accessions	Modifications	MH+ [Da]	A5: Area	B5: Area	C5: Area	D5: Area	A5: Heavy/Light	A5: Heavy/Light Count	A5: Heavy/Light Variability [%]	B5: Heavy/Light	B5: Heavy/Light Count	B5: Heavy/Light Variability [%]	C5: Heavy/Light	C5: Heavy/Light Count	C5: Heavy/Light Variability [%]	D5: Heavy/Light	D5: Heavy/Light Count	D5: Heavy/Light Variability [%]	A2	IonScore A2	Exp Value A2	B2	IonScore B2	Exp Value B2	C2	IonScore C2	Exp Value C2	D2	IonScore D2	Exp Value D2	# Missed Cleavages
	KTVGVEPAADGK	2	1	1	P46779	K1(Label:13C(6)15N(2)); K12(Label:13C(6)15N(2))	1187.66	1.01281e+08	0	1.13769e+07	0	4.96081	1											High	62.08	1.39065e-05				High	41.03	0.0017631				1
	NKQTYSTEPNNLK	3	1	1	P46779	K2(Label:13C(6)15N(2)); K13(Label:13C(6)15N(2))	1552.79	9.37507e+07	0	1.1183e+07	0	7.25793	1											High	52.92	0.000107972				Medium	26.09	0.0526519				1
	RASAILR	1	1	1	P46779	R1(Label:13C(6)); R7(Label:13C(6))	798.533	1.50116e+08	0	0	0	5.88989	1											High	44.47	0.000203646										1
	TVGVEPAADGK	1	1	1	P46779	K11(Label:13C(6)15N(2))	1051.55	2.88964e+08	0	0	0	5.48273	1											High	39.85	0.00211169										0
	KPATSYVR	1	1	1	P46779	K1(Label:13C(6)15N(2)); R8(Label:13C(6))	935.548	2.18559e+08	0	0	0	5.66029	1											High	31.57	0.0108674										0
	TVGVEPAADGKGVVVVIK	1	1	1	P46779	K11(Label:13C(6)15N(2)); K18(Label:13C(6)15N(2))	1754.04	1.61915e+07	0	0	0	8.29176	1											High	28.88	0.00473587										1
	TVGVEPAADGK	1	1	1	P46779		1043.53	5.27044e+07	0	0	0													Medium	27.64	0.0293579										0
	YRPDLR	1	1	1	P46779	R2(Label:13C(6)); R6(Label:13C(6))	831.486	3.32027e+08	0	0	0	6.05312	1											Medium	26.39	0.0539595										0
	NKQTYSTEPNNLK	1	1	1	P46779		1536.76	0	0	7.22535e+07	0							0.155868	1											High	62.69	9.87725e-06				1
	KTVGVEPAADGK	1	1	1	P46779		1171.63	0	0	7.03866e+07	0							0.161918	1											High	61.69	1.36884e-05				1
	KPATSYVR	1	1	1	P46779		921.513	0	0	9.13411e+07	0							0.210835	1											High	33.64	0.0093423				0
P60866	40S ribosomal protein S20 OS=Homo sapiens GN=RPS20 PE=1 SV=1 - [RS20_HUMAN]	5.84158		0.160997		28.57	1	4	4	24	8.86557e+08	0	1.07863e+09	0	6	8.15673			8	16.151			242.339	28.57	4	11					310.5	28.57	4	13					119	13.3643	9.93506
	Sequence	# PSMs	# Proteins	# Protein Groups	Protein Group Accessions	Modifications	MH+ [Da]	A5: Area	B5: Area	C5: Area	D5: Area	A5: Heavy/Light	A5: Heavy/Light Count	A5: Heavy/Light Variability [%]	B5: Heavy/Light	B5: Heavy/Light Count	B5: Heavy/Light Variability [%]	C5: Heavy/Light	C5: Heavy/Light Count	C5: Heavy/Light Variability [%]	D5: Heavy/Light	D5: Heavy/Light Count	D5: Heavy/Light Variability [%]	A2	IonScore A2	Exp Value A2	B2	IonScore B2	Exp Value B2	C2	IonScore C2	Exp Value C2	D2	IonScore D2	Exp Value D2	# Missed Cleavages
	TPVEPEVAIHR	3	1	1	P60866	R11(Label:13C(6))	1253.69	4.56353e+08	0	0	0	5.72958	1											High	47.63	0.000320143										0
	DTGKTPVEPEVAIHR	2	1	1	P60866	K4(Label:13C(6)15N(2)); R15(Label:13C(6))	1662.89	6.27584e+08	0	1.35868e+08	0	6.33202	1											High	46.8	0.000349957				Medium	29.38	0.0189743				1
	LIDLHSPSEIVK	4	1	1	P60866	K12(Label:13C(6)15N(2))	1358.77	1.57574e+09	0	3.64119e+08	0	6.17921	2	16.2641				0.201878	1					High	38.43	0.00205275				High	34.48	0.0049012				0
	VCADLIR	2	1	1	P60866	C2(Methylthio); R7(Label:13C(6))	841.436	278258421	0	0	0	5.95576	1											High	35.13	0.00468026										0
	TPVEPEVAIHR	4	1	1	P60866		1247.67	2.36094e+07	0	5.66106e+08	0	5.51761	1					0.144817	2	9.4484				High	34.92	0.00671593				High	50.06	0.000209091				0
	LIDLHSPSEIVK	4	1	1	P60866		1350.76	2.84342e+08	0	1797554968	0							0.177359	1					High	29.73	0.0171859				High	34.72	0.0056327				0
	DTGKTPVEPEVAIHR	4	1	1	P60866		1648.86	0	0	872218929	0							0.156217	3	8.95489										High	45.71	0.000537069				1
	VCADLIR	1	1	1	P60866	C2(Methylthio)	835.416	0	0	3.1318e+08	0							0.1927	1											High	42.5	0.000964415				0
P50914	60S ribosomal protein L14 OS=Homo sapiens GN=RPL14 PE=1 SV=4 - [RL14_HUMAN]	5.82183		0.199088		23.26	1	5	5	20	1.02072e+09	0	1.03834e+09	0	6	6.95675			4	3.35091			392.241	23.26	5	13					265.702	20	4	7					215	23.417	10.9312
	Sequence	# PSMs	# Proteins	# Protein Groups	Protein Group Accessions	Modifications	MH+ [Da]	A5: Area	B5: Area	C5: Area	D5: Area	A5: Heavy/Light	A5: Heavy/Light Count	A5: Heavy/Light Variability [%]	B5: Heavy/Light	B5: Heavy/Light Count	B5: Heavy/Light Variability [%]	C5: Heavy/Light	C5: Heavy/Light Count	C5: Heavy/Light Variability [%]	D5: Heavy/Light	D5: Heavy/Light Count	D5: Heavy/Light Variability [%]	A2	IonScore A2	Exp Value A2	B2	IonScore B2	Exp Value B2	C2	IonScore C2	Exp Value C2	D2	IonScore D2	Exp Value D2	# Missed Cleavages
	LVAIVDVIDQNR	3	1	1	P50914	R12(Label:13C(6))	1360.79	1.41027e+09	0	2.70254e+08	0	5.42788	1											High	83.22	5.81246e-08				High	54.85	3.87899e-05				0
	LVAIVDVIDQNR	2	1	1	P50914		1354.77	2.59608e+08	0	1337790948	0							0.202015	1					High	80.83	1.21428e-07				High	83.05	6.98585e-08				0
	ALVDGPCTQVR	2	1	1	P50914	C7(Methylthio); R11(Label:13C(6))	1210.6	8.52293e+08	0	1.75488e+08	0	5.68567	1											High	65.65	4.50607e-06				High	46.27	0.000391839				0
	VAYVSFGPHAGK	5	1	1	P50914	K12(Label:13C(6)15N(2))	1240.65	7.99609e+08	0	0	0	5.82183	2	0.987769										High	59.48	2.45165e-05										0
	ALVDGPCTQVR	2	1	1	P50914	C7(Methylthio)	1204.58	1.49823e+08	0	9.11926e+08	0							0.193089	1					High	45.07	0.00041697				High	68.89	1.88518e-06				0
	RFVEVGR	1	1	1	P50914	R1(Label:13C(6)); R7(Label:13C(6))	874.528	6.59372e+07	0	0	0	7.40172	1											High	34.02	0.00663766										1
	VAYVSFGPHAGK	2	1	1	P50914		1232.64	1.38265e+08	0	8.653e+08	0							0.209854	1					Medium	30.04	0.0228387				Medium	28.63	0.0315988				0
	MTDFDRFK	1	1	1	P50914	M1(Oxidation); R6(Label:13C(6)); K8(Label:13C(6)15N(2))	1089.52	2.69745e+08	0	0	0	6.60385	1											High	28.18	0.0157377										1
	MTDFDRFK	2	1	1	P50914	M1(Oxidation)	1075.48	4.04883e+07	0	3.77247e+08	0							0.196203	1					Medium	25.39	0.0198012				High	26.1	0.0164465				1
Q02878	60S ribosomal protein L6 OS=Homo sapiens GN=RPL6 PE=1 SV=3 - [RL6_HUMAN]	5.67824		0.175767		47.92	1	17	17	60	3.06685e+09	0	3.70464e+09	0	15	7.9966			12	14.5362			993.975	36.81	15	35					653.844	41.32	12	25					288	32.7076	10.5796
	Sequence	# PSMs	# Proteins	# Protein Groups	Protein Group Accessions	Modifications	MH+ [Da]	A5: Area	B5: Area	C5: Area	D5: Area	A5: Heavy/Light	A5: Heavy/Light Count	A5: Heavy/Light Variability [%]	B5: Heavy/Light	B5: Heavy/Light Count	B5: Heavy/Light Variability [%]	C5: Heavy/Light	C5: Heavy/Light Count	C5: Heavy/Light Variability [%]	D5: Heavy/Light	D5: Heavy/Light Count	D5: Heavy/Light Variability [%]	A2	IonScore A2	Exp Value A2	B2	IonScore B2	Exp Value B2	C2	IonScore C2	Exp Value C2	D2	IonScore D2	Exp Value D2	# Missed Cleavages
	HQEGEIFDTEKEK	5	1	1	Q02878	K11(Label:13C(6)15N(2)); K13(Label:13C(6)15N(2))	1605.77	4.89468e+08	0	8.8732e+07	0	5.96833	2	0.596808				0.168069	2	11.4877				High	73.89	6.36978e-07				High	30.24	0.0144301				1
	AVDSQILPK	5	1	1	Q02878	K9(Label:13C(6)15N(2))	978.569	2.40364e+09	0	5.73237e+08	0	5.45249	1											High	64.95	6.89362e-06				High	43.95	0.000867855				0
	HQEGEIFDTEKEK	3	1	1	Q02878		1589.74	8.22986e+07	0	4.89414e+08	0													High	63.51	4.54569e-06				Medium	26.38	0.0211733				1
	VLATVTKPVGGDK	1	1	1	Q02878	K7(Label:13C(6)15N(2)); K13(Label:13C(6)15N(2))	1300.78	1.2032e+08	0	0	0	6.43495	1											High	62.59	4.13106e-06										0
	AIPQLQGYLR	4	1	1	Q02878		1158.66	7.14146e+08	0	3.88816e+09	0	4.96854	1					0.198402	1					High	60.8	1.60115e-05				High	64.62	6.4887e-06				0
	HQEGEIFDTEK	3	1	1	Q02878		1332.6	1.74509e+08	0	8.91727e+08	0	5.40953	1											High	59.11	1.15379e-05				High	46.13	0.000241343				0
	HQEGEIFDTEK	3	1	1	Q02878	K11(Label:13C(6)15N(2))	1340.62	9.4649e+08	0	1.69754e+08	0							0.191458	1					High	59.02	1.22181e-05				High	58.89	1.26539e-05				0
	AIPQLQGYLR	3	1	1	Q02878	R10(Label:13C(6))	1164.68	3.54896e+09	0	7.71791e+08	0													High	50.71	0.000117611				High	46.98	0.000277619				0
	KPFSQHVR	1	1	1	Q02878	K1(Label:13C(6)15N(2)); R8(Label:13C(6))	1012.59	2.77786e+08	0	0	0	5.67824	1											High	50.39	0.000186479										0
	VLATVTKPVGGDK	2	1	1	Q02878		1284.75	1.86758e+07	0	6.82173e+07	0							0.157528	1					High	47.17	0.000250386				High	45.99	0.000307157				0
	YYPTEDVPR	2	1	1	Q02878		1139.53	6.49026e+08	0	4313204253	0	5.00147	1					0.201649	1					High	45.49	0.00028955				High	43.68	0.000439262				0
	YYPTEDVPR	2	1	1	Q02878	R9(Label:13C(6))	1145.55	3.24795e+09	0	8.70489e+08	0													High	42.85	0.00073929				High	36.86	0.0029467				0
	HLTDAYFK	3	1	1	Q02878	K8(Label:13C(6)15N(2))	1002.51	1.94335e+09	0	369965560	0													High	42.53	0.00108902				Medium	29.67	0.0205				0
	AVDSQILPK	4	1	1	Q02878		970.555	440691563	0	2.91256e+09	0							0.197162	1					High	41.06	0.00128091				High	60.21	1.55782e-05				0
	THQKFVIATSTK	1	1	1	Q02878	K4(Label:13C(6)15N(2)); K12(Label:13C(6)15N(2))	1376.78	4.76043e+06	0	0	0	11.2912	1											High	40.87	0.0011172										1
	FVIATSTK	1	1	1	Q02878	K8(Label:13C(6)15N(2))	874.51	6.73619e+08	0	0	0	5.61632	1											High	37.41	0.00253264										0
	IDISNVK	1	1	1	Q02878	K7(Label:13C(6)15N(2))	796.464	3.15858e+08	0	0	0	5.67268	1											High	35.18	0.00530931										0
	EKYEITEQR	2	1	1	Q02878		1195.59	4.66159e+07	0	214144144	0	6.14174	1											High	35.06	0.00541127				High	34.45	0.00606578				1
	IDISNVKIPK	2	1	1	Q02878	K7(Label:13C(6)15N(2)); K10(Label:13C(6)15N(2))	1142.71	1.94245e+08	0	0	0	7.20322	2	3.43305										High	33.48	0.00273735										1
	HLTDAYFK	2	1	1	Q02878		994.497	0	0	2.0353e+09	0													High	31.96	0.01073				Medium	28.26	0.0241086				0
	HLTDAYFKK	1	1	1	Q02878	K8(Label:13C(6)15N(2)); K9(Label:13C(6)15N(2))	1138.62	1.52455e+08	0	0	0	5.52297	1											Medium	29.42	0.0253148										1
	NPVLVR	1	1	1	Q02878	R6(Label:13C(6))	703.454	5.3706e+08	0	0	0													High	29.33	0.00426972										0
	KPFSQHVR	3	1	1	Q02878		998.552	48867269	0	2.08448e+08	0							0.210822	1					Medium	27.38	0.0373846				Medium	30.5	0.0196075				0
	EKYEITEQR	2	1	1	Q02878	K2(Label:13C(6)15N(2)); R9(Label:13C(6))	1209.63	2.86303e+08	0	3.63121e+07	0							0.170156	1					Medium	26.67	0.0437015				High	44.6	0.000679604				1
	ASITPGTILIILTGR	1	1	1	Q02878		1525.94	0	0	327586172	0							0.167505	1											High	76.03	9.8751e-08				0
	QLASGLLLVTGPLVLNR	1	1	1	Q02878		1764.08	0	0	3.98652e+07	0							0.165611	1											High	38.47	0.000563043				0
	IDISNVKIPK	1	1	1	Q02878		1126.68	0	0	70802579	0							0.163968	1											High	34.09	0.00372395				1
P62424	60S ribosomal protein L7a OS=Homo sapiens GN=RPL7A PE=1 SV=2 - [RL7A_HUMAN]	5.49127		0.180548		47.37	1	16	16	69	2.88577e+09	0	3.23343e+09	0	16	6.86799			16	12.5251			1044.42	39.47	14	31					1284.42	46.62	13	38					266	29.977	10.6089
	Sequence	# PSMs	# Proteins	# Protein Groups	Protein Group Accessions	Modifications	MH+ [Da]	A5: Area	B5: Area	C5: Area	D5: Area	A5: Heavy/Light	A5: Heavy/Light Count	A5: Heavy/Light Variability [%]	B5: Heavy/Light	B5: Heavy/Light Count	B5: Heavy/Light Variability [%]	C5: Heavy/Light	C5: Heavy/Light Count	C5: Heavy/Light Variability [%]	D5: Heavy/Light	D5: Heavy/Light Count	D5: Heavy/Light Variability [%]	A2	IonScore A2	Exp Value A2	B2	IonScore B2	Exp Value B2	C2	IonScore C2	Exp Value C2	D2	IonScore D2	Exp Value D2	# Missed Cleavages
	VPPAINQFTQALDR	2	1	1	P62424	R14(Label:13C(6))	1575.86	3.98875e+08	0	0	0	5.84574	1											High	125.51	5.2442e-12										0
	AGVNTVTTLVENK	3	1	1	P62424		1345.73	1.93715e+08	0	1.0346e+09	0	5.71272	1					0.179159	1					High	78.18	3.14753e-07				High	72.28	1.19791e-06				0
	TCTTVAFTQVNSEDKGALAK	5	1	1	P62424	C2(Methylthio)	2130.02	1.19452e+07	0	4.31254e+08	0	6.04572	1					0.166269	2	0.374664				High	73.86	6.92787e-07				High	99.71	1.641e-09				1
	AGVNTVTTLVENK	2	1	1	P62424	K13(Label:13C(6)15N(2))	1353.74	1.10709e+09	0	1.85358e+08	0													High	73.71	7.63949e-07				High	55.74	4.70701e-05				0
	LKVPPAINQFTQALDR	8	1	1	P62424	K2(Label:13C(6)15N(2)); R16(Label:13C(6))	1825.04	1.98089e+09	0	3.20872e+08	0	6.45252	2	8.25376				0.123122	1					High	60.17	5.72159e-06				High	62.13	4.10275e-06				1
	NFGIGQDIQPK	7	1	1	P62424		1216.63	5.65081e+08	0	3.45473e+09	0	5.5092	1					0.198522	1					High	60.08	2.16966e-05				High	62.05	1.39405e-05				0
	AGVNTVTTLVENKK	2	1	1	P62424	K13(Label:13C(6)15N(2)); K14(Label:13C(6)15N(2))	1489.85	2.72298e+08	0	0	0	5.57289	2	10.0711										High	55.23	3.37406e-05										1
	NFGIGQDIQPK	5	1	1	P62424	K11(Label:13C(6)15N(2))	1224.64	3112061643	0	682754597	0													High	46.54	0.000509076				High	57.91	3.81867e-05				0
	VVNPLFEK	1	1	1	P62424	K8(Label:13C(6)15N(2))	953.552	5.69226e+08	0	0	0	5.47339	1											High	45.8	0.0004432										0
	KVVNPLFEK	3	1	1	P62424	K1(Label:13C(6)15N(2)); K9(Label:13C(6)15N(2))	1089.66	3.56437e+09	0	9.15357e+08	0	5.20683	1											High	43.07	0.00045372				High	34.3	0.00313947				1
	LKVPPAINQFTQALDR	6	1	1	P62424		1811.02	3.24373e+08	0	1720611597	0							0.179777	2	5.63284				High	40	0.0009				High	81.11	6.93143e-08				1
	KVVNPLFEK	5	1	1	P62424		1073.63	6.8451e+08	0	4.52496e+09	0							0.202359	1					High	39.96	0.00140286				High	44.5	0.000480772				1
	RHWGGNVLGPK	1	1	1	P62424	R1(Label:13C(6)); K11(Label:13C(6)15N(2))	1234.7	146425164	0	0	0	8.19108	1											High	38.49	0.00364567										1
	QTATQLLK	1	1	1	P62424	K8(Label:13C(6)15N(2))	910.542	8.53934e+08	0	0	0	5.45555	1											High	36.7	0.00326039										0
	RPPVLR	2	1	1	P62424	R1(Label:13C(6)); R6(Label:13C(6))	749.517	3.87755e+08	0	0	0	5.34383	1											High	35.72	0.000980391										0
	VAPAPAVVK	1	1	1	P62424	K9(Label:13C(6)15N(2))	859.548	1.18714e+09	0	0	0	5.35851	1											High	29.51	0.0053733										0
	KVAPAPAVVK	1	1	1	P62424	K1(Label:13C(6)15N(2)); K10(Label:13C(6)15N(2))	995.656	751264037	0	0	0	5.39386	1											High	28.72	0.00491359										1
	HWGGNVLGPK	2	1	1	P62424	K10(Label:13C(6)15N(2))	1072.58	8.8901e+08	0	0	0	5.3537	1											Medium	28.26	0.0628466										0
	VPPAINQFTQALDR	2	1	1	P62424		1569.84	0	0	2.90529e+08	0							0.155272	1											High	96.8	4.12636e-09				0
	TCTTVAFTQVNSEDKGALAK	2	1	1	P62424	C2(Methylthio); K15(Label:13C(6)15N(2)); K20(Label:13C(6)15N(2))	2146.05	0	0	1.01592e+07	0																			High	62.13	9.82822e-06				1
	QTATQLLK	1	1	1	P62424		902.529	0	0	8.24597e+08	0							0.204038	1											High	44.81	0.000576495				0
	KVAPAPAVVK	1	1	1	P62424		979.628	0	0	7.47709e+08	0							0.196249	1											High	40.67	0.000339267				1
	HWGGNVLGPK	2	1	1	P62424		1064.56	0	0	760823210	0							0.183118	1											High	39.74	0.00209685				0
	TNYNDRYDEIR	1	1	1	P62424		1458.66	0	0	205877515	0							0.14236	1											High	34.28	0.00281804				1
	KMGVPYCIIK	1	1	1	P62424	M2(Oxidation); C7(Methylthio)	1213.61	0	0	88562671	0							0.145666	1											Medium	28.67	0.0231592				1
	RPPVLR	1	1	1	P62424		737.477	0	0	2.09041e+08	0							0.181948	1											Medium	28.65	0.0208781				0
	VVNPLFEK	1	1	1	P62424		945.539	0	0	6.04979e+08	0							0.189776	1											Medium	24.76	0.0688442				0
P61353	60S ribosomal protein L27 OS=Homo sapiens GN=RPL27 PE=1 SV=2 - [RL27_HUMAN]	5.47568		0.186486		42.65	1	6	6	16	8.41453e+08	0	6.94821e+08	0	6	3.78493			5	8.54712			185.387	42.65	5	9					159.736	38.24	5	7					136	15.7877	10.5649
	Sequence	# PSMs	# Proteins	# Protein Groups	Protein Group Accessions	Modifications	MH+ [Da]	A5: Area	B5: Area	C5: Area	D5: Area	A5: Heavy/Light	A5: Heavy/Light Count	A5: Heavy/Light Variability [%]	B5: Heavy/Light	B5: Heavy/Light Count	B5: Heavy/Light Variability [%]	C5: Heavy/Light	C5: Heavy/Light Count	C5: Heavy/Light Variability [%]	D5: Heavy/Light	D5: Heavy/Light Count	D5: Heavy/Light Variability [%]	A2	IonScore A2	Exp Value A2	B2	IonScore B2	Exp Value B2	C2	IonScore C2	Exp Value C2	D2	IonScore D2	Exp Value D2	# Missed Cleavages
	VYNYNHLMPTR	3	1	1	P61353	M8(Oxidation); R11(Label:13C(6))	1429.69	1033598165	0	0	0	5.62177	2	6.19817										High	48.58	0.000241989										0
	VVLVLAGR	1	1	1	P61353	R8(Label:13C(6))	832.57	4.8655e+08	0	0	0	5.1731	1											High	43.59	0.000160103										0
	YSVDIPLDK	2	1	1	P61353	K9(Label:13C(6)15N(2))	1057.56	1004210138	0	0	0	5.40366	1											High	34.4	0.00757018										0
	VYNYNHLMPTR	3	1	1	P61353	M8(Oxidation)	1423.67	3.92761e+07	0	7.83846e+08	0							0.186089	2	8.86477				High	33.34	0.00632605				High	37.05	0.00277125				0
	VKFEER	1	1	1	P61353	K2(Label:13C(6)15N(2)); R6(Label:13C(6))	821.469	8.56092e+07	0	0	0	5.67415	1											Medium	28.67	0.0270304										1
	NIDDGTSDRPYSHALVAGIDRYPR	1	1	1	P61353	R9(Label:13C(6)); R21(Label:13C(6)); R24(Label:13C(6))	2706.37	8.65828e+07	0	0	0	5.54867	1											Medium	27.17	0.0275329										1
	VVLVLAGR	1	1	1	P61353		826.55	0	0	3.53981e+08	0							0.188649	1											High	44.8	0.000131082				0
	NIDDGTSDRPYSHALVAGIDR	1	1	1	P61353		2272.09	0	0	2.1487e+08	0							0.186486	1											High	37.64	0.00195432				0
	YSVDIPLDK	2	1	1	P61353		1049.55	0	0	9.46636e+08	0																			High	34.5	0.00814297				0
	NIDDGTSDRPYSHALVAGIDRYPR	1	1	1	P61353		2688.31	0	0	9.30334e+07	0							0.15294	1											Medium	27.84	0.0220346				1
P62910	60S ribosomal protein L32 OS=Homo sapiens GN=RPL32 PE=1 SV=2 - [RL32_HUMAN]	5.44088		0.177189		53.33	1	8	8	24	4.49788e+08	0	3.5953e+08	0	10	8.54141			7	9.03433			517.655	47.41	7	15					220.81	40.74	7	9					135	15.8498	11.3267
	Sequence	# PSMs	# Proteins	# Protein Groups	Protein Group Accessions	Modifications	MH+ [Da]	A5: Area	B5: Area	C5: Area	D5: Area	A5: Heavy/Light	A5: Heavy/Light Count	A5: Heavy/Light Variability [%]	B5: Heavy/Light	B5: Heavy/Light Count	B5: Heavy/Light Variability [%]	C5: Heavy/Light	C5: Heavy/Light Count	C5: Heavy/Light Variability [%]	D5: Heavy/Light	D5: Heavy/Light Count	D5: Heavy/Light Variability [%]	A2	IonScore A2	Exp Value A2	B2	IonScore B2	Exp Value B2	C2	IonScore C2	Exp Value C2	D2	IonScore D2	Exp Value D2	# Missed Cleavages
	SYCAEIAHNVSSK	2	1	1	P62910	C3(Methylthio); K13(Label:13C(6)15N(2))	1462.65	2.41564e+08	0	0	0	5.83327	1											High	77.04	1.33445e-07										0
	FKGQILMPNIGYGSNK	3	1	1	P62910	K2(Label:13C(6)15N(2)); M7(Oxidation); K16(Label:13C(6)15N(2))	1798.95	231397941	0	0	0	5.17056	1											High	67.83	2.90901e-06										1
	GQILMPNIGYGSNKK	4	1	1	P62910	M5(Oxidation); K14(Label:13C(6)15N(2)); K15(Label:13C(6)15N(2))	1651.88	1.72995e+08	0	0	0	5.60636	4	6.40303										High	66.42	4.20723e-06										1
	GQILMPNIGYGSNK	1	1	1	P62910	M5(Oxidation); K14(Label:13C(6)15N(2))	1515.77	8.25275e+07	0	0	0	5.90067	1											High	58.48	2.77426e-05										0
	AAQLAIR	1	1	1	P62910	R7(Label:13C(6))	748.475	2.6852e+08	0	0	0	5.3229	1											High	41.32	0.000594013										0
	SYCAEIAHNVSSK	2	1	1	P62910	C3(Methylthio)	1454.64	4.13431e+07	0	89246348	0							0.177189	1					High	41.25	0.000386196				High	73.33	2.36903e-07				0
	AALRPLVKPK	2	1	1	P62910	R4(Label:13C(6)); K8(Label:13C(6)15N(2)); K10(Label:13C(6)15N(2))	1114.77	8.3928e+08	0	1.18357e+08	0	5.46341	1					0.202237	1					High	36.58	0.000804265				High	34.91	0.00127803				0
	FKGQILMPNIGYGSNK	2	1	1	P62910	M7(Oxidation)	1782.92	5.03652e+07	0	38268455	0	4.60383	1					0.170497	1					High	35.25	0.00589613				High	43.99	0.000778099				1
	FLVHNVKELEVLLMCNK	1	1	1	P62910	K7(Label:13C(6)15N(2)); M14(Oxidation); C15(Methylthio); K17(Label:13C(6)15N(2))	2107.12	943070	0	0	0													High	32.28	0.00822271										1
	AAQLAIR	1	1	1	P62910		742.456	0	0	1.81522e+08	0							0.188557	1											High	35.25	0.00253758				0
	GQILMPNIGYGSNK	1	1	1	P62910	M5(Oxidation)	1507.76	0	0	82935832	0							0.166734	1											High	32.25	0.0110495				0
	GQILMPNIGYGSNKK	1	1	1	P62910	M5(Oxidation)	1635.85	0	0	2.89486e+07	0							0.177887	1											High	32.15	0.013105				1
	AALRPLVKPK	2	1	1	P62910		1092.72	0	0	5.86608e+08	0																			High	28	0.00627396				0
	HMLPSGFR	1	1	1	P62910	M2(Oxidation)	960.47	0	0	3.1046e+08	0							0.162507	1											Medium	25.81	0.040413				0
P39023	60S ribosomal protein L3 OS=Homo sapiens GN=RPL3 PE=1 SV=2 - [RL3_HUMAN]	5.36165		0.240108		32.51	2	11	11	39	9.34043e+08	0	1.06482e+09	0	9	12.9004			8	6.81826			558.726	21.34	8	21					564.067	24.81	8	18					403	46.0798	10.1841
	Sequence	# PSMs	# Proteins	# Protein Groups	Protein Group Accessions	Modifications	MH+ [Da]	A5: Area	B5: Area	C5: Area	D5: Area	A5: Heavy/Light	A5: Heavy/Light Count	A5: Heavy/Light Variability [%]	B5: Heavy/Light	B5: Heavy/Light Count	B5: Heavy/Light Variability [%]	C5: Heavy/Light	C5: Heavy/Light Count	C5: Heavy/Light Variability [%]	D5: Heavy/Light	D5: Heavy/Light Count	D5: Heavy/Light Variability [%]	A2	IonScore A2	Exp Value A2	B2	IonScore B2	Exp Value B2	C2	IonScore C2	Exp Value C2	D2	IonScore D2	Exp Value D2	# Missed Cleavages
	ERLEQQVPVNQVFGQDEMIDVIGVTK	5	1	1	P39023	R2(Label:13C(6)); M18(Oxidation); K26(Label:13C(6)15N(2))	3001.54	9.17693e+08	0	2.48662e+08	0	5.36165	1					0.223148	1					High	62.23	7.48014e-06				High	55.27	3.75916e-05				1
	HGSLGFLPR	6	1	1	P39023	R9(Label:13C(6))	989.56	1.28296e+09	0	436038549	0	4.62393	1											High	53.97	9.0195e-05				High	40.07	0.00228291				0
	NNASTDYDLSDK	3	1	1	P39023	K12(Label:13C(6)15N(2))	1350.59	2.63587e+08	0	4.85507e+07	0	5.4136	1											High	53.69	1.56459e-05				High	25.26	0.0117908				0
	LEQQVPVNQVFGQDEMIDVIGVTK	2	1	1	P39023	M16(Oxidation); K24(Label:13C(6)15N(2))	2710.38	6.01476e+08	0	0	0	4.91661	1											High	50.05	0.000138397										0
	HGSLGFLPR	4	1	1	P39023		983.54	2.77461e+08	0	1.72415e+09	0							0.253407	1					High	47.15	0.000452005				High	52.24	0.00012478				0
	IGQGYLIK	2	1	1	P39023	K8(Label:13C(6)15N(2))	899.542	3.76951e+08	0	0	0	5.7204	1											High	44.58	0.000522506										0
	VAFSVAR	1	1	1	P39023	R7(Label:13C(6))	755.449	3.66198e+08	0	0	0	4.71873	1											High	40.57	0.00133304										0
	ERLEQQVPVNQVFGQDEMIDVIGVTK	6	1	1	P39023	M18(Oxidation)	2987.52	170963028	0	1.11434e+09	0													High	39.35	0.00137632				High	44.13	0.000436595				1
	TVFAEHISDECK	2	1	1	P39023	C11(Methylthio)	1424.62	1.33622e+07	0	0	0	4.7177	1											High	36.64	0.00125727										0
	KVACIGAWHPAR	1	2	1	P39023	K1(Label:13C(6)15N(2)); C4(Methylthio); R12(Label:13C(6))	1368.72	1.66239e+08	0	0	0	5.64597	1											High	31.26	0.0154123										1
	ERLEQQVPVNQVFGQDEMIDVIGVTK	1	1	1	P39023	R2(Label:13C(6)); K26(Label:13C(6)15N(2))	2985.55	1.85995e+07	0	0	0	82.6973	1											High	28.51	0.015784										1
	IGQGYLIKDGK	1	1	1	P39023	K8(Label:13C(6)15N(2)); K11(Label:13C(6)15N(2))	1207.7	0	0	2.16676e+07	0							0.249284	1											High	63.06	7.41466e-06				1
	NNASTDYDLSDK	1	1	1	P39023		1342.57	0	0	2.13096e+08	0							0.229146	1											High	62.39	2.3359e-06				0
	LEQQVPVNQVFGQDEMIDVIGVTK	1	1	1	P39023	M16(Oxidation)	2702.38	0	0	1.96073e+08	0							0.229511	1											High	58.96	1.77245e-05				0
	SINPLGGFVHYGEVTNDFVMLK	1	1	1	P39023	M20(Oxidation)	2453.22	0	0	3.55983e+08	0							0.238688	1											High	44.81	0.000555021				0
	SFPKDDPSKPVHLTAFLGYK	1	1	1	P39023		2247.18	0	0	7.57738e+07	0							0.384474	1											High	40.72	0.00121154				1
	IGQGYLIK	1	1	1	P39023		891.528	0	0	3.37054e+08	0							0.241537	1											High	30.09	0.013468				0
P0CW22	40S ribosomal protein S17-like OS=Homo sapiens GN=RPS17L PE=1 SV=1 - [RS17L_HUMAN]	5.35941		0.226291		60	1	7	7	24	4.74722e+08	0	3.27934e+08	0	8	8.79024			8	11.0337			483.262	51.11	6	12					511.524	57.04	6	12					135	15.5404	9.84717
	Sequence	# PSMs	# Proteins	# Protein Groups	Protein Group Accessions	Modifications	MH+ [Da]	A5: Area	B5: Area	C5: Area	D5: Area	A5: Heavy/Light	A5: Heavy/Light Count	A5: Heavy/Light Variability [%]	B5: Heavy/Light	B5: Heavy/Light Count	B5: Heavy/Light Variability [%]	C5: Heavy/Light	C5: Heavy/Light Count	C5: Heavy/Light Variability [%]	D5: Heavy/Light	D5: Heavy/Light Count	D5: Heavy/Light Variability [%]	A2	IonScore A2	Exp Value A2	B2	IonScore B2	Exp Value B2	C2	IonScore C2	Exp Value C2	D2	IonScore D2	Exp Value D2	# Missed Cleavages
	RDNYVPEVSALDQEIIEVDPDTK	1	1	1	P0CW22	R1(Label:13C(6)); K23(Label:13C(6)15N(2))	2659.33	2.42489e+06	0	0	0	2.15011	1											High	82.42	8.30554e-08										1
	LLDFGSLSNLQVTQPTVGMNFK	3	1	1	P0CW22	M19(Oxidation); K22(Label:13C(6)15N(2))	2433.26	5.551e+08	0	1.23597e+08	0	5.80461	1					0.202463	1					High	78.97	1.88246e-07				High	123.17	7.10873e-12				0
	DNYVPEVSALDQEIIEVDPDTK	3	1	1	P0CW22		2489.2	18559474	0	51446993	0	4.79212	1					0.264159	2	29.03				High	66.29	3.1955e-06				High	73.12	6.9229e-07				0
	LLDFGSLSNLQVTQPTVGMNFK	5	1	1	P0CW22	M19(Oxidation)	2425.24	9.49389e+07	0	6.12078e+08	0													High	65.9	3.68852e-06				High	74.29	5.69759e-07				0
	LGNDFHTNKR	3	1	1	P0CW22	K9(Label:13C(6)15N(2)); R10(Label:13C(6))	1215.64	2.81557e+07	0	4.14945e+06	0	5.54258	2	4.73541				1.74366	1					High	62.5	1.33556e-05				Medium	26.25	0.055253				1
	DNYVPEVSALDQEIIEVDPDTKEMLK	2	1	1	P0CW22	K22(Label:13C(6)15N(2)); M24(Oxidation); K26(Label:13C(6)15N(2))	3022.47	5.46635e+08	0	0	0	5.3504	1											High	49.1	0.000151938										1
	IAGYVTHLMK	2	1	1	P0CW22	M9(Oxidation); K10(Label:13C(6)15N(2))	1156.62	3.22432e+08	0	0	0	5.49684	2	4.07946										High	40.07	0.0019385										0
	RDNYVPEVSALDQEIIEVDPDTK	1	1	1	P0CW22		2645.29	0	0	1.54493e+06	0							0.067395	1											High	89.11	1.79206e-08				1
	IAGYVTHLMK	2	1	1	P0CW22	M9(Oxidation)	1148.61	0	0	3.17439e+08	0							0.2328	2	1.10441										High	39.05	0.00267571				0
	DNYVPEVSALDQEIIEVDPDTK	1	1	1	P0CW22	K22(Label:13C(6)15N(2))	2497.21	0	0	15644112	0																			High	34.71	0.00486813				0
	VCEEIAIIPSKK	1	1	1	P0CW22	C2(Methylthio)	1375.73	0	0	5.42853e+07	0							0.22161	1											Medium	27.36	0.0439851				1
P36578	60S ribosomal protein L4 OS=Homo sapiens GN=RPL4 PE=1 SV=5 - [RL4_HUMAN]	5.34888		0.307008		34.43	1	13	13	35	6.40118e+08	0	5.66816e+08	0	11	12.1662			14	9.86824			502.676	25.29	10	16					495.167	34.43	13	19					427	47.6674	11.063
	Sequence	# PSMs	# Proteins	# Protein Groups	Protein Group Accessions	Modifications	MH+ [Da]	A5: Area	B5: Area	C5: Area	D5: Area	A5: Heavy/Light	A5: Heavy/Light Count	A5: Heavy/Light Variability [%]	B5: Heavy/Light	B5: Heavy/Light Count	B5: Heavy/Light Variability [%]	C5: Heavy/Light	C5: Heavy/Light Count	C5: Heavy/Light Variability [%]	D5: Heavy/Light	D5: Heavy/Light Count	D5: Heavy/Light Variability [%]	A2	IonScore A2	Exp Value A2	B2	IonScore B2	Exp Value B2	C2	IonScore C2	Exp Value C2	D2	IonScore D2	Exp Value D2	# Missed Cleavages
	AAAAAAALQAK	2	1	1	P36578		956.55	1.15779e+08	0	3.9285e+08	0	4.74823	1					0.330936	1					High	80.49	1.51415e-07				High	86.35	3.92798e-08				0
	AAAAAAALQAK	1	1	1	P36578	K11(Label:13C(6)15N(2))	964.565	5.4751e+08	0	0	0													High	74.9	5.38783e-07										0
	VDKAAAAAAALQAK	2	1	1	P36578	K3(Label:13C(6)15N(2)); K14(Label:13C(6)15N(2))	1314.77	1.3696e+08	0	4.96405e+07	0	5.65455	1					0.280169	1					High	69.89	1.05642e-06				High	39.31	0.00113703				1
	YAICSALAASALPALVMSK	2	1	1	P36578	C4(Methylthio); M17(Oxidation); K19(Label:13C(6)15N(2))	1950	1.96727e+08	0	0	0	8.51012	2	17.7253										High	65.55	5.26577e-06										0
	NIPGITLLNVSK	1	1	1	P36578	K12(Label:13C(6)15N(2))	1276.77	4.03274e+08	0	0	0	5.98704	1											High	57.64	1.2914e-05										0
	SGQGAFGNMCR	3	1	1	P36578	M9(Oxidation); C10(Methylthio); R11(Label:13C(6))	1195.47	391863698	0	1.23893e+08	0	5.0373	1											High	48.72	4.91359e-05				High	28.76	0.00526674				0
	KLDELYGTWR	3	1	1	P36578		1280.66	1.3726e+07	0	4.13555e+07	0	5.217	1					0.328679	1					High	46.9	0.000403243				High	53.58	8.77061e-05				1
	ILKSPEIQR	2	1	1	P36578	K3(Label:13C(6)15N(2)); R9(Label:13C(6))	1097.68	9.71015e+07	0	3.93495e+07	0	5.80457	1					0.32007	1					High	41.99	0.000376285				High	31.25	0.00446187				1
	APIRPDIVNFVHTNLR	3	1	1	P36578	R4(Label:13C(6)); R16(Label:13C(6))	1874.08	9.69571e+08	0	2.12789e+08	0	5.10143	2	7.03105										High	41.25	0.00049493				High	30.43	0.00584198				0
	SNYNLPMHK	1	1	1	P36578	M7(Oxidation); K9(Label:13C(6)15N(2))	1127.54	7.7767e+07	0	0	0													Medium	27.9	0.0190563										0
	APIRPDIVNFVHTNLR	4	1	1	P36578		1862.04	1.55479e+08	0	905443986	0							0.303279	3	2.8389				High	27.29	0.0188504				High	40.69	0.000840304				0
	MINTDLSR	1	1	1	P36578	M1(Oxidation); R8(Label:13C(6))	971.489	2.21382e+08	0	0	0	5.06855	1											Medium	25.1	0.0492902										0
	QPYAVSELAGHQTSAESWGTGR	1	1	1	P36578		2332.09	0	0	3.87545e+06	0							0.0224281	1											High	57.54	2.00865e-05				0
	NIPGITLLNVSK	1	1	1	P36578		1268.76	0	0	2.52538e+08	0							0.317708	1											High	47.05	0.000184422				0
	GPCIIYNEDNGIIK	3	1	1	P36578	C3(Methylthio)	1594.76	0	0	1.17236e+07	0							0.410973	1											High	46.98	0.000303678				0
	SNYNLPMHK	1	1	1	P36578	M7(Oxidation)	1119.52	0	0	91586194	0							0.225599	1											High	42.87	0.000415715				0
	SGQGAFGNMCR	1	1	1	P36578	M9(Oxidation); C10(Methylthio)	1189.45	0	0	402153705	0							0.309474	1											High	33.97	0.00158687				0
	YAICSALAASALPALVMSK	1	1	1	P36578	C4(Methylthio); M17(Oxidation)	1941.99	0	0	2.09201e+08	0							0.287805	1											High	32.66	0.0103522				0
	NNRQPYAVSELAGHQTSAESWGTGR	1	1	1	P36578		2716.27	0	0	12277228	0																			High	32.48	0.006751				1
	MINTDLSR	1	1	1	P36578	M1(Oxidation)	965.47	0	0	199246873	0							0.30489	1											Medium	25.49	0.0420907				0
P62913	60S ribosomal protein L11 OS=Homo sapiens GN=RPL11 PE=1 SV=2 - [RL11_HUMAN]	5.33225		0.200612		12.92	1	2	2	13	8.30257e+08	0	1007854323	0	2	5.31744			2	6.8932			286.849	12.92	2	7					184.627	12.92	2	6					178	20.2396	9.59814
	Sequence	# PSMs	# Proteins	# Protein Groups	Protein Group Accessions	Modifications	MH+ [Da]	A5: Area	B5: Area	C5: Area	D5: Area	A5: Heavy/Light	A5: Heavy/Light Count	A5: Heavy/Light Variability [%]	B5: Heavy/Light	B5: Heavy/Light Count	B5: Heavy/Light Variability [%]	C5: Heavy/Light	C5: Heavy/Light Count	C5: Heavy/Light Variability [%]	D5: Heavy/Light	D5: Heavy/Light Count	D5: Heavy/Light Variability [%]	A2	IonScore A2	Exp Value A2	B2	IonScore B2	Exp Value B2	C2	IonScore C2	Exp Value C2	D2	IonScore D2	Exp Value D2	# Missed Cleavages
	VLEQLTGQTPVFSK	2	1	1	P62913		1546.85	1.7696e+08	0	9.9687e+08	0	5.52683	1					0.191509	1					High	81.72	1.08013e-07				High	84.61	5.29287e-08				0
	VLEQLTGQTPVFSK	7	1	1	P62913	K14(Label:13C(6)15N(2))	1554.86	9.79578e+08	0	1.90909e+08	0													High	79.62	1.70265e-07				Medium	27.91	0.025323				0
	YDGIILPGK	2	1	1	P62913	K9(Label:13C(6)15N(2))	983.565	6.80936e+08	0	0	0	5.14453	1											High	42.24	0.000991079										0
	YDGIILPGK	2	1	1	P62913		975.55	0	0	1.01884e+09	0							0.210148	1											High	46.67	0.000382119				0
Q9BRJ6	Uncharacterized protein C7orf50 OS=Homo sapiens GN=C7orf50 PE=1 SV=1 - [CG050_HUMAN]	5.30833		0.188335		29.38	1	3	3	4	41497490	0	8.99955e+07	0	1				3	2.23138			65.77	11.34	1	1					80.1838	29.38	3	3					194	22.0698	9.64209
	Sequence	# PSMs	# Proteins	# Protein Groups	Protein Group Accessions	Modifications	MH+ [Da]	A5: Area	B5: Area	C5: Area	D5: Area	A5: Heavy/Light	A5: Heavy/Light Count	A5: Heavy/Light Variability [%]	B5: Heavy/Light	B5: Heavy/Light Count	B5: Heavy/Light Variability [%]	C5: Heavy/Light	C5: Heavy/Light Count	C5: Heavy/Light Variability [%]	D5: Heavy/Light	D5: Heavy/Light Count	D5: Heavy/Light Variability [%]	A2	IonScore A2	Exp Value A2	B2	IonScore B2	Exp Value B2	C2	IonScore C2	Exp Value C2	D2	IonScore D2	Exp Value D2	# Missed Cleavages
	ASAEGPLLGPEAAPSGEGAGSK	1	1	1	Q9BRJ6	K22(Label:13C(6)15N(2))	1960.97	41497490	0	0	0	5.30833	1											High	65.77	4.66136e-06										0
	ASAEGPLLGPEAAPSGEGAGSK	1	1	1	Q9BRJ6		1952.96	0	0	4.46627e+07	0							0.188335	1											High	52.85	7.6523e-05				0
	GEAVLRPGLDAEPELSPEEQR	1	1	1	Q9BRJ6	R6(Label:13C(6)); R21(Label:13C(6))	2304.18	0	0	2.12167e+07	0							0.185522	1											High	29.12	0.0185529				0
	ELDEEGSDPPLPGR	1	1	1	Q9BRJ6		1510.7	0	0	2.04107e+08	0							0.20137	1											Medium	24.89	0.0314609				0
P40429	60S ribosomal protein L13a OS=Homo sapiens GN=RPL13A PE=1 SV=2 - [RL13A_HUMAN]	5.22159		0.245215		20.69	2	5	5	9	5.58438e+08	0	5.6427e+08	0	4	5.08391			3	4.62447			111.021	17.73	4	5					90.3474	12.32	3	4					203	23.5624	10.9312
	Sequence	# PSMs	# Proteins	# Protein Groups	Protein Group Accessions	Modifications	MH+ [Da]	A5: Area	B5: Area	C5: Area	D5: Area	A5: Heavy/Light	A5: Heavy/Light Count	A5: Heavy/Light Variability [%]	B5: Heavy/Light	B5: Heavy/Light Count	B5: Heavy/Light Variability [%]	C5: Heavy/Light	C5: Heavy/Light Count	C5: Heavy/Light Variability [%]	D5: Heavy/Light	D5: Heavy/Light Count	D5: Heavy/Light Variability [%]	A2	IonScore A2	Exp Value A2	B2	IonScore B2	Exp Value B2	C2	IonScore C2	Exp Value C2	D2	IonScore D2	Exp Value D2	# Missed Cleavages
	YQAVTATLEEK	2	2	1	P40429	K11(Label:13C(6)15N(2))	1260.65	6.53859e+08	0	0	0	5.24974	1											High	42.94	0.00105697										0
	VFDGIPPPYDK	1	2	1	P40429	K11(Label:13C(6)15N(2))	1255.64	1.48136e+08	0	0	0	22.0271	1											High	36.49	0.00475703										0
	GPYHFR	1	1	1	P40429	R6(Label:13C(6))	782.402	7.3316e+07	0	0	0	5.19359	1											High	34.03	0.00496185										0
	MVVPAALK	2	2	1	P40429	M1(Oxidation); K8(Label:13C(6)15N(2))	852.508	8.73319e+08	0	2.54448e+08	0	4.90199	1											Medium	29.68	0.0224443				Medium	26.17	0.0495169				0
	YQAVTATLEEK	1	2	1	P40429		1252.64	0	0	562137098	0							0.234438	1											High	62.79	1.01258e-05				0
	FAYLGR	1	1	1	P40429		726.392	0	0	124605478	0							0.245215	1											High	31.79	0.0137079				0
	MVVPAALK	1	2	1	P40429	M1(Oxidation)	844.495	0	0	1.00607e+09	0							0.25298	1											Medium	27.59	0.0370134				0
Q9NR30	Nucleolar RNA helicase 2 OS=Homo sapiens GN=DDX21 PE=1 SV=5 - [DDX21_HUMAN]	5.173		0.322704		19.67	2	12	12	30	1.84219e+08	0	1.35886e+08	0	11	8.26572			8	28.8			627.222	17.37	11	20					462.426	13.79	7	10					783	87.2904	9.27588
	Sequence	# PSMs	# Proteins	# Protein Groups	Protein Group Accessions	Modifications	MH+ [Da]	A5: Area	B5: Area	C5: Area	D5: Area	A5: Heavy/Light	A5: Heavy/Light Count	A5: Heavy/Light Variability [%]	B5: Heavy/Light	B5: Heavy/Light Count	B5: Heavy/Light Variability [%]	C5: Heavy/Light	C5: Heavy/Light Count	C5: Heavy/Light Variability [%]	D5: Heavy/Light	D5: Heavy/Light Count	D5: Heavy/Light Variability [%]	A2	IonScore A2	Exp Value A2	B2	IonScore B2	Exp Value B2	C2	IonScore C2	Exp Value C2	D2	IonScore D2	Exp Value D2	# Missed Cleavages
	SDKTEEIAEEEETVFPK	3	1	1	Q9NR30	K3(Label:13C(6)15N(2)); K17(Label:13C(6)15N(2))	1996.95	1.54966e+08	0	0	0	5.8173	2	17.8976										High	73.21	6.61378e-07										1
	APQVLVLAPTR	3	1	1	Q9NR30	R11(Label:13C(6))	1170.73	1.15521e+08	0	2.92009e+07	0	3.87396	1											High	65.53	1.34351e-06				High	36.79	0.00100517				0
	SDAGLESDTAMK	1	1	1	Q9NR30	M11(Oxidation); K12(Label:13C(6)15N(2))	1248.55	2.80697e+07	0	0	0	5.34784	1											High	63.77	1.82595e-06										0
	GAVEALAAALAHISGATSVDQR	3	1	1	Q9NR30	R22(Label:13C(6))	2114.12	21395344	0	0	0	3.76344	1											High	59.65	1.57711e-05										0
	APQVLVLAPTR	2	1	1	Q9NR30		1164.71	2.97359e+07	0	1.02028e+08	0							0.29324	1					High	51.2	5.95483e-05				High	50.28	7.17235e-05				0
	EGAFSNFPISEETIK	1	2	1	Q9NR30	K15(Label:13C(6)15N(2))	1676.82	2.82169e+08	0	0	0	5.01722	1											High	45.38	0.000462126										0
	GAVEALAAALAHISGATSVDQR	5	1	1	Q9NR30		2108.11	5.91018e+06	0	4.85537e+07	0							0.360851	2	51.8781				High	45.26	0.000451245				High	102.44	8.46694e-10				0
	TFHHVYSGK	1	1	1	Q9NR30	K9(Label:13C(6)15N(2))	1083.54	1.68402e+07	0	0	0	6.10889	1											High	44.75	0.000611312										0
	KAEPSEVDMNSPK	1	1	1	Q9NR30	K1(Label:13C(6)15N(2)); M9(Oxidation); K13(Label:13C(6)15N(2))	1463.7	1.17672e+07	0	0	0	5.46907	1											High	39.85	0.00160447										1
	GRAPQVLVLAPTR	1	1	1	Q9NR30	R2(Label:13C(6)); R13(Label:13C(6))	1389.87	3.39531e+07	0	0	0	5.173	1											High	36.13	0.000892071										1
	DVESYIHR	1	1	1	Q9NR30	R8(Label:13C(6))	1024.51	6.27121e+06	0	0	0	4.4937	1											High	34.5	0.00564153										0
	SDAGLESDTAMK	2	1	1	Q9NR30	M11(Oxidation)	1240.53	5.1458e+06	0	9.93837e+06	0							0.345322	1					High	29.76	0.00396307				High	34.4	0.00145231				0
	KEAQELSQNSAIK	1	1	1	Q9NR30	K1(Label:13C(6)15N(2)); K13(Label:13C(6)15N(2))	1461.78	4.0604e+06	0	0	0	5.44835	1											Medium	29.59	0.0217603										1
	LLDSVPPTAISHFK	1	1	1	Q9NR30	K14(Label:13C(6)15N(2))	1532.85	0	0	0	0													Medium	25.16	0.046328										0
	KAEPSEVDMNSPK	1	1	1	Q9NR30	M9(Oxidation)	1447.67	0	0	8.24164e+06	0							0.38971	1											High	78.14	1.60367e-07				1
	SDKTEEIAEEEETVFPK	1	1	1	Q9NR30		1980.92	0	0	3.92005e+07	0							0.266297	1											High	68.71	1.66887e-06				1
	VTKNEEPSEEEIDAPKPK	1	1	1	Q9NR30		2040.01	0	0	1.78857e+07	0							0.710595	1											High	47.6	0.000318018				1
	EGAFSNFPISEETIK	1	2	1	Q9NR30		1668.81	0	0	2.57075e+08	0							0.301567	1											High	40.25	0.00167099				0
Q07020	60S ribosomal protein L18 OS=Homo sapiens GN=RPL18 PE=1 SV=2 - [RL18_HUMAN]	5.16344		0.285088		38.3	1	7	7	31	8.19161e+08	0	6.79377e+08	0	7	6.9375			7	9.05563			588.057	36.17	6	17					494.93	34.57	6	14					188	21.6211	11.7222
	Sequence	# PSMs	# Proteins	# Protein Groups	Protein Group Accessions	Modifications	MH+ [Da]	A5: Area	B5: Area	C5: Area	D5: Area	A5: Heavy/Light	A5: Heavy/Light Count	A5: Heavy/Light Variability [%]	B5: Heavy/Light	B5: Heavy/Light Count	B5: Heavy/Light Variability [%]	C5: Heavy/Light	C5: Heavy/Light Count	C5: Heavy/Light Variability [%]	D5: Heavy/Light	D5: Heavy/Light Count	D5: Heavy/Light Variability [%]	A2	IonScore A2	Exp Value A2	B2	IonScore B2	Exp Value B2	C2	IonScore C2	Exp Value C2	D2	IonScore D2	Exp Value D2	# Missed Cleavages
	ILTFDQLALDSPK	5	1	1	Q07020	K13(Label:13C(6)15N(2))	1468.81	1.36128e+09	0	3.19312e+08	0	4.97157	1											High	105.07	5.28992e-10				High	85.18	4.99075e-08				0
	TAVVVGTITDDVR	3	1	1	Q07020	R13(Label:13C(6))	1351.75	6.97751e+08	0	1.6188e+08	0	5.05493	1											High	73.48	8.77297e-07				High	53.88	8.12382e-05				0
	TAVVVGTITDDVR	3	1	1	Q07020		1345.73	1.38034e+08	0	5.69264e+08	0							0.285088	1					High	72.5	1.13874e-06				High	76.63	4.37799e-07				0
	GCGTVLLSGPR	3	1	1	Q07020	C2(Methylthio); R11(Label:13C(6))	1111.57	3.34594e+08	0	1.17165e+08	0	5.16344	1					0.28143	1					High	48.17	0.000313193				High	34.4	0.00729787				0
	APGTPHSHTKPYVR	3	1	1	Q07020		1547.8	1.03522e+07	0	4.89686e+07	0	5.53312	1					0.26823	1					High	41.66	0.00140221				High	54.99	6.37083e-05				0
	APGTPHSHTKPYVR	4	1	1	Q07020	K10(Label:13C(6)15N(2)); R14(Label:13C(6))	1561.84	2.56406e+08	0	1.30145e+07	0	5.56612	1											High	40.92	0.00150896				High	33.59	0.00848793				0
	TNRPPLSLSR	3	1	1	Q07020	R3(Label:13C(6)); R10(Label:13C(6))	1152.69	3.98448e+08	0	1.15975e+08	0	5.49699	1					0.304044	1					High	39.32	0.00108763				High	43.67	0.000397321				0
	GCGTVLLSGPR	2	1	1	Q07020	C2(Methylthio)	1105.55	6.45216e+07	0	4.18287e+08	0													High	35.64	0.004803				High	31.55	0.0123172				0
	SQDIYLR	1	1	1	Q07020	R7(Label:13C(6))	900.486	4.61909e+07	0	0	0	4.92767	1											Medium	29.41	0.0235976										0
	ILTFDQLALDSPK	1	1	1	Q07020		1460.8	0	0	1.05058e+09	0							0.304065	1											High	108.57	2.9328e-10				0
	HFGKAPGTPHSHTKPYVR	1	1	1	Q07020		2017.04	0	0	1.8943e+07	0							0.323491	1											High	46.56	0.000362113				1
	TNRPPLSLSR	2	1	1	Q07020		1140.65	0	0	3.83291e+08	0							0.278179	1											High	36.89	0.00378592				0
Q13601	KRR1 small subunit processome component homolog OS=Homo sapiens GN=KRR1 PE=1 SV=4 - [KRR1_HUMAN]	5.13226				3.15	1	1	1	1	2.32713e+07	0	0	0	1								65.96	3.15	1	1													381	43.6377	9.77393
	Sequence	# PSMs	# Proteins	# Protein Groups	Protein Group Accessions	Modifications	MH+ [Da]	A5: Area	B5: Area	C5: Area	D5: Area	A5: Heavy/Light	A5: Heavy/Light Count	A5: Heavy/Light Variability [%]	B5: Heavy/Light	B5: Heavy/Light Count	B5: Heavy/Light Variability [%]	C5: Heavy/Light	C5: Heavy/Light Count	C5: Heavy/Light Variability [%]	D5: Heavy/Light	D5: Heavy/Light Count	D5: Heavy/Light Variability [%]	A2	IonScore A2	Exp Value A2	B2	IonScore B2	Exp Value B2	C2	IonScore C2	Exp Value C2	D2	IonScore D2	Exp Value D2	# Missed Cleavages
	LGALTAEEIALK	1	1	1	Q13601	K12(Label:13C(6)15N(2))	1236.73	2.32713e+07	0	0	0	5.13226	1											High	65.96	3.10553e-06										0
P61313	60S ribosomal protein L15 OS=Homo sapiens GN=RPL15 PE=1 SV=2 - [RL15_HUMAN]	4.87352		0.280077		33.33	1	7	7	25	4.13911e+08	0	2.49805e+08	0	8	5.43109			6	8.13691			416.176	33.33	7	17					219.511	25.98	5	8					204	24.1311	11.6196
	Sequence	# PSMs	# Proteins	# Protein Groups	Protein Group Accessions	Modifications	MH+ [Da]	A5: Area	B5: Area	C5: Area	D5: Area	A5: Heavy/Light	A5: Heavy/Light Count	A5: Heavy/Light Variability [%]	B5: Heavy/Light	B5: Heavy/Light Count	B5: Heavy/Light Variability [%]	C5: Heavy/Light	C5: Heavy/Light Count	C5: Heavy/Light Variability [%]	D5: Heavy/Light	D5: Heavy/Light Count	D5: Heavy/Light Variability [%]	A2	IonScore A2	Exp Value A2	B2	IonScore B2	Exp Value B2	C2	IonScore C2	Exp Value C2	D2	IonScore D2	Exp Value D2	# Missed Cleavages
	FFEVILIDPFHK	2	1	1	P61313	K12(Label:13C(6)15N(2))	1512.83	6.58447e+07	0	0	0	4.71331	1											High	58.04	2.31629e-05										0
	GATYGKPVHHGVNQLK	6	1	1	P61313	K6(Label:13C(6)15N(2)); K16(Label:13C(6)15N(2))	1721.94	4.8144e+08	0	2.0245e+07	0	5.2466	2	6.37983										High	52.77	7.87383e-05				High	37.14	0.00285931				0
	GATYGKPVHHGVNQLK	2	1	1	P61313		1705.91	1.52136e+07	0	7.91399e+07	0							0.259207	1					High	49.02	0.000211154				High	59.21	1.96118e-05				0
	RNTLQLHR	2	1	1	P61313	R1(Label:13C(6)); R8(Label:13C(6))	1049.63	2.10857e+07	0	0	0	5.05431	1											High	46.72	0.000222391										1
	VLNSYWVGEDSTYK	1	1	1	P61313	K14(Label:13C(6)15N(2))	1668.8	8.92442e+07	0	0	0	4.72581	1											High	44.48	0.000534677										0
	NTLQLHR	1	1	1	P61313	R7(Label:13C(6))	887.513	1.59082e+08	0	0	0	5.05613	1											High	41.54	0.00210787										0
	SLQSVAEER	2	1	1	P61313	R9(Label:13C(6))	1024.53	6.0121e+08	0	0	0	3.83916	1											High	36.09	0.00494534										0
	FHHTIGGSR	1	1	1	P61313	R9(Label:13C(6))	1017.53	1.22862e+08	0	0	0	4.66086	1											High	35.5	0.00618635										0
	FHHTIGGSR	2	1	1	P61313		1011.51	2.63605e+07	0	7.24094e+07	0							0.304888	1					Medium	28.96	0.0240774				High	31.87	0.0120599				0
	FFEVILIDPFHK	4	1	1	P61313		1504.82	1.37647e+07	0	8.23494e+07	0							0.258006	2	9.21948				Medium	28.72	0.0225585				High	47.35	0.000304648				0
	NTLQLHR	1	1	1	P61313		881.493	0	0	9.22226e+07	0							0.285744	1											High	48.31	0.000287763				0
	SLQSVAEER	1	1	1	P61313		1018.51	0	0	5.74843e+08	0							0.289227	1											High	37.68	0.00321597				0
P61513	60S ribosomal protein L37a OS=Homo sapiens GN=RPL37A PE=1 SV=2 - [RL37A_HUMAN]	4.73694		0.257701		36.96	1	3	3	10	1.15476e+08	0	6.00422e+07	0	4	6.7843			2	0.944507			309.425	36.96	3	8					59.8092	29.35	2	2					92	10.2685	10.4331
	Sequence	# PSMs	# Proteins	# Protein Groups	Protein Group Accessions	Modifications	MH+ [Da]	A5: Area	B5: Area	C5: Area	D5: Area	A5: Heavy/Light	A5: Heavy/Light Count	A5: Heavy/Light Variability [%]	B5: Heavy/Light	B5: Heavy/Light Count	B5: Heavy/Light Variability [%]	C5: Heavy/Light	C5: Heavy/Light Count	C5: Heavy/Light Variability [%]	D5: Heavy/Light	D5: Heavy/Light Count	D5: Heavy/Light Variability [%]	A2	IonScore A2	Exp Value A2	B2	IonScore B2	Exp Value B2	C2	IonScore C2	Exp Value C2	D2	IonScore D2	Exp Value D2	# Missed Cleavages
	TVAGGAWTYNTTSAVTVK	3	1	1	P61513	K18(Label:13C(6)15N(2))	1834.94	3.0628e+08	0	0	0	4.52998	1											High	83.88	8.0829e-08										0
	KIEISQHAK	2	1	1	P61513	K1(Label:13C(6)15N(2)); K9(Label:13C(6)15N(2))	1069.63	3.00043e+07	0	0	0	4.86259	2	10.8428										High	46.4	0.000296667										1
	TVAGGAWTYNTTSAVTVK	3	1	1	P61513		1826.93	6.7512e+07	0	1.06359e+08	0							0.256064	1					High	44.25	0.000717849				High	47.3	0.000358452				0
	YGASLRK	1	1	1	P61513	R6(Label:13C(6)); K7(Label:13C(6)15N(2))	808.484	1.01432e+07	0	0	0	4.95335	1											High	32.26	0.00861724										1
	KIEISQHAK	1	1	1	P61513		1053.6	0	0	1.37256e+07	0							0.259347	1											Medium	28.7	0.0231347				1
P26373	60S ribosomal protein L13 OS=Homo sapiens GN=RPL13 PE=1 SV=4 - [RL13_HUMAN]	4.68596		0.200352		33.18	1	9	9	32	1.39427e+09	0	1.40387e+09	0	8	6.68666			9	6.19588			543.792	30.33	8	17					488.994	33.18	9	15					211	24.2465	11.6489
	Sequence	# PSMs	# Proteins	# Protein Groups	Protein Group Accessions	Modifications	MH+ [Da]	A5: Area	B5: Area	C5: Area	D5: Area	A5: Heavy/Light	A5: Heavy/Light Count	A5: Heavy/Light Variability [%]	B5: Heavy/Light	B5: Heavy/Light Count	B5: Heavy/Light Variability [%]	C5: Heavy/Light	C5: Heavy/Light Count	C5: Heavy/Light Variability [%]	D5: Heavy/Light	D5: Heavy/Light Count	D5: Heavy/Light Variability [%]	A2	IonScore A2	Exp Value A2	B2	IonScore B2	Exp Value B2	C2	IonScore C2	Exp Value C2	D2	IonScore D2	Exp Value D2	# Missed Cleavages
	NKSTESLQANVQR	3	1	1	P26373	K2(Label:13C(6)15N(2)); R13(Label:13C(6))	1488.79	4.94796e+07	0	1.35616e+07	0	5.69731	1					0.177064	1					High	70.26	2.00622e-06				High	79.34	2.50287e-07				1
	NKSTESLQANVQR	2	1	1	P26373		1474.76	8.4429e+06	0	7.95607e+07	0													High	69.18	2.45186e-06				Medium	29.17	0.0257252				1
	STESLQANVQR	2	1	1	P26373	R11(Label:13C(6))	1238.64	7.91711e+08	0	1.58397e+08	0	4.50346	1											High	65.14	6.33826e-06				High	33.67	0.00893436				0
	VATWFNQPAR	3	1	1	P26373	R10(Label:13C(6))	1195.63	5.64203e+08	0	8.55089e+07	0	4.88699	1					0.182218	1					High	55.38	5.82366e-05				High	64.67	6.73856e-06				0
	TIGISVDPR	1	1	1	P26373	R9(Label:13C(6))	963.555	6.53241e+08	0	0	0	4.81979	1											High	50.12	0.000158558										0
	LATQLTGPVMPVR	3	1	1	P26373	M10(Oxidation); R13(Label:13C(6))	1404.79	2.73786e+09	0	5.66072e+08	0	4.55584	1					0.203212	1					High	48.48	0.000212149				High	48.42	0.000216539				0
	GFSLEELR	1	1	1	P26373	R8(Label:13C(6))	956.513	4.38617e+08	0	0	0	4.46592	1											High	46.21	0.00044755										0
	GFSLEELR	2	1	1	P26373		950.491	9.82142e+07	0	5.61023e+08	0							0.208894	1					High	45.78	0.000500736				High	45.37	0.000482068				0
	VITEEEKNFK	1	1	1	P26373	K7(Label:13C(6)15N(2)); K10(Label:13C(6)15N(2))	1252.67	1.05568e+08	0	0	0	5.72646	1											High	44.7	0.000735292										1
	LATQLTGPVMPVR	4	1	1	P26373	M10(Oxidation)	1398.78	6.00481e+08	0	2795488687	0													High	40.51	0.00145384				High	48.11	0.000252649				0
	RVATWFNQPAR	2	1	1	P26373		1345.71	1.70037e+07	0	8.66963e+07	0	4.45651	1					0.195589	1					High	34.09	0.00826677				High	41.12	0.00160718				1
	VATWFNQPAR	3	1	1	P26373		1189.61	1.1545e+08	0	469266207	0													Medium	29.16	0.0246925				High	58.77	2.70125e-05				0
	RVATWFNQPAR	1	1	1	P26373	R1(Label:13C(6)); R11(Label:13C(6))	1357.75	75777209	0	0	0													Medium	27.66	0.0370215										1
	STESLQANVQR	1	1	1	P26373		1232.62	0	0	7.90591e+08	0							0.200352	1											High	78.48	2.91616e-07				0
	TIGISVDPR	1	1	1	P26373		957.535	0	0	6.25521e+08	0							0.203821	1											High	44.94	0.00056751				0
	VITEEEKNFK	1	1	1	P26373		1236.64	0	0	1.58081e+08	0							0.184961	1											High	42.41	0.00124583				1
	LILFPR	1	1	1	P26373		758.491	0	0	4.85238e+08	0							0.210412	1											High	32.6	0.00321481				0
Q15050	Ribosome biogenesis regulatory protein homolog OS=Homo sapiens GN=RRS1 PE=1 SV=2 - [RRS1_HUMAN]	4.59957		0.214471		7.95	1	3	3	4	2.33501e+07	0	1.69288e+07	0	2	3.17166			2	2.25685			55.9392	4.38	2	2					45.9454	5.75	2	2					365	41.1682	10.6968
	Sequence	# PSMs	# Proteins	# Protein Groups	Protein Group Accessions	Modifications	MH+ [Da]	A5: Area	B5: Area	C5: Area	D5: Area	A5: Heavy/Light	A5: Heavy/Light Count	A5: Heavy/Light Variability [%]	B5: Heavy/Light	B5: Heavy/Light Count	B5: Heavy/Light Variability [%]	C5: Heavy/Light	C5: Heavy/Light Count	C5: Heavy/Light Variability [%]	D5: Heavy/Light	D5: Heavy/Light Count	D5: Heavy/Light Variability [%]	A2	IonScore A2	Exp Value A2	B2	IonScore B2	Exp Value B2	C2	IonScore C2	Exp Value C2	D2	IonScore D2	Exp Value D2	# Missed Cleavages
	VEEAIVAR	1	1	1	Q15050	R8(Label:13C(6))	892.518	3.60435e+07	0	0	0	4.50225	1											High	37.67	0.00348843										0
	KNQLELLR	1	1	1	Q15050	K1(Label:13C(6)15N(2)); R8(Label:13C(6))	1027.64	1.06568e+07	0	0	0	4.69901	1											High	36.5	0.00163427										1
	KFQPLFGDFAAEK	1	1	1	Q15050	K1(Label:13C(6)15N(2)); K13(Label:13C(6)15N(2))	1513.79	0	0	5.17806e+06	0							0.217761	1											High	34.41	0.00690073				1
	VEEAIVAR	1	1	1	Q15050		886.497	0	0	2.86796e+07	0							0.211232	1											Medium	28.46	0.0272291				0
Q9UMS4	Pre-mRNA-processing factor 19 OS=Homo sapiens GN=PRPF19 PE=1 SV=1 - [PRP19_HUMAN]	4.57575		0.987025		15.87	1	5	5	7	2.68847e+07	0	4.31639e+07	0	2	915.333			4	7.16556			58.6321	6.15	2	2					156.765	12.5	4	5					504	55.1463	6.60986
	Sequence	# PSMs	# Proteins	# Protein Groups	Protein Group Accessions	Modifications	MH+ [Da]	A5: Area	B5: Area	C5: Area	D5: Area	A5: Heavy/Light	A5: Heavy/Light Count	A5: Heavy/Light Variability [%]	B5: Heavy/Light	B5: Heavy/Light Count	B5: Heavy/Light Variability [%]	C5: Heavy/Light	C5: Heavy/Light Count	C5: Heavy/Light Variability [%]	D5: Heavy/Light	D5: Heavy/Light Count	D5: Heavy/Light Variability [%]	A2	IonScore A2	Exp Value A2	B2	IonScore B2	Exp Value B2	C2	IonScore C2	Exp Value C2	D2	IonScore D2	Exp Value D2	# Missed Cleavages
	TVPEELVKPEELSK	2	1	1	Q9UMS4		1597.86	5.14427e+07	0	5.63045e+07	0	1.10463	1					0.957971	1					High	41.17	0.00133289				High	32.5	0.00964415				0
	ALQDEWDAVMLHSFTLR	1	1	1	Q9UMS4	M10(Oxidation); R17(Label:13C(6))	2054.01	2.32674e+06	0	0	0	18.9542	1											High	32.14	0.00974453										0
	ILTGGADKNVVVFDK	1	1	1	Q9UMS4		1575.87	0	0	17020745	0							0.919665	1											High	56.08	3.66207e-05				1
	SSEQILATLK	1	1	1	Q9UMS4	K10(Label:13C(6)15N(2))	1097.63	0	0	3.86512e+07	0							1.05506	1											High	49.57	0.000159539				0
	KVTSVVFHPSQDLVFSASPDATIR	1	1	1	Q9UMS4		2601.36	0	0	3.45359e+07	0							1.01696	1											High	49.51	0.000134333				1
	SSEQILATLK	1	1	1	Q9UMS4		1089.61	0	0	36859820	0																			High	35.32	0.00600749				0
P62841	40S ribosomal protein S15 OS=Homo sapiens GN=RPS15 PE=1 SV=2 - [RS15_HUMAN]	4.47563		0.247815		64.83	1	6	6	35	1.83541e+08	0	2.15306e+08	0	10	16.2113			10	10.6731			758.424	64.83	6	17					655.796	51.72	5	18					145	17.0292	10.3892
	Sequence	# PSMs	# Proteins	# Protein Groups	Protein Group Accessions	Modifications	MH+ [Da]	A5: Area	B5: Area	C5: Area	D5: Area	A5: Heavy/Light	A5: Heavy/Light Count	A5: Heavy/Light Variability [%]	B5: Heavy/Light	B5: Heavy/Light Count	B5: Heavy/Light Variability [%]	C5: Heavy/Light	C5: Heavy/Light Count	C5: Heavy/Light Variability [%]	D5: Heavy/Light	D5: Heavy/Light Count	D5: Heavy/Light Variability [%]	A2	IonScore A2	Exp Value A2	B2	IonScore B2	Exp Value B2	C2	IonScore C2	Exp Value C2	D2	IonScore D2	Exp Value D2	# Missed Cleavages
	GVDLDQLLDMSYEQLMQLYSAR	5	1	1	P62841	M10(Oxidation); M16(Oxidation); R22(Label:13C(6))	2626.26	3.65296e+07	0	0	0	3.98815	2	15.1812										High	100.94	1.10337e-09										0
	DMIILPEMVGSMVGVYNGK	3	1	1	P62841	M2(Oxidation); M8(Oxidation); M12(Oxidation); K19(Label:13C(6)15N(2))	2109	1.50057e+07	0	0	0	15.9618	2	31.3632										High	71.77	9.21403e-07										0
	GVDLDQLLDMSYEQLMQLYSAR	4	1	1	P62841	M10(Oxidation); M16(Oxidation)	2620.23	3.75293e+06	0	5.90767e+07	0							0.265963	2	14.5855				High	69.34	1.23397e-06				High	113.92	4.84583e-11				0
	TFNQVEIKPEMIGHYLGEFSITYKPVK	4	1	1	P62841	M11(Oxidation)	3184.64	18805920	0	1.30906e+08	0	4.34115	1					0.271499	1					High	60.45	9.15095e-06				High	55.87	2.54939e-05				0
	HGRPGIGATHSSR	5	1	1	P62841		1332.69	5.06401e+07	0	1.93594e+08	0	4.39996	2	14.1346				0.240487	2	8.49546				High	54.49	6.89925e-05				High	57.36	3.57207e-05				0
	HGRPGIGATHSSR	2	1	1	P62841	R3(Label:13C(6)); R13(Label:13C(6))	1344.72	2.0276e+08	0	0	0													High	46.88	0.000420488										0
	KEAPPMEKPEVVK	2	1	1	P62841	K1(Label:13C(6)15N(2)); M6(Oxidation); K8(Label:13C(6)15N(2)); K13(Label:13C(6)15N(2))	1521.84	2.38408e+08	0	0	0	5.26388	2	41.2838										High	43.68	0.000782101										1
	EAPPMEKPEVVK	2	1	1	P62841	M5(Oxidation); K7(Label:13C(6)15N(2)); K12(Label:13C(6)15N(2))	1385.73	1.09456e+08	0	30498063	0	4.53649	1											Medium	28.83	0.0253327				Medium	30.72	0.0167327				0
	TFNQVEIKPEMIGHYLGEFSITYKPVK	4	1	1	P62841	K8(Label:13C(6)15N(2)); M11(Oxidation); K24(Label:13C(6)15N(2)); K27(Label:13C(6)15N(2))	3208.69	0	0	1.40966e+07	0							0.317014	2	29.0597										High	58.42	1.1942e-05				0
	KEAPPMEKPEVVK	3	1	1	P62841	M6(Oxidation)	1497.79	0	0	3.20339e+08	0							0.232637	2	4.44668										High	52.44	0.000117739				1
	EAPPMEKPEVVK	1	1	1	P62841	M5(Oxidation)	1369.7	0	0	1.31984e+08	0							0.234235	1											High	34.75	0.00736924				0
P56537	Eukaryotic translation initiation factor 6 OS=Homo sapiens GN=EIF6 PE=1 SV=1 - [IF6_HUMAN]	4.32063		0.234338		22.86	1	3	3	3	5.36609e+07	0	1.67547e+07	0	1				2	6.58869			24.84	5.71	1	1					52.47	17.14	2	2					245	26.5822	4.67822
	Sequence	# PSMs	# Proteins	# Protein Groups	Protein Group Accessions	Modifications	MH+ [Da]	A5: Area	B5: Area	C5: Area	D5: Area	A5: Heavy/Light	A5: Heavy/Light Count	A5: Heavy/Light Variability [%]	B5: Heavy/Light	B5: Heavy/Light Count	B5: Heavy/Light Variability [%]	C5: Heavy/Light	C5: Heavy/Light Count	C5: Heavy/Light Variability [%]	D5: Heavy/Light	D5: Heavy/Light Count	D5: Heavy/Light Variability [%]	A2	IonScore A2	Exp Value A2	B2	IonScore B2	Exp Value B2	C2	IonScore C2	Exp Value C2	D2	IonScore D2	Exp Value D2	# Missed Cleavages
	LNEAQPSTIATSMR	1	1	1	P56537	M13(Oxidation); R14(Label:13C(6))	1540.77	5.36609e+07	0	0	0	4.32063	1											Medium	24.84	0.0616819										0
	TSIEDQDELSSLLQVPLVAGTVNR	1	1	1	P56537		2584.35	0	0	4.5193e+06	0							0.224163	1											High	34.01	0.00432939				0
	HGLLVPNNTTDQELQHIR	1	1	1	P56537		2085.08	0	0	2.89901e+07	0							0.244976	1											High	31.46	0.0131467				0
Q49A26	Putative oxidoreductase GLYR1 OS=Homo sapiens GN=GLYR1 PE=1 SV=3 - [GLYR1_HUMAN]	4.2739		0.355571		10.13	1	5	5	5	3.15417e+07	0	3.30831e+07	0	1				3	75.7548			26.64	2.35	1	1					126.989	10.13	4	4					553	60.518	9.17334
	Sequence	# PSMs	# Proteins	# Protein Groups	Protein Group Accessions	Modifications	MH+ [Da]	A5: Area	B5: Area	C5: Area	D5: Area	A5: Heavy/Light	A5: Heavy/Light Count	A5: Heavy/Light Variability [%]	B5: Heavy/Light	B5: Heavy/Light Count	B5: Heavy/Light Variability [%]	C5: Heavy/Light	C5: Heavy/Light Count	C5: Heavy/Light Variability [%]	D5: Heavy/Light	D5: Heavy/Light Count	D5: Heavy/Light Variability [%]	A2	IonScore A2	Exp Value A2	B2	IonScore B2	Exp Value B2	C2	IonScore C2	Exp Value C2	D2	IonScore D2	Exp Value D2	# Missed Cleavages
	FQQAVDAVEEFLR	1	1	1	Q49A26	R13(Label:13C(6))	1557.8	3.15417e+07	0	0	0	4.2739	1											Medium	26.64	0.0480146										0
	ALDQSDNDMSAVYR	1	1	1	Q49A26	M9(Oxidation)	1600.69	0	0	6.11678e+07	0							0.225763	1											High	58.6	5.72859e-06				0
	RFQQAVDAVEEFLR	1	1	1	Q49A26		1707.87	0	0	787944	0																			High	43.29	0.000993884				1
	GMMAGPMAAFK	1	1	1	Q49A26	M2(Oxidation); M3(Oxidation); M7(Oxidation)	1159.49	0	0	3.30606e+07	0							0.355571	1											High	33.8	0.00165022				0
	DLVLGPSGVLQGIRPGK	1	1	1	Q49A26		1705.99	0	0	5020841	0							0.673035	1											High	30.31	0.00451587				0
Q8WWM7	Ataxin-2-like protein OS=Homo sapiens GN=ATXN2L PE=1 SV=2 - [ATX2L_HUMAN]	4.06384		0.41782		4.47	1	4	4	4	1.29773e+07	0	1.83304e+07	0	3	84.0361			1				73.9729	3.63	3	3					28	0.84	1	1					1075	113.304	8.5874
	Sequence	# PSMs	# Proteins	# Protein Groups	Protein Group Accessions	Modifications	MH+ [Da]	A5: Area	B5: Area	C5: Area	D5: Area	A5: Heavy/Light	A5: Heavy/Light Count	A5: Heavy/Light Variability [%]	B5: Heavy/Light	B5: Heavy/Light Count	B5: Heavy/Light Variability [%]	C5: Heavy/Light	C5: Heavy/Light Count	C5: Heavy/Light Variability [%]	D5: Heavy/Light	D5: Heavy/Light Count	D5: Heavy/Light Variability [%]	A2	IonScore A2	Exp Value A2	B2	IonScore B2	Exp Value B2	C2	IonScore C2	Exp Value C2	D2	IonScore D2	Exp Value D2	# Missed Cleavages
	EFNPTKPLLSVNK	1	1	1	Q8WWM7	K6(Label:13C(6)15N(2)); K13(Label:13C(6)15N(2))	1502.85	1.5488e+07	0	0	0	4.06384	1											High	43.4	0.0005965										0
	LQPSSSPENSLDPFPPR	1	1	1	Q8WWM7	R17(Label:13C(6))	1873.93	17146881	0	0	0	6.65349	1											High	30.17	0.0175013										0
	VPGLQNEQK	1	1	1	Q8WWM7	K9(Label:13C(6)15N(2))	1020.55	6.2969e+06	0	0	0	2.3109	1											Medium	28.64	0.0302952										0
	FNEENYGVK	1	1	1	Q8WWM7		1099.5	0	0	1.83304e+07	0							0.41782	1											High	28	0.0125207				0
O76021	Ribosomal L1 domain-containing protein 1 OS=Homo sapiens GN=RSL1D1 PE=1 SV=3 - [RL1D1_HUMAN]	4.00379		0.299997		5.31	1	2	2	3	1.14925e+08	0	6.48435e+07	0	1				2	23.6034			41.69	3.47	1	1					53.64	5.31	2	2					490	54.9389	10.1255
	Sequence	# PSMs	# Proteins	# Protein Groups	Protein Group Accessions	Modifications	MH+ [Da]	A5: Area	B5: Area	C5: Area	D5: Area	A5: Heavy/Light	A5: Heavy/Light Count	A5: Heavy/Light Variability [%]	B5: Heavy/Light	B5: Heavy/Light Count	B5: Heavy/Light Variability [%]	C5: Heavy/Light	C5: Heavy/Light Count	C5: Heavy/Light Variability [%]	D5: Heavy/Light	D5: Heavy/Light Count	D5: Heavy/Light Variability [%]	A2	IonScore A2	Exp Value A2	B2	IonScore B2	Exp Value B2	C2	IonScore C2	Exp Value C2	D2	IonScore D2	Exp Value D2	# Missed Cleavages
	ATNESEDEIPQLVPIGK	1	1	1	O76021	K17(Label:13C(6)15N(2))	1847.94	1.14925e+08	0	0	0	4.00379	1											High	41.69	0.00126041										0
	ATNESEDEIPQLVPIGK	1	1	1	O76021		1839.93	0	0	1.08794e+08	0							0.351013	1											High	37.46	0.00329334				0
	RLLPSLIGR	1	1	1	O76021		1024.66	0	0	2.08928e+07	0							0.256396	1											High	29.18	0.00478125				1
Q7L2E3	Putative ATP-dependent RNA helicase DHX30 OS=Homo sapiens GN=DHX30 PE=1 SV=1 - [DHX30_HUMAN]	3.91096				2.09	1	2	2	3	1.37164e+07	0	0	0	2	12.5131							94.4035	2.09	2	3													1194	133.855	8.77783
	Sequence	# PSMs	# Proteins	# Protein Groups	Protein Group Accessions	Modifications	MH+ [Da]	A5: Area	B5: Area	C5: Area	D5: Area	A5: Heavy/Light	A5: Heavy/Light Count	A5: Heavy/Light Variability [%]	B5: Heavy/Light	B5: Heavy/Light Count	B5: Heavy/Light Variability [%]	C5: Heavy/Light	C5: Heavy/Light Count	C5: Heavy/Light Variability [%]	D5: Heavy/Light	D5: Heavy/Light Count	D5: Heavy/Light Variability [%]	A2	IonScore A2	Exp Value A2	B2	IonScore B2	Exp Value B2	C2	IonScore C2	Exp Value C2	D2	IonScore D2	Exp Value D2	# Missed Cleavages
	TPLENLVLQAK	2	1	1	Q7L2E3	K11(Label:13C(6)15N(2))	1233.73	2.05068e+07	0	0	0	4.25398	1											High	60.42	1.08485e-05										0
	GSSFEMTDDDSAIR	1	1	1	Q7L2E3	M6(Oxidation); R14(Label:13C(6))	1552.65	6.92604e+06	0	0	0	3.5956	1											High	37.36	0.000672047										0
P47914	60S ribosomal protein L29 OS=Homo sapiens GN=RPL29 PE=1 SV=2 - [RL29_HUMAN]	3.71806		0.258405		9.43	1	1	1	10	2.78205e+09	0	3.53031e+09	0	1				1				220.786	9.43	1	5					250.694	9.43	1	5					159	17.7411	11.6636
	Sequence	# PSMs	# Proteins	# Protein Groups	Protein Group Accessions	Modifications	MH+ [Da]	A5: Area	B5: Area	C5: Area	D5: Area	A5: Heavy/Light	A5: Heavy/Light Count	A5: Heavy/Light Variability [%]	B5: Heavy/Light	B5: Heavy/Light Count	B5: Heavy/Light Variability [%]	C5: Heavy/Light	C5: Heavy/Light Count	C5: Heavy/Light Variability [%]	D5: Heavy/Light	D5: Heavy/Light Count	D5: Heavy/Light Variability [%]	A2	IonScore A2	Exp Value A2	B2	IonScore B2	Exp Value B2	C2	IonScore C2	Exp Value C2	D2	IonScore D2	Exp Value D2	# Missed Cleavages
	AQAAAPASVPAQAPK	5	1	1	P47914	K15(Label:13C(6)15N(2))	1385.76	2.78205e+09	0	9.12066e+08	0	3.71806	1											High	69.67	2.47618e-06				High	66	5.7899e-06				0
	AQAAAPASVPAQAPK	5	1	1	P47914		1377.75	7.47502e+08	0	3.53031e+09	0							0.258405	1					High	59.67	2.44381e-05				High	70.93	1.80821e-06				0
Q6PK04	Coiled-coil domain-containing protein 137 OS=Homo sapiens GN=CCDC137 PE=1 SV=1 - [CC137_HUMAN]	3.5746		0.424961		14.53	1	3	3	6	3.43158e+07	0	6.83287e+07	0	2	51.894			2	15.305			171.345	10.03	2	3					85.4187	10.73	2	3					289	33.2111	10.9312
	Sequence	# PSMs	# Proteins	# Protein Groups	Protein Group Accessions	Modifications	MH+ [Da]	A5: Area	B5: Area	C5: Area	D5: Area	A5: Heavy/Light	A5: Heavy/Light Count	A5: Heavy/Light Variability [%]	B5: Heavy/Light	B5: Heavy/Light Count	B5: Heavy/Light Variability [%]	C5: Heavy/Light	C5: Heavy/Light Count	C5: Heavy/Light Variability [%]	D5: Heavy/Light	D5: Heavy/Light Count	D5: Heavy/Light Variability [%]	A2	IonScore A2	Exp Value A2	B2	IonScore B2	Exp Value B2	C2	IonScore C2	Exp Value C2	D2	IonScore D2	Exp Value D2	# Missed Cleavages
	MLLSPGGVSQPLTASLAR	2	1	1	Q6PK04	M1(Oxidation); R18(Label:13C(6))	1820	6.31531e+07	0	2.95808e+07	0	2.57148	1					0.38351	1					High	82.47	7.3328e-08				High	54.58	4.42388e-05				0
	MLLSPGGVSQPLTASLAR	2	1	1	Q6PK04	M1(Oxidation)	1813.98	2.44076e+07	0	78199435	0													High	64.92	4.8155e-06				High	31.73	0.00997072				0
	KGESDGAYIHR	1	1	1	Q6PK04	K1(Label:13C(6)15N(2)); R11(Label:13C(6))	1246.63	5.4784e+06	0	0	0	4.96904	1											High	62.31	1.06042e-05										1
	MQQEAQHVLFLSK	1	1	1	Q6PK04	M1(Oxidation)	1574.8	0	0	5.8458e+07	0							0.470894	1											High	31.16	0.0145846				0
Q9H7E9	UPF0488 protein C8orf33 OS=Homo sapiens GN=C8orf33 PE=1 SV=1 - [CH033_HUMAN]	3.55569				6.99	1	1	1	1	27750903	0	0	0	1								60.43	6.99	1	1													229	24.9769	9.94971
	Sequence	# PSMs	# Proteins	# Protein Groups	Protein Group Accessions	Modifications	MH+ [Da]	A5: Area	B5: Area	C5: Area	D5: Area	A5: Heavy/Light	A5: Heavy/Light Count	A5: Heavy/Light Variability [%]	B5: Heavy/Light	B5: Heavy/Light Count	B5: Heavy/Light Variability [%]	C5: Heavy/Light	C5: Heavy/Light Count	C5: Heavy/Light Variability [%]	D5: Heavy/Light	D5: Heavy/Light Count	D5: Heavy/Light Variability [%]	A2	IonScore A2	Exp Value A2	B2	IonScore B2	Exp Value B2	C2	IonScore C2	Exp Value C2	D2	IonScore D2	Exp Value D2	# Missed Cleavages
	AAAYSAQVQPVDGATR	1	1	1	Q9H7E9	R16(Label:13C(6))	1610.82	27750903	0	0	0	3.55569	1											High	60.43	1.76618e-05										0
P67809	Nuclease-sensitive element-binding protein 1 OS=Homo sapiens GN=YBX1 PE=1 SV=3 - [YBOX1_HUMAN]	3.53863		0.220583		56.17	2	12	15	96	2.40376e+09	0	4.40747e+09	0	12	12.5395			13	12.9421			2105.91	53.4	12	43					2360.46	54.32	12	53					324	35.9027	9.87646
	Sequence	# PSMs	# Proteins	# Protein Groups	Protein Group Accessions	Modifications	MH+ [Da]	A5: Area	B5: Area	C5: Area	D5: Area	A5: Heavy/Light	A5: Heavy/Light Count	A5: Heavy/Light Variability [%]	B5: Heavy/Light	B5: Heavy/Light Count	B5: Heavy/Light Variability [%]	C5: Heavy/Light	C5: Heavy/Light Count	C5: Heavy/Light Variability [%]	D5: Heavy/Light	D5: Heavy/Light Count	D5: Heavy/Light Variability [%]	A2	IonScore A2	Exp Value A2	B2	IonScore B2	Exp Value B2	C2	IonScore C2	Exp Value C2	D2	IonScore D2	Exp Value D2	# Missed Cleavages
	GAEAANVTGPGGVPVQGSK	6	1	1	P67809		1695.86	8.76338e+08	0	3548276218	0	3.59571	1					0.240617	1					High	107.29	3.82608e-10				High	108.39	2.94825e-10				0
	RPQYSNPPVQGEVMEGADNQGAGEQGRPVR	14	1	1	P67809	M14(Oxidation)	3239.52	1490193775	0	7390819138	0	3.76616	2	4.21959				0.229263	1					High	92.3	5.06406e-09				High	80.56	7.55959e-08				0
	SVGDGETVEFDVVEGEK	12	3	2	P67809;P16989		1795.82	7.00378e+08	0	2.2833e+09	0													High	91.28	8.26652e-09				High	84.15	4.11513e-08				0
	NYQQNYQNSESGEKNEGSESAPEGQAQQR	2	1	1	P67809		3257.39	2.72326e+07	0	1.38455e+08	0	3.56856	1					0.234931	1					High	90.32	3.39938e-09				High	57.21	7.52561e-06				1
	SVGDGETVEFDVVEGEK	15	3	2	P67809;P16989	K17(Label:13C(6)15N(2))	1803.83	2.57003e+09	0	5.67109e+08	0													High	87.79	1.72995e-08				High	93.32	4.81882e-09				0
	GAEAANVTGPGGVPVQGSK	5	1	1	P67809	K19(Label:13C(6)15N(2))	1703.88	3.15106e+09	0	8.53583e+08	0													High	80.77	1.59968e-07				High	105.86	4.95488e-10				0
	AADPPAENSSAPEAEQGGAE	4	1	1	P67809		1897.8	9.45019e+08	0	1.19585e+09	0													High	75.37	1.35037e-07				High	86.28	1.0951e-08				0
	NDTKEDVFVHQTAIK	6	3	2	P67809;P16989		1744.88	3.51984e+08	0	1368958970	0													High	73.62	8.88573e-07				High	65.99	5.01018e-06				1
	NDTKEDVFVHQTAIK	4	3	2	P67809;P16989	K4(Label:13C(6)15N(2)); K15(Label:13C(6)15N(2))	1760.91	1.17079e+09	0	3.22756e+08	0													High	68.8	2.59037e-06				High	35.68	0.0050564				1
	EDVFVHQTAIK	2	3	2	P67809;P16989	K11(Label:13C(6)15N(2))	1294.69	5.69306e+07	0	0	0													High	58.44	3.16514e-05										0
	NEGSESAPEGQAQQR	1	1	1	P67809	R15(Label:13C(6))	1593.72	2.83607e+06	0	0	0	3.46705	1											High	56.54	1.85219e-05										0
	NYQQNYQNSESGEK	2	1	1	P67809		1688.71	4.33734e+06	0	1.23943e+07	0	2.28509	1					0.0887007	1					High	48.83	5.17127e-05				High	60.84	3.70862e-06				0
	RPENPKPQDGKETK	2	1	1	P67809	R1(Label:13C(6)); K6(Label:13C(6)15N(2)); K11(Label:13C(6)15N(2)); K14(Label:13C(6)15N(2))	1653.91	3.12124e+06	0	792113	0	3.25921	1											High	41.11	0.00115782				High	46.36	0.000336405				1
	RPQYSNPPVQGEVMEGADNQGAGEQGRPVR	4	1	1	P67809	R1(Label:13C(6)); M14(Oxidation); R27(Label:13C(6)); R30(Label:13C(6))	3257.57	2.79541e+07	0	1.69393e+09	0	3.50895	1					0.223546	1					High	35.42	0.00345929				High	49.66	0.000130313				0
	RPENPKPQDGKETK	5	1	1	P67809		1623.84	1.07009e+07	0	43006597	0	2.64174	2	31.2773				0.195758	3	0.653066				High	32.12	0.0113853				High	63.41	8.52789e-06				1
	EDGNEEDKENQGDETQGQQPPQR	3	1	1	P67809	K8(Label:13C(6)15N(2)); R23(Label:13C(6))	2642.13	2.44005e+08	0	6.39576e+07	0	4.23525	1					0.192174	1					High	28.94	0.00467089				High	41.43	0.000284801				1
	RNFNYR	1	1	1	P67809	R1(Label:13C(6)); R6(Label:13C(6))	881.475	5.34876e+07	0	0	0	3.99393	1											Medium	28.32	0.0353355										1
	SVGDGETVEFDVVEGEKGAEAANVTGPGGVPVQGSK	1	1	1	P67809	K17(Label:13C(6)15N(2)); K36(Label:13C(6)15N(2))	3488.72	0	0	7.68103e+07	0							0.241858	1											High	66.89	2.01575e-06				1
	SVGDGETVEFDVVEGEKGAEAANVTGPGGVPVQGSK	1	1	1	P67809		3472.66	0	0	3.17584e+08	0																			High	44.24	0.00033715				1
	EDGNEEDKENQGDETQGQQPPQR	2	1	1	P67809		2628.1	0	0	3.3429e+08	0																			High	37.76	0.000663043				1
	RRPENPKPQDGK	1	1	1	P67809	R1(Label:13C(6)); R2(Label:13C(6)); K7(Label:13C(6)15N(2)); K12(Label:13C(6)15N(2))	1449.83	0	0	1.26472e+06	0							0.22773	1											High	29.8	0.0131938				1
	RRPENPKPQDGK	2	1	1	P67809		1421.76	0	0	2.94515e+07	0							0.197051	2	13.1851										Medium	28.03	0.032424				1
	RFPPYYMR	1	1	1	P67809	R1(Label:13C(6)); M7(Oxidation); R8(Label:13C(6))	1157.59	0	0	0	0																			Medium	24.76	0.0614919				1
P83731	60S ribosomal protein L24 OS=Homo sapiens GN=RPL24 PE=1 SV=1 - [RL24_HUMAN]	3.48948		0.327186		29.3	1	5	5	12	457591601	0	1.54006e+08	0	4	5.07535			4	13.4125			215.229	21.66	4	7					117.496	29.3	4	5					157	17.7679	11.2534
	Sequence	# PSMs	# Proteins	# Protein Groups	Protein Group Accessions	Modifications	MH+ [Da]	A5: Area	B5: Area	C5: Area	D5: Area	A5: Heavy/Light	A5: Heavy/Light Count	A5: Heavy/Light Variability [%]	B5: Heavy/Light	B5: Heavy/Light Count	B5: Heavy/Light Variability [%]	C5: Heavy/Light	C5: Heavy/Light Count	C5: Heavy/Light Variability [%]	D5: Heavy/Light	D5: Heavy/Light Count	D5: Heavy/Light Variability [%]	A2	IonScore A2	Exp Value A2	B2	IonScore B2	Exp Value B2	C2	IonScore C2	Exp Value C2	D2	IonScore D2	Exp Value D2	# Missed Cleavages
	AITGASLADIMAK	2	1	1	P83731	M11(Oxidation); K13(Label:13C(6)15N(2))	1285.69	1217193966	0	3.21278e+08	0	3.51522	1					0.297853	1					High	80.04	1.93708e-07				High	60.78	1.62107e-05				0
	AITGASLADIMAK	1	1	1	P83731	M11(Oxidation)	1277.68	3.46264e+08	0	0	0													High	77.86	3.53552e-07										0
	QINWTVLYR	1	1	1	P83731	R9(Label:13C(6))	1198.67	7.77084e+07	0	0	0	3.70924	1											High	37.33	0.00399442										0
	MKVELCSFSGYK	3	1	1	P83731	M1(Oxidation); K2(Label:13C(6)15N(2)); C6(Methylthio); K12(Label:13C(6)15N(2))	1469.68	4.76769e+07	0	3.26882e+07	0	2.96666	1					0.387009	1					High	31.05	0.00679229				High	29.49	0.00944668				1
	VELCSFSGYK	1	1	1	P83731	C4(Methylthio); K10(Label:13C(6)15N(2))	1186.53	7.78725e+07	0	0	0	3.46394	1											High	30.55	0.00726865										0
	MKVELCSFSGYK	2	1	1	P83731	M1(Oxidation); C6(Methylthio)	1453.65	15261547	0	8.52121e+07	0													Medium	25.12	0.0210713				High	29.23	0.00871611				1
	TDGKVFQFLNAK	1	1	1	P83731		1367.73	0	0	5.40711e+07	0							0.35664	1											Medium	31.03	0.0195243				1
	QINWTVLYR	1	1	1	P83731		1192.65	0	0	5.55282e+07	0							0.300164	1											Medium	24.6	0.0806163				0
P15880	40S ribosomal protein S2 OS=Homo sapiens GN=RPS2 PE=1 SV=2 - [RS2_HUMAN]	3.41573		0.318045		20.82	1	6	6	19	1.20237e+08	0	2.72845e+08	0	7	4.66653			6	10.3766			348.041	20.82	6	11					321.709	17.06	5	8					293	31.3046	10.2427
	Sequence	# PSMs	# Proteins	# Protein Groups	Protein Group Accessions	Modifications	MH+ [Da]	A5: Area	B5: Area	C5: Area	D5: Area	A5: Heavy/Light	A5: Heavy/Light Count	A5: Heavy/Light Variability [%]	B5: Heavy/Light	B5: Heavy/Light Count	B5: Heavy/Light Variability [%]	C5: Heavy/Light	C5: Heavy/Light Count	C5: Heavy/Light Variability [%]	D5: Heavy/Light	D5: Heavy/Light Count	D5: Heavy/Light Variability [%]	A2	IonScore A2	Exp Value A2	B2	IonScore B2	Exp Value B2	C2	IonScore C2	Exp Value C2	D2	IonScore D2	Exp Value D2	# Missed Cleavages
	KLLMMAGIDDCYTSAR	3	1	1	P15880	K1(Label:13C(6)15N(2)); M4(Oxidation); M5(Oxidation); C11(Methylthio); R16(Label:13C(6))	1879.86	2.40706e+07	0	0	0	3.68164	2	11.1487										High	73.25	5.27564e-07				High	28.71	0.0139969				1
	LLMMAGIDDCYTSAR	2	1	1	P15880	M3(Oxidation); M4(Oxidation); C10(Methylthio); R15(Label:13C(6))	1743.75	7.29599e+07	0	0	0	3.17733	1											High	63.69	2.07368e-06										0
	LLMMAGIDDCYTSAR	2	1	1	P15880	M3(Oxidation); M4(Oxidation); C10(Methylthio)	1737.73	2.23489e+07	0	6.79505e+07	0							0.325805	1					High	51.12	2.82748e-05				High	53.72	1.6809e-05				0
	SPYQEFTDHLVK	1	1	1	P15880	K12(Label:13C(6)15N(2))	1471.73	1.88405e+08	0	0	0	3.58483	1											High	38.29	0.00286867										0
	AEDKEWMPVTK	1	1	1	P15880	K4(Label:13C(6)15N(2)); M7(Oxidation); K11(Label:13C(6)15N(2))	1365.66	2.62677e+07	0	0	0	3.33467	1											High	36.01	0.00402231										1
	SPYQEFTDHLVK	2	1	1	P15880		1463.71	5.2395e+07	0	2.35366e+08	0							0.297906	1					High	33.26	0.00778904				High	55.47	4.72514e-05				0
	GTGIVSAPVPK	2	1	1	P15880		1025.6	9.93454e+07	0	4.41352e+08	0	3.51903	1					0.31047	1					High	32.69	0.00740121				High	37.44	0.00247915				0
	KLLMMAGIDDCYTSAR	4	1	1	P15880	M4(Oxidation); M5(Oxidation); C11(Methylthio)	1865.82	5.99933e+06	0	1.41816e+08	0							0.387924	2	16.7652				High	30.89	0.00598808				High	78.76	9.57927e-08				1
	GCTATLGNFAK	1	1	1	P15880	C2(Methylthio); K11(Label:13C(6)15N(2))	1136.53	6.93984e+07	0	0	0	3.30995	1											High	28.4	0.0172007										0
	GCTATLGNFAK	1	1	1	P15880	C2(Methylthio)	1128.52	0	0	77162215	0							0.295304	1											High	50.96	8.01678e-05				0
P51114	Fragile X mental retardation syndrome-related protein 1 OS=Homo sapiens GN=FXR1 PE=1 SV=3 - [FXR1_HUMAN]	3.37383		0.351766		6.28	2	2	3	5	4.83939e+07	0	1.55499e+07	0	1				2	2.10489			152.007	4.19	2	3					88.5029	4.99	2	2					621	69.6779	6.15088
	Sequence	# PSMs	# Proteins	# Protein Groups	Protein Group Accessions	Modifications	MH+ [Da]	A5: Area	B5: Area	C5: Area	D5: Area	A5: Heavy/Light	A5: Heavy/Light Count	A5: Heavy/Light Variability [%]	B5: Heavy/Light	B5: Heavy/Light Count	B5: Heavy/Light Variability [%]	C5: Heavy/Light	C5: Heavy/Light Count	C5: Heavy/Light Variability [%]	D5: Heavy/Light	D5: Heavy/Light Count	D5: Heavy/Light Variability [%]	A2	IonScore A2	Exp Value A2	B2	IonScore B2	Exp Value B2	C2	IonScore C2	Exp Value C2	D2	IonScore D2	Exp Value D2	# Missed Cleavages
	KVPGVTAIELDEDTGTFR	2	1	1	P51114	K1(Label:13C(6)15N(2)); R18(Label:13C(6))	1962.03	1.62258e+07	0	0	0	3.37383	1											High	77.95	2.60527e-07										1
	LQIDEQLR	1	3	2	P51116;P51114	R8(Label:13C(6))	1020.58	8.05621e+07	0	0	0													High	34.45	0.0068913										0
	KVPGVTAIELDEDTGTFR	1	1	1	P51114		1948.01	0	0	1.63783e+07	0							0.346807	1											High	70.58	1.65809e-06				1
	EISEGDEVEVYSR	1	1	1	P51114	R13(Label:13C(6))	1517.7	0	0	1.47215e+07	0							0.356795	1											High	30.93	0.00932356				0
Q9BRT6	Protein LLP homolog OS=Homo sapiens GN=LLPH PE=2 SV=1 - [LLPH_HUMAN]	3.36585		0.30617		17.05	1	2	2	8	1.08784e+08	0	1.78794e+08	0	3	0.565751			2	10.397			180.171	17.05	2	5					134.094	17.05	2	3					129	15.2154	10.3745
	Sequence	# PSMs	# Proteins	# Protein Groups	Protein Group Accessions	Modifications	MH+ [Da]	A5: Area	B5: Area	C5: Area	D5: Area	A5: Heavy/Light	A5: Heavy/Light Count	A5: Heavy/Light Variability [%]	B5: Heavy/Light	B5: Heavy/Light Count	B5: Heavy/Light Variability [%]	C5: Heavy/Light	C5: Heavy/Light Count	C5: Heavy/Light Variability [%]	D5: Heavy/Light	D5: Heavy/Light Count	D5: Heavy/Light Variability [%]	A2	IonScore A2	Exp Value A2	B2	IonScore B2	Exp Value B2	C2	IonScore C2	Exp Value C2	D2	IonScore D2	Exp Value D2	# Missed Cleavages
	LDGDVLMKDVQEIATVVVPKPK	1	1	1	Q9BRT6	M7(Oxidation); K8(Label:13C(6)15N(2)); K20(Label:13C(6)15N(2)); K22(Label:13C(6)15N(2))	2434.36	1.34654e+08	0	0	0	3.46063	1											High	68.11	1.04305e-06										1
	DVQEIATVVVPKPK	3	1	1	Q9BRT6		1522.88	2.40313e+07	0	5.26086e+07	0	3.35303	1					0.32835	1					High	49.96	9.5879e-05				High	73.61	3.87606e-07				0
	LDGDVLMKDVQEIATVVVPKPK	3	1	1	Q9BRT6	M7(Oxidation)	2410.33	98797821	0	304979158	0	3.36585	1					0.285489	1					High	40.54	0.000565171				High	44.4	0.000214216				1
	DVQEIATVVVPKPK	1	1	1	Q9BRT6	K12(Label:13C(6)15N(2)); K14(Label:13C(6)15N(2))	1538.91	8.29128e+07	0	0	0													High	36.93	0.00112536										0
P27635	60S ribosomal protein L10 OS=Homo sapiens GN=RPL10 PE=1 SV=4 - [RL10_HUMAN]	3.34347		0.326201		37.85	2	8	8	22	2.19091e+08	0	2.39286e+08	0	9	2.91057			9	4.62805			358.954	32.71	7	11					306.798	37.85	8	11					214	24.5879	10.0815
	Sequence	# PSMs	# Proteins	# Protein Groups	Protein Group Accessions	Modifications	MH+ [Da]	A5: Area	B5: Area	C5: Area	D5: Area	A5: Heavy/Light	A5: Heavy/Light Count	A5: Heavy/Light Variability [%]	B5: Heavy/Light	B5: Heavy/Light Count	B5: Heavy/Light Variability [%]	C5: Heavy/Light	C5: Heavy/Light Count	C5: Heavy/Light Variability [%]	D5: Heavy/Light	D5: Heavy/Light Count	D5: Heavy/Light Variability [%]	A2	IonScore A2	Exp Value A2	B2	IonScore B2	Exp Value B2	C2	IonScore C2	Exp Value C2	D2	IonScore D2	Exp Value D2	# Missed Cleavages
	FNADEFEDMVAEK	2	1	1	P27635	M9(Oxidation); K13(Label:13C(6)15N(2))	1568.66	179772786	0	0	0	3.32059	2	1.01814										High	72.91	2.53283e-07										0
	FNADEFEDMVAEKR	3	1	1	P27635	M9(Oxidation); K13(Label:13C(6)15N(2)); R14(Label:13C(6))	1730.78	9.91349e+07	0	6.25701e+06	0	3.89364	2	13.9366				0.335333	1					High	55.97	2.09932e-05				High	47.76	0.000134833				1
	VDEFPLCGHMVSDEYEQLSSEALEAAR	2	1	1	P27635	C7(Methylthio); M10(Oxidation); R27(Label:13C(6))	3093.36	1.84474e+08	0	0	0	3.32276	1											High	54.62	1.34606e-05										0
	GAFGKPQGTVAR	1	2	1	P27635	K5(Label:13C(6)15N(2)); R12(Label:13C(6))	1202.68	1.7532e+08	0	0	0	3.27849	1											High	47.01	0.000382209										0
	RLIPDGCGVK	2	1	1	P27635	R1(Label:13C(6)); C7(Methylthio); K10(Label:13C(6)15N(2))	1117.6	7.58962e+07	0	2.21204e+07	0	3.53778	1											High	42.61	0.00109107				Medium	28.46	0.0284409				1
	AKVDEFPLCGHMVSDEYEQLSSEALEAAR	2	1	1	P27635	K2(Label:13C(6)15N(2)); C9(Methylthio); M12(Oxidation); R29(Label:13C(6))	3300.48	6.04121e+07	0	2.77755e+07	0	3.73734	1											High	36.26	0.00151419				High	48.95	7.25897e-05				1
	IFDLGR	1	2	1	P27635	R6(Label:13C(6))	726.423	2.93025e+08	0	0	0	3.30477	1											High	35.19	0.00458577										0
	RLIPDGCGVK	2	1	1	P27635	C7(Methylthio)	1103.57	2.11037e+07	0	7.14243e+07	0							0.309704	1					Medium	29.87	0.0192167				High	35.8	0.0049186				1
	FNADEFEDMVAEK	1	1	1	P27635	M9(Oxidation)	1560.65	0	0	1.58381e+08	0							0.301644	1											High	65.5	1.11569e-06				0
	AKVDEFPLCGHMVSDEYEQLSSEALEAAR	1	1	1	P27635	C9(Methylthio); M12(Oxidation)	3286.48	0	0	8.25329e+07	0							0.336538	1											High	53.53	2.52857e-05				1
	VDEFPLCGHMVSDEYEQLSSEALEAAR	1	1	1	P27635	C7(Methylthio); M10(Oxidation)	3087.33	0	0	304240480	0							0.326201	1											High	51.35	2.90096e-05				0
	IFDLGR	1	2	1	P27635		720.403	0	0	2.49757e+08	0							0.350575	1											High	41.14	0.00118831				0
	VHIGQVIMSIR	2	2	1	P27635	M8(Oxidation)	1268.71	0	0	1.27263e+08	0							0.335122	2	5.33876										High	33	0.00927196				0
	GAFGKPQGTVAR	1	2	1	P27635		1188.64	0	0	1.6386e+08	0							0.318228	1											Medium	28.45	0.0299353				0
Q9NQ55	Suppressor of SWI4 1 homolog OS=Homo sapiens GN=PPAN PE=1 SV=1 - [SSF1_HUMAN]	3.3312				2.96	1	1	1	1	5.5386e+07	0	0	0	1								32.43	2.96	1	1						0							473	53.1608	10.1255
	Sequence	# PSMs	# Proteins	# Protein Groups	Protein Group Accessions	Modifications	MH+ [Da]	A5: Area	B5: Area	C5: Area	D5: Area	A5: Heavy/Light	A5: Heavy/Light Count	A5: Heavy/Light Variability [%]	B5: Heavy/Light	B5: Heavy/Light Count	B5: Heavy/Light Variability [%]	C5: Heavy/Light	C5: Heavy/Light Count	C5: Heavy/Light Variability [%]	D5: Heavy/Light	D5: Heavy/Light Count	D5: Heavy/Light Variability [%]	A2	IonScore A2	Exp Value A2	B2	IonScore B2	Exp Value B2	C2	IonScore C2	Exp Value C2	D2	IonScore D2	Exp Value D2	# Missed Cleavages
	VGGSDEEASGIPSR	1	1	1	Q9NQ55	R14(Label:13C(6))	1366.65	5.5386e+07	0	0	0	3.3312	1											High	32.43	0.0116296										0
P42677	40S ribosomal protein S27 OS=Homo sapiens GN=RPS27 PE=1 SV=3 - [RS27_HUMAN]	3.30544				28.57	2	2	2	2	4.24093e+07	0	0	0	2	9.36687							71.06	28.57	2	2													84	9.45484	9.45166
	Sequence	# PSMs	# Proteins	# Protein Groups	Protein Group Accessions	Modifications	MH+ [Da]	A5: Area	B5: Area	C5: Area	D5: Area	A5: Heavy/Light	A5: Heavy/Light Count	A5: Heavy/Light Variability [%]	B5: Heavy/Light	B5: Heavy/Light Count	B5: Heavy/Light Variability [%]	C5: Heavy/Light	C5: Heavy/Light Count	C5: Heavy/Light Variability [%]	D5: Heavy/Light	D5: Heavy/Light Count	D5: Heavy/Light Variability [%]	A2	IonScore A2	Exp Value A2	B2	IonScore B2	Exp Value B2	C2	IonScore C2	Exp Value C2	D2	IonScore D2	Exp Value D2	# Missed Cleavages
	LVQSPNSYFMDVK	1	2	1	P42677	M10(Oxidation); K13(Label:13C(6)15N(2))	1551.76	7.68417e+07	0	0	0	3.10349	1											High	53.73	7.26548e-05										0
	DLLHPSPEEEK	1	1	1	P42677		1293.63	7.97695e+06	0	0	0	3.52053	1											High	30.33	0.0140415										0
Q9UKD2	mRNA turnover protein 4 homolog OS=Homo sapiens GN=MRTO4 PE=1 SV=2 - [MRT4_HUMAN]	3.20959				11.72	1	3	3	3	1.07769e+07	0	0	0	3	8.99672							56.494	11.72	3	3													239	27.5429	8.29443
	Sequence	# PSMs	# Proteins	# Protein Groups	Protein Group Accessions	Modifications	MH+ [Da]	A5: Area	B5: Area	C5: Area	D5: Area	A5: Heavy/Light	A5: Heavy/Light Count	A5: Heavy/Light Variability [%]	B5: Heavy/Light	B5: Heavy/Light Count	B5: Heavy/Light Variability [%]	C5: Heavy/Light	C5: Heavy/Light Count	C5: Heavy/Light Variability [%]	D5: Heavy/Light	D5: Heavy/Light Count	D5: Heavy/Light Variability [%]	A2	IonScore A2	Exp Value A2	B2	IonScore B2	Exp Value B2	C2	IonScore C2	Exp Value C2	D2	IonScore D2	Exp Value D2	# Missed Cleavages
	YTEMDYAR	1	1	1	Q9UKD2	M4(Oxidation); R8(Label:13C(6))	1070.45	1.20764e+07	0	0	0	4.64425	1											High	28.59	0.0050629										0
	GEVGLLFTNR	1	1	1	Q9UKD2	R10(Label:13C(6))	1111.62	9.51779e+06	0	0	0	3.20959	1											Medium	28.57	0.0281465										0
	QLGLPTALKR	1	1	1	Q9UKD2		1096.68	1.07366e+07	0	0	0	3.02099	1											High	26.54	0.012311										1
P32969	60S ribosomal protein L9 OS=Homo sapiens GN=RPL9 PE=1 SV=1 - [RL9_HUMAN]	3.11581		0.309577		27.08	1	7	7	31	5.5458e+08	0	6.78328e+08	0	8	2.47762			9	11.5478			498.873	27.08	7	17					506.015	23.96	6	14					192	21.8498	9.94971
	Sequence	# PSMs	# Proteins	# Protein Groups	Protein Group Accessions	Modifications	MH+ [Da]	A5: Area	B5: Area	C5: Area	D5: Area	A5: Heavy/Light	A5: Heavy/Light Count	A5: Heavy/Light Variability [%]	B5: Heavy/Light	B5: Heavy/Light Count	B5: Heavy/Light Variability [%]	C5: Heavy/Light	C5: Heavy/Light Count	C5: Heavy/Light Variability [%]	D5: Heavy/Light	D5: Heavy/Light Count	D5: Heavy/Light Variability [%]	A2	IonScore A2	Exp Value A2	B2	IonScore B2	Exp Value B2	C2	IonScore C2	Exp Value C2	D2	IonScore D2	Exp Value D2	# Missed Cleavages
	KFLDGIYVSEK	4	1	1	P32969		1298.7	1.9274e+08	0	7.54696e+08	0	3.12469	1					0.297791	2	5.75956				High	68.27	3.19468e-06				High	81.24	1.57841e-07				1
	FLDGIYVSEK	5	1	1	P32969		1170.6	1.75495e+08	0	6.73344e+08	0	3.10696	1					0.329117	1					High	63.94	7.77017e-06				High	77.84	3.09142e-07				0
	FLDGIYVSEK	2	1	1	P32969	K10(Label:13C(6)15N(2))	1178.62	5.45258e+08	0	0	0													High	59.38	2.64718e-05										0
	DFNHINVELSLLGK	3	1	1	P32969	K14(Label:13C(6)15N(2))	1606.86	119258684	0	32262408	0	3.39455	2	11.0109				0.334224	1					High	55.97	4.76773e-05				High	52.38	0.000104924				0
	KFLDGIYVSEK	3	1	1	P32969	K1(Label:13C(6)15N(2)); K11(Label:13C(6)15N(2))	1314.73	6.02251e+08	0	2.33303e+08	0													High	54.49	7.78833e-05				High	39.86	0.00225658				1
	TILSNQTVDIPENVDITLK	3	1	1	P32969	K19(Label:13C(6)15N(2))	2121.15	5.1623e+08	0	1.84023e+08	0	3.87557	1											High	52.45	6.25738e-05				High	54.9	3.62425e-05				0
	TILSNQTVDIPENVDITLK	5	1	1	P32969		2113.14	133200941	0	6.06944e+08	0							0.0582488	3	369.921				High	47.54	0.000215842				High	68.66	1.66777e-06				0
	RDFNHINVELSLLGK	2	1	1	P32969	R1(Label:13C(6)); K15(Label:13C(6)15N(2))	1768.99	4.55186e+07	0	1.33421e+07	0	3.06945	1					0.40984	1					High	30.24	0.0107871				High	30.88	0.00845163				1
	NFLGEK	1	1	1	P32969	K6(Label:13C(6)15N(2))	715.385	7.82982e+07	0	0	0	2.95925	1											Medium	27.6	0.033192										0
	DFNHINVELSLLGKK	1	1	1	P32969	K14(Label:13C(6)15N(2)); K15(Label:13C(6)15N(2))	1742.98	2.0914e+07	0	0	0	3.05892	1											Medium	24.74	0.0312236										1
	DFNHINVELSLLGK	1	1	1	P32969		1598.85	0	0	1.19059e+08	0																			High	36.12	0.00475247				0
	DFNHINVELSLLGKK	1	1	1	P32969		1726.95	0	0	2.64741e+07	0							0.34193	1											Medium	28.29	0.0201622				1
P16989	Y-box-binding protein 3 OS=Homo sapiens GN=YBX3 PE=1 SV=4 - [YBOX3_HUMAN]	3.01681		0.301815		51.61	2	8	11	66	1.33983e+09	0	1.44033e+09	0	4	4.96168			7	7.55815			1565.71	37.63	9	32					1511.09	48.12	9	34					372	40.066	9.77393
	Sequence	# PSMs	# Proteins	# Protein Groups	Protein Group Accessions	Modifications	MH+ [Da]	A5: Area	B5: Area	C5: Area	D5: Area	A5: Heavy/Light	A5: Heavy/Light Count	A5: Heavy/Light Variability [%]	B5: Heavy/Light	B5: Heavy/Light Count	B5: Heavy/Light Variability [%]	C5: Heavy/Light	C5: Heavy/Light Count	C5: Heavy/Light Variability [%]	D5: Heavy/Light	D5: Heavy/Light Count	D5: Heavy/Light Variability [%]	A2	IonScore A2	Exp Value A2	B2	IonScore B2	Exp Value B2	C2	IonScore C2	Exp Value C2	D2	IonScore D2	Exp Value D2	# Missed Cleavages
	SVGDGETVEFDVVEGEK	12	3	2	P67809;P16989		1795.82	7.00378e+08	0	2.2833e+09	0													High	91.28	8.26652e-09				High	84.15	4.11513e-08				0
	SVGDGETVEFDVVEGEK	15	3	2	P67809;P16989	K17(Label:13C(6)15N(2))	1803.83	2.57003e+09	0	5.67109e+08	0													High	87.79	1.72995e-08				High	93.32	4.81882e-09				0
	GPPRPRPAPAVGEAEDKENQQATSGPNQPSVR	2	1	1	P16989	R4(Label:13C(6)); R6(Label:13C(6)); K17(Label:13C(6)15N(2)); R32(Label:13C(6))	3363.74	5.62537e+07	0	0	0	2.96076	1											High	83.08	4.13313e-08										1
	GAEAANVTGPDGVPVEGSR	4	1	1	P16989	R19(Label:13C(6))	1788.88	2.78689e+08	0	127190336	0	3.16559	1											High	77.72	2.93292e-07				High	76.94	3.48971e-07				0
	NDTKEDVFVHQTAIK	6	3	2	P67809;P16989		1744.88	3.51984e+08	0	1368958970	0													High	73.62	8.88573e-07				High	65.99	5.01018e-06				1
	NDTKEDVFVHQTAIK	4	3	2	P67809;P16989	K4(Label:13C(6)15N(2)); K15(Label:13C(6)15N(2))	1760.91	1.17079e+09	0	3.22756e+08	0													High	68.8	2.59037e-06				High	35.68	0.0050564				1
	EDVFVHQTAIK	2	3	2	P67809;P16989	K11(Label:13C(6)15N(2))	1294.69	5.69306e+07	0	0	0													High	58.44	3.16514e-05										0
	GPPRPRPAPAVGEAEDKENQQATSGPNQPSVR	4	1	1	P16989		3337.65	1.86874e+07	0	1.15832e+08	0							0.279347	1					High	58.38	1.5102e-05				High	57.8	1.66788e-05				1
	IQAGEIGEMKDGVPEGAQLQGPVHR	4	1	1	P16989	M9(Oxidation)	2632.3	3.34919e+07	0	6.6872e+08	0	3.07392	1					0.30635	2	2.21157				High	43.39	0.00058184				High	60.7	1.08946e-05				1
	GAEAANVTGPDGVPVEGSR	4	1	1	P16989		1782.86	8.78347e+07	0	394721224	0							0.324566	1					High	41.7	0.00102089				High	83.38	7.07165e-08				0
	DGVPEGAQLQGPVHR	1	1	1	P16989	R15(Label:13C(6))	1565.81	2.63693e+07	0	0	0	2.5071	1											High	41.11	0.00162637										0
	IQAGEIGEMKDGVPEGAQLQGPVHR	2	1	1	P16989	M9(Oxidation); K10(Label:13C(6)15N(2)); R25(Label:13C(6))	2646.35	102951241	0	2.92107e+07	0													High	33.04	0.00720059				High	41.67	0.000936058				1
	AGEAPTENPAPPTQQSSAE	2	1	1	P16989		1881.84	1.7783e+08	0	2.90262e+08	0													High	31.93	0.00583501				High	36.25	0.00221723				0
	RFPPYHVGQTFDR	1	1	1	P16989	R1(Label:13C(6)); R13(Label:13C(6))	1631.84	0	0	0	0													Medium	28.72	0.0266539										1
	SPVGSGAPQAAAPAPAAHVAGNPGGDAAPAATGTAAAASLATAAGSEDAEKK	1	1	1	P16989		4507.2	0	0	3.21476e+08	0							0.29961	1											High	52.76	3.1515e-05				1
	IQAGEIGEMK	1	1	1	P16989	M9(Oxidation)	1091.54	0	0	4.91182e+07	0							0.317577	1											High	31.1	0.0118378				0
	DGVPEGAQLQGPVHR	1	1	1	P16989		1559.79	0	0	3.03665e+07	0							0.284854	1											Medium	26.53	0.0469118				0
Q9NQT4	Exosome complex component RRP46 OS=Homo sapiens GN=EXOSC5 PE=1 SV=1 - [EXOS5_HUMAN]	2.98611		0.400889		9.36	1	2	2	3	2.26775e+07	0	3.07608e+07	0	2	24.0411			1				61.05	9.36	2	2					40.62	5.11	1	1					235	25.2329	7.59131
	Sequence	# PSMs	# Proteins	# Protein Groups	Protein Group Accessions	Modifications	MH+ [Da]	A5: Area	B5: Area	C5: Area	D5: Area	A5: Heavy/Light	A5: Heavy/Light Count	A5: Heavy/Light Variability [%]	B5: Heavy/Light	B5: Heavy/Light Count	B5: Heavy/Light Variability [%]	C5: Heavy/Light	C5: Heavy/Light Count	C5: Heavy/Light Variability [%]	D5: Heavy/Light	D5: Heavy/Light Count	D5: Heavy/Light Variability [%]	A2	IonScore A2	Exp Value A2	B2	IonScore B2	Exp Value B2	C2	IonScore C2	Exp Value C2	D2	IonScore D2	Exp Value D2	# Missed Cleavages
	AVLTFALDSVER	1	1	1	Q9NQT4	R12(Label:13C(6))	1326.73	3.2162e+07	0	0	0	2.54489	1											High	45.04	0.000560858										0
	ATLEVILRPK	1	1	1	Q9NQT4	R8(Label:13C(6)); K10(Label:13C(6)15N(2))	1153.75	1.31931e+07	0	0	0	3.50382	1											High	29.01	0.0045962										0
	AVLTFALDSVER	1	1	1	Q9NQT4		1320.72	0	0	3.07608e+07	0							0.400889	1											High	40.62	0.00179461				0
Q9NUL3	Double-stranded RNA-binding protein Staufen homolog 2 OS=Homo sapiens GN=STAU2 PE=1 SV=1 - [STAU2_HUMAN]	2.93621		0.272767		7.37	1	3	3	4	1.33225e+07	0	11012369	0	1				3	29.2423			32.02	2.28	1	1					57.01	7.37	3	3					570	62.6013	9.61279
	Sequence	# PSMs	# Proteins	# Protein Groups	Protein Group Accessions	Modifications	MH+ [Da]	A5: Area	B5: Area	C5: Area	D5: Area	A5: Heavy/Light	A5: Heavy/Light Count	A5: Heavy/Light Variability [%]	B5: Heavy/Light	B5: Heavy/Light Count	B5: Heavy/Light Variability [%]	C5: Heavy/Light	C5: Heavy/Light Count	C5: Heavy/Light Variability [%]	D5: Heavy/Light	D5: Heavy/Light Count	D5: Heavy/Light Variability [%]	A2	IonScore A2	Exp Value A2	B2	IonScore B2	Exp Value B2	C2	IonScore C2	Exp Value C2	D2	IonScore D2	Exp Value D2	# Missed Cleavages
	ALQALQNEPIPER	1	1	1	Q9NUL3	R13(Label:13C(6))	1484.81	1.33225e+07	0	0	0	2.93621	1											High	32.02	0.0107712										0
	AGPEYGQGMNPISR	1	1	1	Q9NUL3	M9(Oxidation); R14(Label:13C(6))	1498.7	0	0	7.02277e+06	0							0.224846	1											High	29.71	0.0118131				0
	VSVGEFSAEGEGNSK	1	1	1	Q9NUL3		1496.69	0	0	7.99669e+06	0							0.34585	1											Medium	27.83	0.0178826				0
	ALQALQNEPIPER	1	1	1	Q9NUL3		1478.79	0	0	1.80176e+07	0							0.272767	1											Medium	25.47	0.0554813				0
O43159	Ribosomal RNA-processing protein 8 OS=Homo sapiens GN=RRP8 PE=1 SV=2 - [RRP8_HUMAN]	2.91001				3.51	1	1	1	1	1.88774e+07	0	0	0	1								41.25	3.51	1	1													456	50.6831	9.42236
	Sequence	# PSMs	# Proteins	# Protein Groups	Protein Group Accessions	Modifications	MH+ [Da]	A5: Area	B5: Area	C5: Area	D5: Area	A5: Heavy/Light	A5: Heavy/Light Count	A5: Heavy/Light Variability [%]	B5: Heavy/Light	B5: Heavy/Light Count	B5: Heavy/Light Variability [%]	C5: Heavy/Light	C5: Heavy/Light Count	C5: Heavy/Light Variability [%]	D5: Heavy/Light	D5: Heavy/Light Count	D5: Heavy/Light Variability [%]	A2	IonScore A2	Exp Value A2	B2	IonScore B2	Exp Value B2	C2	IonScore C2	Exp Value C2	D2	IonScore D2	Exp Value D2	# Missed Cleavages
	YLNEQLYSGPSSAAQR	1	1	1	O43159	R16(Label:13C(6))	1789.87	1.88774e+07	0	0	0	2.91001	1											High	41.25	0.00121483										0
Q6NXT2	Histone H3.3C OS=Homo sapiens GN=H3F3C PE=1 SV=3 - [H3C_HUMAN]	2.90026				5.19	5	1	1	1	1.30043e+08	0	0	0	1								28.18	5.19	1	1													135	15.2044	11.1069
	Sequence	# PSMs	# Proteins	# Protein Groups	Protein Group Accessions	Modifications	MH+ [Da]	A5: Area	B5: Area	C5: Area	D5: Area	A5: Heavy/Light	A5: Heavy/Light Count	A5: Heavy/Light Variability [%]	B5: Heavy/Light	B5: Heavy/Light Count	B5: Heavy/Light Variability [%]	C5: Heavy/Light	C5: Heavy/Light Count	C5: Heavy/Light Variability [%]	D5: Heavy/Light	D5: Heavy/Light Count	D5: Heavy/Light Variability [%]	A2	IonScore A2	Exp Value A2	B2	IonScore B2	Exp Value B2	C2	IonScore C2	Exp Value C2	D2	IonScore D2	Exp Value D2	# Missed Cleavages
	STELLIR	1	5	1	Q6NXT2	R7(Label:13C(6))	837.512	1.30043e+08	0	0	0	2.90026	1											Medium	28.18	0.0219719										0
P62829	60S ribosomal protein L23 OS=Homo sapiens GN=RPL23 PE=1 SV=1 - [RL23_HUMAN]	2.87906		0.329948		45.71	1	6	6	22	8.96418e+08	0	7.34646e+08	0	6	8.36092			5	12.4852			533.343	40	5	14					329.952	32.86	4	8					140	14.8561	10.5063
	Sequence	# PSMs	# Proteins	# Protein Groups	Protein Group Accessions	Modifications	MH+ [Da]	A5: Area	B5: Area	C5: Area	D5: Area	A5: Heavy/Light	A5: Heavy/Light Count	A5: Heavy/Light Variability [%]	B5: Heavy/Light	B5: Heavy/Light Count	B5: Heavy/Light Variability [%]	C5: Heavy/Light	C5: Heavy/Light Count	C5: Heavy/Light Variability [%]	D5: Heavy/Light	D5: Heavy/Light Count	D5: Heavy/Light Variability [%]	A2	IonScore A2	Exp Value A2	B2	IonScore B2	Exp Value B2	C2	IonScore C2	Exp Value C2	D2	IonScore D2	Exp Value D2	# Missed Cleavages
	LPAAGVGDMVMATVK	2	1	1	P62829	M9(Oxidation); M11(Oxidation)	1491.75	2.76056e+08	0	6.63458e+08	0	2.91056	1					0.332995	1					High	84.06	8.04922e-08				High	71.29	1.59006e-06				0
	LPAAGVGDMVMATVK	2	1	1	P62829	M9(Oxidation); M11(Oxidation); K15(Label:13C(6)15N(2))	1499.77	8.05369e+08	0	2.20073e+08	0													High	68.28	3.1799e-06				High	69.32	2.46764e-06				0
	LNRLPAAGVGDMVMATVK	4	1	1	P62829	R3(Label:13C(6)); M12(Oxidation); M14(Oxidation); K18(Label:13C(6)15N(2))	1889.01	8.8085e+08	0	2.19712e+08	0	2.79302	2	2.88592				0.329948	1					High	68.26	2.19441e-06				High	67.45	2.64434e-06				1
	ISLGLPVGAVINCADNTGAK	3	1	1	P62829	C13(Methylthio)	1959.01	3.7246e+08	0	8.74582e+08	0	2.7003	1					0.230637	1					High	65.27	5.80961e-06				High	62.43	1.09438e-05				0
	LNRLPAAGVGDMVMATVK	4	1	1	P62829	M12(Oxidation); M14(Oxidation)	1874.98	3.21102e+08	0	6.65899e+08	0							0.303399	1					High	58.07	2.99434e-05				High	57.62	3.28665e-05				1
	ISLGLPVGAVINCADNTGAK	3	1	1	P62829	C13(Methylthio); K20(Label:13C(6)15N(2))	1967.01	1.00304e+09	0	200115294	0													High	49.31	0.000211581				Medium	26.01	0.0442328				0
	GSAITGPVAK	1	1	1	P62829	K10(Label:13C(6)15N(2))	908.527	1.89508e+08	0	0	0	3.06563	1											High	35.94	0.00422774										0
	ECADLWPR	2	1	1	P62829	C2(Methylthio); R8(Label:13C(6))	1041.46	28773015	0	0	0	3.27162	1											High	29.27	0.00485047										0
	NLYIISVK	1	1	1	P62829		949.571	0	0	2.82017e+08	0							0.371496	1											Medium	26.8	0.0300859				0
Q9BQ67	Glutamate-rich WD repeat-containing protein 1 OS=Homo sapiens GN=GRWD1 PE=1 SV=1 - [GRWD1_HUMAN]	2.87173				3.36	1	1	1	1	1.41061e+07	0	0	0	1								31.76	3.36	1	1													446	49.3882	4.91943
	Sequence	# PSMs	# Proteins	# Protein Groups	Protein Group Accessions	Modifications	MH+ [Da]	A5: Area	B5: Area	C5: Area	D5: Area	A5: Heavy/Light	A5: Heavy/Light Count	A5: Heavy/Light Variability [%]	B5: Heavy/Light	B5: Heavy/Light Count	B5: Heavy/Light Variability [%]	C5: Heavy/Light	C5: Heavy/Light Count	C5: Heavy/Light Variability [%]	D5: Heavy/Light	D5: Heavy/Light Count	D5: Heavy/Light Variability [%]	A2	IonScore A2	Exp Value A2	B2	IonScore B2	Exp Value B2	C2	IonScore C2	Exp Value C2	D2	IonScore D2	Exp Value D2	# Missed Cleavages
	REPFLLSGGDDGALK	1	1	1	Q9BQ67	R1(Label:13C(6)); K15(Label:13C(6)15N(2))	1588.85	1.41061e+07	0	0	0	2.87173	1											High	31.76	0.0132028										1
P11940	Polyadenylate-binding protein 1 OS=Homo sapiens GN=PABPC1 PE=1 SV=2 - [PABP1_HUMAN]	2.86746		0.314158		12.89	5	7	7	9	3.15317e+07	0	4.6304e+07	0	6	8.85007			3	1.38891			153.21	11.32	6	6					104.46	6.76	3	3					636	70.6259	9.49561
	Sequence	# PSMs	# Proteins	# Protein Groups	Protein Group Accessions	Modifications	MH+ [Da]	A5: Area	B5: Area	C5: Area	D5: Area	A5: Heavy/Light	A5: Heavy/Light Count	A5: Heavy/Light Variability [%]	B5: Heavy/Light	B5: Heavy/Light Count	B5: Heavy/Light Variability [%]	C5: Heavy/Light	C5: Heavy/Light Count	C5: Heavy/Light Variability [%]	D5: Heavy/Light	D5: Heavy/Light Count	D5: Heavy/Light Variability [%]	A2	IonScore A2	Exp Value A2	B2	IonScore B2	Exp Value B2	C2	IonScore C2	Exp Value C2	D2	IonScore D2	Exp Value D2	# Missed Cleavages
	SLGYAYVNFQQPADAER	1	2	1	P11940	R17(Label:13C(6))	1934.93	3.81795e+07	0	0	0	2.81576	1											High	59.71	1.69445e-05										0
	SKVDEAVAVLQAHQAK	2	2	1	P11940		1693.92	2.12788e+07	0	5.38666e+07	0	2.92012	1					0.314158	1					High	37.95	0.00262932				High	45.44	0.000468645				1
	EFSPFGTITSAK	1	1	1	P11940	K12(Label:13C(6)15N(2))	1292.66	2.15752e+07	0	0	0	2.60838	1											High	37.86	0.00306085										0
	KEFSPFGTITSAK	1	1	1	P11940	K1(Label:13C(6)15N(2)); K13(Label:13C(6)15N(2))	1428.77	1.96769e+07	0	0	0	2.61507	1											Medium	29.06	0.025578										1
	GYGFVHFETQEAAER	1	1	1	P11940	R15(Label:13C(6))	1746.81	8.1151e+06	0	0	0	3.00546	1											Medium	27.67	0.0212897										0
	FSPAGPILSIR	1	4	1	P11940	R11(Label:13C(6))	1163.69	3.48404e+07	0	0	0	3.08199	1											Medium	25.96	0.0235767										0
	SLGYAYVNFQQPADAER	1	2	1	P11940		1928.91	0	0	43536166	0							0.317115	1											High	48.42	0.000185605				0
	AKEFTNVYIK	1	2	1	P11940		1212.66	0	0	4.15093e+07	0							0.299174	1											High	36.6	0.00443022				1
P68104	Elongation factor 1-alpha 1 OS=Homo sapiens GN=EEF1A1 PE=1 SV=1 - [EF1A1_HUMAN]	2.84359		0.73582		8.44	3	2	2	3	1.75768e+07	0	5.07597e+07	0	1				1				37.51	6.06	1	1					62.8529	8.44	2	2					462	50.1091	9.01221
	Sequence	# PSMs	# Proteins	# Protein Groups	Protein Group Accessions	Modifications	MH+ [Da]	A5: Area	B5: Area	C5: Area	D5: Area	A5: Heavy/Light	A5: Heavy/Light Count	A5: Heavy/Light Variability [%]	B5: Heavy/Light	B5: Heavy/Light Count	B5: Heavy/Light Variability [%]	C5: Heavy/Light	C5: Heavy/Light Count	C5: Heavy/Light Variability [%]	D5: Heavy/Light	D5: Heavy/Light Count	D5: Heavy/Light Variability [%]	A2	IonScore A2	Exp Value A2	B2	IonScore B2	Exp Value B2	C2	IonScore C2	Exp Value C2	D2	IonScore D2	Exp Value D2	# Missed Cleavages
	SGDAAIVDMVPGKPMCVESFSDYPPLGR	1	2	1	P68104	M9(Oxidation); K13(Label:13C(6)15N(2)); M15(Oxidation); C16(Methylthio); R28(Label:13C(6))	3030.4	1.75768e+07	0	0	0	2.84359	1											High	37.51	0.00133951										0
	IGGIGTVPVGR	1	3	1	P68104	R11(Label:13C(6))	1031.63	0	0	6.70643e+07	0							0.73582	1											High	43.77	0.000384079				0
	SGDAAIVDMVPGKPMCVESFSDYPPLGR	1	2	1	P68104	M9(Oxidation); M15(Oxidation); C16(Methylthio)	3016.35	0	0	3.44551e+07	0																			High	33.09	0.00267545				0
P98175	RNA-binding protein 10 OS=Homo sapiens GN=RBM10 PE=1 SV=3 - [RBM10_HUMAN]	2.83213		0.653034		5.27	1	4	4	4	5.2886e+06	0	1.33731e+07	0	2	45.3199			2	9.4863			42.3443	2.47	2	2					42.5629	2.8	2	2					930	103.469	5.97314
	Sequence	# PSMs	# Proteins	# Protein Groups	Protein Group Accessions	Modifications	MH+ [Da]	A5: Area	B5: Area	C5: Area	D5: Area	A5: Heavy/Light	A5: Heavy/Light Count	A5: Heavy/Light Variability [%]	B5: Heavy/Light	B5: Heavy/Light Count	B5: Heavy/Light Variability [%]	C5: Heavy/Light	C5: Heavy/Light Count	C5: Heavy/Light Variability [%]	D5: Heavy/Light	D5: Heavy/Light Count	D5: Heavy/Light Variability [%]	A2	IonScore A2	Exp Value A2	B2	IonScore B2	Exp Value B2	C2	IonScore C2	Exp Value C2	D2	IonScore D2	Exp Value D2	# Missed Cleavages
	GQLQSHGVQAR	1	1	1	P98175	R11(Label:13C(6))	1186.63	4.97728e+06	0	0	0	3.79069	1											Medium	29.97	0.0236629										0
	QGIVTPIEAQTR	1	1	1	P98175	R12(Label:13C(6))	1318.74	5.59991e+06	0	0	0	2.11596	1											High	29.23	0.0186262										0
	DGLGSDNIGSR	1	1	1	P98175	R11(Label:13C(6))	1096.53	0	0	9.74935e+06	0							0.696084	1											High	32.76	0.00672673				0
	GFAFVEFSHLQDATR	1	1	1	P98175		1724.84	0	0	1.69968e+07	0							0.612647	1											Medium	25.31	0.0497607				0
P62263	40S ribosomal protein S14 OS=Homo sapiens GN=RPS14 PE=1 SV=3 - [RS14_HUMAN]	2.82267		0.299576		33.77	1	7	7	49	1.55753e+09	0	1.95905e+09	0	10	11.0346			11	5.71977			738.608	33.77	7	22					1045.79	33.77	6	27					151	16.2625	10.0522
	Sequence	# PSMs	# Proteins	# Protein Groups	Protein Group Accessions	Modifications	MH+ [Da]	A5: Area	B5: Area	C5: Area	D5: Area	A5: Heavy/Light	A5: Heavy/Light Count	A5: Heavy/Light Variability [%]	B5: Heavy/Light	B5: Heavy/Light Count	B5: Heavy/Light Variability [%]	C5: Heavy/Light	C5: Heavy/Light Count	C5: Heavy/Light Variability [%]	D5: Heavy/Light	D5: Heavy/Light Count	D5: Heavy/Light Variability [%]	A2	IonScore A2	Exp Value A2	B2	IonScore B2	Exp Value B2	C2	IonScore C2	Exp Value C2	D2	IonScore D2	Exp Value D2	# Missed Cleavages
	DESSPYAAMLAAQDVAQR	2	1	1	P62263	M9(Oxidation); R18(Label:13C(6))	1944.9	1.18697e+07	0	0	0	3.27805	2	21.6588										High	84.49	3.68078e-08										0
	IEDVTPIPSDSTR	4	1	1	P62263	R13(Label:13C(6))	1435.74	2.26341e+09	0	7.89424e+08	0	2.80817	1											High	70.94	1.55438e-06				High	58.55	2.79972e-05				0
	TPGPGAQSALR	5	1	1	P62263	R11(Label:13C(6))	1060.58	1.70028e+09	0	6.94143e+08	0	2.35178	1					0.31122	1					High	69.42	2.4229e-06				High	65.59	5.70059e-06				0
	TPGPGAQSALR	3	1	1	P62263		1054.56	7.22858e+08	0	2230392660	0													High	66.71	4.72469e-06				High	65.22	6.59834e-06				0
	ADRDESSPYAAMLAAQDVAQR	8	1	1	P62263	R3(Label:13C(6)); M12(Oxidation); R21(Label:13C(6))	2293.09	6.41664e+08	0	2.58497e+08	0	2.89292	1					0.286584	2	0.0619646				High	62.82	6.39935e-06				High	66.54	2.81711e-06				1
	ADRDESSPYAAMLAAQDVAQR	10	1	1	P62263	M12(Oxidation)	2281.05	2.21291e+08	0	9.0622e+08	0	2.88434	1					0.302897	2	4.78087				High	57.06	1.7219e-05				High	77.85	1.43552e-07				1
	IGRIEDVTPIPSDSTR	3	1	1	P62263		1755.92	7.3677e+07	0	2.83631e+08	0	2.22611	1					0.455976	1					High	47.51	0.000326451				High	47.63	0.000315828				1
	IEDVTPIPSDSTR	3	1	1	P62263		1429.72	8.05342e+08	0	2632035994	0							0.299576	1					High	43.36	0.00088573				High	68.94	2.47629e-06				0
	IEDVTPIPSDSTRR	3	1	1	P62263	R13(Label:13C(6)); R14(Label:13C(6))	1597.85	7.08898e+08	0	3.15355e+08	0	2.69589	1											High	41.28	0.00145595				High	38.91	0.00249988				1
	IEDVTPIPSDSTRR	4	1	1	P62263		1585.82	262785961	0	1.01473e+09	0	3.12719	1					0.299916	2	5.55098				High	39.12	0.00246148				High	41.46	0.00143614				1
	IGRIEDVTPIPSDSTR	1	1	1	P62263	R3(Label:13C(6)); R16(Label:13C(6))	1767.96	1.59776e+08	0	0	0													High	31.59	0.0114762										1
	TKTPGPGAQSALR	1	1	1	P62263	K2(Label:13C(6)15N(2)); R13(Label:13C(6))	1297.74	3.38585e+08	0	0	0	2.41137	1											Medium	28.15	0.0208228										1
	TKTPGPGAQSALR	2	1	1	P62263		1283.7	0	0	558800994	0							0.289633	2	8.23473										High	40.61	0.00163799				1
P62241	40S ribosomal protein S8 OS=Homo sapiens GN=RPS8 PE=1 SV=2 - [RS8_HUMAN]	2.80227		0.36401		32.21	1	8	8	35	7.70395e+08	0	1.03195e+09	0	9	8.85979			9	13.867			523.169	32.21	7	18					557.679	32.21	8	17					208	24.1902	10.3159
	Sequence	# PSMs	# Proteins	# Protein Groups	Protein Group Accessions	Modifications	MH+ [Da]	A5: Area	B5: Area	C5: Area	D5: Area	A5: Heavy/Light	A5: Heavy/Light Count	A5: Heavy/Light Variability [%]	B5: Heavy/Light	B5: Heavy/Light Count	B5: Heavy/Light Variability [%]	C5: Heavy/Light	C5: Heavy/Light Count	C5: Heavy/Light Variability [%]	D5: Heavy/Light	D5: Heavy/Light Count	D5: Heavy/Light Variability [%]	A2	IonScore A2	Exp Value A2	B2	IonScore B2	Exp Value B2	C2	IonScore C2	Exp Value C2	D2	IonScore D2	Exp Value D2	# Missed Cleavages
	ISSLLEEQFQQGK	4	1	1	P62241	K13(Label:13C(6)15N(2))	1514.79	9.84309e+08	0	493680073	0	2.72178	1					0.36401	1					High	79.06	2.58264e-07				High	73.92	8.39403e-07				0
	IIDVVYNASNNELVR	2	1	1	P62241	R15(Label:13C(6))	1724.92	2.37573e+08	0	0	0	3.19849	2	10.7962										High	70.84	1.44636e-06										0
	ISSLLEEQFQQGK	4	1	1	P62241		1506.78	3.61642e+08	0	1.35913e+09	0													High	64.96	6.67031e-06				High	62.5	1.15561e-05				0
	LTPEEEEILNK	4	1	1	P62241	K11(Label:13C(6)15N(2))	1322.69	1.0893e+09	0	5.97342e+08	0	2.73053	1					0.396033	1					High	61.06	1.75097e-05				High	54.5	7.93008e-05				0
	ADGYVLEGKELEFYLR	2	1	1	P62241	K9(Label:13C(6)15N(2)); R16(Label:13C(6))	1916	2.55807e+07	0	13604941	0	2.55395	1											High	57.18	3.5318e-05				High	39.4	0.00216427				1
	KYELGRPAANTK	4	1	1	P62241	K1(Label:13C(6)15N(2)); R6(Label:13C(6)); K12(Label:13C(6)15N(2))	1369.78	9.98396e+07	0	3.61658e+07	0	2.80227	1					0.305428	1					High	56.19	2.87321e-05				High	56.85	2.46813e-05				1
	LTPEEEEILNK	2	1	1	P62241		1314.68	3.98619e+08	0	1.5071e+09	0													High	50.25	0.000186452				High	52.87	9.73445e-05				0
	YELGRPAANTK	3	1	1	P62241		1219.64	1.71814e+07	0	58055598	0	3.10018	1					0.339916	2	16.337				High	47	0.000422996				High	31.69	0.0150098				0
	ADGYVLEGKELEFYLR	2	1	1	P62241		1901.97	9.89763e+06	0	4.43364e+07	0							0.331655	1					High	38.86	0.00224929				High	59.89	1.82566e-05				1
	KYELGRPAANTK	2	1	1	P62241		1347.73	3.56281e+07	0	1.18922e+08	0													High	31.78	0.0135072				High	50.15	0.000196591				1
	YELGRPAANTK	2	1	1	P62241	R5(Label:13C(6)); K11(Label:13C(6)15N(2))	1233.67	5.8001e+07	0	0	0	2.38788	1											Medium	30.07	0.0221402										0
	ADGYVLEGK	1	1	1	P62241	K9(Label:13C(6)15N(2))	959.49	2.09975e+08	0	0	0	2.91436	1											Medium	26.37	0.048211										0
	IIDVVYNASNNELVR	1	1	1	P62241		1718.91	0	0	1.79599e+08	0							0.432348	1											High	63.91	8.02726e-06				0
	ADGYVLEGK	1	1	1	P62241		951.476	0	0	2.29633e+08	0							0.364811	1											High	36.53	0.00353506				0
	ELEFYLR	1	1	1	P62241		969.503	0	0	1.88866e+08	0							0.122364	1											Medium	25.78	0.0566797				0
P22087	rRNA 2'-O-methyltransferase fibrillarin OS=Homo sapiens GN=FBL PE=1 SV=2 - [FBRL_HUMAN]	2.78883		0.340302		15.26	2	4	4	6	3.54504e+07	0	2.05776e+08	0	4	4.60602			1				111.71	15.26	4	4					44.27	4.36	1	2					321	33.7634	10.1841
	Sequence	# PSMs	# Proteins	# Protein Groups	Protein Group Accessions	Modifications	MH+ [Da]	A5: Area	B5: Area	C5: Area	D5: Area	A5: Heavy/Light	A5: Heavy/Light Count	A5: Heavy/Light Variability [%]	B5: Heavy/Light	B5: Heavy/Light Count	B5: Heavy/Light Variability [%]	C5: Heavy/Light	C5: Heavy/Light Count	C5: Heavy/Light Variability [%]	D5: Heavy/Light	D5: Heavy/Light Count	D5: Heavy/Light Variability [%]	A2	IonScore A2	Exp Value A2	B2	IonScore B2	Exp Value B2	C2	IonScore C2	Exp Value C2	D2	IonScore D2	Exp Value D2	# Missed Cleavages
	VSISEGDDKIEYR	1	1	1	P22087	K9(Label:13C(6)15N(2)); R13(Label:13C(6))	1524.77	2.38759e+07	0	0	0	2.82875	1											High	63.87	7.81439e-06										1
	IVALNAHTFLR	1	2	1	P22087	R11(Label:13C(6))	1260.75	6.02928e+06	0	0	0	2.65843	1											High	46.66	0.00021038										0
	DHAVVVGVYRPPPK	2	1	1	P22087		1533.85	6.45307e+07	0	2.05776e+08	0	3.29804	1											Medium	27.44	0.0320036				Medium	25.86	0.0463061				0
	TNIIPVIEDAR	1	1	1	P22087		1240.69	1.79447e+07	0	0	0	2.74946	1											Medium	24.53	0.0662457										0
	DHAVVVGVYRPPPK	1	1	1	P22087	R10(Label:13C(6)); K14(Label:13C(6)15N(2))	1547.89	0	0	7.00258e+07	0							0.340302	1											High	31.41	0.0076975				0
Q99547	M-phase phosphoprotein 6 OS=Homo sapiens GN=MPHOSPH6 PE=1 SV=2 - [MPH6_HUMAN]	2.76679		0.355881		6.88	1	1	1	2	1.73708e+07	0	2.55074e+07	0	1				1				36.57	6.88	1	1					30.29	6.88	1	1					160	19.0116	5.19873
	Sequence	# PSMs	# Proteins	# Protein Groups	Protein Group Accessions	Modifications	MH+ [Da]	A5: Area	B5: Area	C5: Area	D5: Area	A5: Heavy/Light	A5: Heavy/Light Count	A5: Heavy/Light Variability [%]	B5: Heavy/Light	B5: Heavy/Light Count	B5: Heavy/Light Variability [%]	C5: Heavy/Light	C5: Heavy/Light Count	C5: Heavy/Light Variability [%]	D5: Heavy/Light	D5: Heavy/Light Count	D5: Heavy/Light Variability [%]	A2	IonScore A2	Exp Value A2	B2	IonScore B2	Exp Value B2	C2	IonScore C2	Exp Value C2	D2	IonScore D2	Exp Value D2	# Missed Cleavages
	RYETLVGTIGK	1	1	1	Q99547	R1(Label:13C(6)); K11(Label:13C(6)15N(2))	1250.73	1.73708e+07	0	0	0	2.76679	1											High	36.57	0.00532007										1
	RYETLVGTIGK	1	1	1	Q99547		1236.69	0	0	2.55074e+07	0							0.355881	1											Medium	30.29	0.0254898				1
Q8IY81	pre-rRNA processing protein FTSJ3 OS=Homo sapiens GN=FTSJ3 PE=1 SV=2 - [SPB1_HUMAN]	2.7568		0.87898		4.72	1	3	3	3	1.84094e+07	0	7.08564e+06	0	2	14.0307			1				55.5121	3.07	2	2					38.77	1.65	1	1					847	96.4992	8.39697
	Sequence	# PSMs	# Proteins	# Protein Groups	Protein Group Accessions	Modifications	MH+ [Da]	A5: Area	B5: Area	C5: Area	D5: Area	A5: Heavy/Light	A5: Heavy/Light Count	A5: Heavy/Light Variability [%]	B5: Heavy/Light	B5: Heavy/Light Count	B5: Heavy/Light Variability [%]	C5: Heavy/Light	C5: Heavy/Light Count	C5: Heavy/Light Variability [%]	D5: Heavy/Light	D5: Heavy/Light Count	D5: Heavy/Light Variability [%]	A2	IonScore A2	Exp Value A2	B2	IonScore B2	Exp Value B2	C2	IonScore C2	Exp Value C2	D2	IonScore D2	Exp Value D2	# Missed Cleavages
	AQEVAELKR	1	1	1	Q8IY81	K8(Label:13C(6)15N(2)); R9(Label:13C(6))	1057.62	2.31434e+06	0	0	0	3.02904	1											High	43.71	0.000757565										1
	ILDPEGLALGAVIASSK	1	1	1	Q8IY81	K17(Label:13C(6)15N(2))	1661.95	3.45045e+07	0	0	0	2.50903	1											Medium	24.98	0.0235089										0
	TEIMSPLYQDEAPK	1	1	1	Q8IY81	M4(Oxidation)	1637.77	0	0	7.08564e+06	0							0.87898	1											High	38.77	0.00182517				0
Q8NBD8	Transmembrane protein 229B OS=Homo sapiens GN=TMEM229B PE=2 SV=1 - [T229B_HUMAN]	2.74428				3.59	2	1	1	1	4.8658e+06	0	0	0	1								27.86	3.59	1	1													167	19.5178	5.92236
	Sequence	# PSMs	# Proteins	# Protein Groups	Protein Group Accessions	Modifications	MH+ [Da]	A5: Area	B5: Area	C5: Area	D5: Area	A5: Heavy/Light	A5: Heavy/Light Count	A5: Heavy/Light Variability [%]	B5: Heavy/Light	B5: Heavy/Light Count	B5: Heavy/Light Variability [%]	C5: Heavy/Light	C5: Heavy/Light Count	C5: Heavy/Light Variability [%]	D5: Heavy/Light	D5: Heavy/Light Count	D5: Heavy/Light Variability [%]	A2	IonScore A2	Exp Value A2	B2	IonScore B2	Exp Value B2	C2	IonScore C2	Exp Value C2	D2	IonScore D2	Exp Value D2	# Missed Cleavages
	NTLRLR	1	2	1	Q8NBD8		772.485	4.8658e+06	0	0	0	2.74428	1											Medium	27.86	0.0383833										1
Q9BQE3	Tubulin alpha-1C chain OS=Homo sapiens GN=TUBA1C PE=1 SV=1 - [TBA1C_HUMAN]	2.58789				4.45	5	1	1	2	9.32849e+06	0	0	0	1								116.5	4.45	1	2						0							449	49.8635	5.09717
	Sequence	# PSMs	# Proteins	# Protein Groups	Protein Group Accessions	Modifications	MH+ [Da]	A5: Area	B5: Area	C5: Area	D5: Area	A5: Heavy/Light	A5: Heavy/Light Count	A5: Heavy/Light Variability [%]	B5: Heavy/Light	B5: Heavy/Light Count	B5: Heavy/Light Variability [%]	C5: Heavy/Light	C5: Heavy/Light Count	C5: Heavy/Light Variability [%]	D5: Heavy/Light	D5: Heavy/Light Count	D5: Heavy/Light Variability [%]	A2	IonScore A2	Exp Value A2	B2	IonScore B2	Exp Value B2	C2	IonScore C2	Exp Value C2	D2	IonScore D2	Exp Value D2	# Missed Cleavages
	TIGGGDDSFNTFFSETGAGK	2	5	1	Q9BQE3	K20(Label:13C(6)15N(2))	2015.91	9.32849e+06	0	0	0	2.58789	1											High	84.97	3.04091e-08										0
P62805	Histone H4 OS=Homo sapiens GN=HIST1H4A PE=1 SV=2 - [H4_HUMAN]	2.58788		0.581064		29.13	1	3	3	10	1.76474e+08	0	1.12356e+08	0	4	2.42663			2	6.96769			146.88	29.13	3	5					135.594	21.36	2	5					103	11.3604	11.356
	Sequence	# PSMs	# Proteins	# Protein Groups	Protein Group Accessions	Modifications	MH+ [Da]	A5: Area	B5: Area	C5: Area	D5: Area	A5: Heavy/Light	A5: Heavy/Light Count	A5: Heavy/Light Variability [%]	B5: Heavy/Light	B5: Heavy/Light Count	B5: Heavy/Light Variability [%]	C5: Heavy/Light	C5: Heavy/Light Count	C5: Heavy/Light Variability [%]	D5: Heavy/Light	D5: Heavy/Light Count	D5: Heavy/Light Variability [%]	A2	IonScore A2	Exp Value A2	B2	IonScore B2	Exp Value B2	C2	IonScore C2	Exp Value C2	D2	IonScore D2	Exp Value D2	# Missed Cleavages
	ISGLIYEETR	2	1	1	P62805		1180.62	4.82852e+07	0	7.35382e+07	0	2.67133	1											High	57.91	2.98536e-05				High	45.08	0.000577448				0
	DNIQGITKPAIR	4	1	1	P62805	K8(Label:13C(6)15N(2)); R12(Label:13C(6))	1339.78	285170058	0	51257524	0	2.53536	2	2.89315				0.608989	1					High	49.52	0.00012453				High	39.59	0.00124737				0
	VFLENVIR	1	1	1	P62805	R8(Label:13C(6))	995.596	1.14701e+08	0	0	0	2.59045	1											High	45.67	0.000402463										0
	ISGLIYEETR	2	1	1	P62805	R10(Label:13C(6))	1186.64	1.29549e+08	0	4.05941e+07	0							0.554419	1					High	31.79	0.0147343				High	58.63	3.1873e-05				0
	DNIQGITKPAIR	1	1	1	P62805		1325.75	0	0	1.51175e+08	0																			High	38.41	0.00222086				0
P84098	60S ribosomal protein L19 OS=Homo sapiens GN=RPL19 PE=1 SV=1 - [RL19_HUMAN]	2.51495		0.412172		21.94	1	6	6	14	2.38367e+08	0	3.29913e+08	0	6	9.64913			4	1.09261			377.323	18.37	5	9					154.206	12.76	4	5					196	23.4512	11.4731
	Sequence	# PSMs	# Proteins	# Protein Groups	Protein Group Accessions	Modifications	MH+ [Da]	A5: Area	B5: Area	C5: Area	D5: Area	A5: Heavy/Light	A5: Heavy/Light Count	A5: Heavy/Light Variability [%]	B5: Heavy/Light	B5: Heavy/Light Count	B5: Heavy/Light Variability [%]	C5: Heavy/Light	C5: Heavy/Light Count	C5: Heavy/Light Variability [%]	D5: Heavy/Light	D5: Heavy/Light Count	D5: Heavy/Light Variability [%]	A2	IonScore A2	Exp Value A2	B2	IonScore B2	Exp Value B2	C2	IonScore C2	Exp Value C2	D2	IonScore D2	Exp Value D2	# Missed Cleavages
	VWLDPNETNEIANANSR	3	1	1	P84098	R17(Label:13C(6))	1948.94	6.0782e+07	0	0	0	2.29397	1											High	93.29	6.86812e-09										0
	KVWLDPNETNEIANANSR	2	1	1	P84098	K1(Label:13C(6)15N(2)); R18(Label:13C(6))	2085.05	4.06235e+07	0	0	0	2.91065	2	16.1498										High	67.53	3.50559e-06										1
	LLADQAEAR	2	1	1	P84098		986.524	3.02813e+08	0	755780002	0	1.96116	1					0.41191	1					High	54.88	6.55051e-05				High	59.94	1.96699e-05				0
	LLADQAEAR	2	1	1	P84098	R9(Label:13C(6))	992.545	5.93865e+08	0	3.11314e+08	0													High	48.16	0.000360506				High	57.54	3.92921e-05				0
	ILMEHIHK	2	1	1	P84098	M3(Oxidation); K8(Label:13C(6)15N(2))	1044.57	6.04549e+07	0	2.11432e+07	0	2.52866	1					0.418026	1					High	39.01	0.00285747				Medium	24.62	0.0805911				0
	KLLADQAEAR	1	1	1	P84098	K1(Label:13C(6)15N(2)); R10(Label:13C(6))	1128.65	4.57018e+07	0	0	0	2.50132	1											High	35.36	0.00554492										1
	KLLADQAEAR	1	1	1	P84098		1114.62	0	0	52353098	0							0.37758	1											High	47.61	0.000413512				1
	LASSVLR	1	1	1	P84098		745.456	0	0	1.81607e+08	0							0.412434	1											High	36.55	0.00494627				0
Q9Y3C1	Nucleolar protein 16 OS=Homo sapiens GN=NOP16 PE=1 SV=2 - [NOP16_HUMAN]	2.37645		0.456121		24.16	1	3	3	6	5.97187e+07	0	1.44806e+07	0	2	0.369554			2	45.8024			117.433	16.29	2	3					95.92	14.04	2	3					178	21.1751	9.93506
	Sequence	# PSMs	# Proteins	# Protein Groups	Protein Group Accessions	Modifications	MH+ [Da]	A5: Area	B5: Area	C5: Area	D5: Area	A5: Heavy/Light	A5: Heavy/Light Count	A5: Heavy/Light Variability [%]	B5: Heavy/Light	B5: Heavy/Light Count	B5: Heavy/Light Variability [%]	C5: Heavy/Light	C5: Heavy/Light Count	C5: Heavy/Light Variability [%]	D5: Heavy/Light	D5: Heavy/Light Count	D5: Heavy/Light Variability [%]	A2	IonScore A2	Exp Value A2	B2	IonScore B2	Exp Value B2	C2	IonScore C2	Exp Value C2	D2	IonScore D2	Exp Value D2	# Missed Cleavages
	KPYVLNDLEAEASLPEKK	1	1	1	Q9Y3C1		2044.1	4.01265e+07	0	0	0	2.38238	1											High	56.34	3.37958e-05										1
	KPYVLNDLEAEASLPEKK	1	1	1	Q9Y3C1	K1(Label:13C(6)15N(2)); K17(Label:13C(6)15N(2)); K18(Label:13C(6)15N(2))	2068.13	9.48702e+07	0	0	0													High	45.15	0.000339096										1
	YMVENHGEDYK	2	1	1	Q9Y3C1	M2(Oxidation); K11(Label:13C(6)15N(2))	1408.59	2.45673e+07	0	1.27908e+07	0	2.37053	1											High	44.18	0.000139765				High	36.37	0.000913149				0
	YMVENHGEDYK	1	1	1	Q9Y3C1	M2(Oxidation)	1400.58	0	0	2.08923e+07	0							0.612228	1											High	45.54	0.000110546				0
	QNLAEMGLAVDPNR	1	1	1	Q9Y3C1	M6(Oxidation); R14(Label:13C(6))	1549.77	0	0	8.0689e+06	0							0.339818	1											High	40.01	0.00180085				0
Q7Z417	Nuclear fragile X mental retardation-interacting protein 2 OS=Homo sapiens GN=NUFIP2 PE=1 SV=1 - [NUFP2_HUMAN]	2.37354				1.87	1	1	1	1	3.98969e+06	0	0	0	1								27.26	1.87	1	1													695	76.0747	8.70459
	Sequence	# PSMs	# Proteins	# Protein Groups	Protein Group Accessions	Modifications	MH+ [Da]	A5: Area	B5: Area	C5: Area	D5: Area	A5: Heavy/Light	A5: Heavy/Light Count	A5: Heavy/Light Variability [%]	B5: Heavy/Light	B5: Heavy/Light Count	B5: Heavy/Light Variability [%]	C5: Heavy/Light	C5: Heavy/Light Count	C5: Heavy/Light Variability [%]	D5: Heavy/Light	D5: Heavy/Light Count	D5: Heavy/Light Variability [%]	A2	IonScore A2	Exp Value A2	B2	IonScore B2	Exp Value B2	C2	IonScore C2	Exp Value C2	D2	IonScore D2	Exp Value D2	# Missed Cleavages
	NLSSDEATNPISR	1	1	1	Q7Z417		1403.67	3.98969e+06	0	0	0	2.37354	1											Medium	27.26	0.0270622										0
Q08211	ATP-dependent RNA helicase A OS=Homo sapiens GN=DHX9 PE=1 SV=4 - [DHX9_HUMAN]	2.37198		0.481754		7.64	1	8	8	18	3.13247e+07	0	3.3407e+07	0	7	11.0827			6	8.02165			312.347	5.51	6	11					220.752	5.83	6	7					1270	140.869	6.84424
	Sequence	# PSMs	# Proteins	# Protein Groups	Protein Group Accessions	Modifications	MH+ [Da]	A5: Area	B5: Area	C5: Area	D5: Area	A5: Heavy/Light	A5: Heavy/Light Count	A5: Heavy/Light Variability [%]	B5: Heavy/Light	B5: Heavy/Light Count	B5: Heavy/Light Variability [%]	C5: Heavy/Light	C5: Heavy/Light Count	C5: Heavy/Light Variability [%]	D5: Heavy/Light	D5: Heavy/Light Count	D5: Heavy/Light Variability [%]	A2	IonScore A2	Exp Value A2	B2	IonScore B2	Exp Value B2	C2	IonScore C2	Exp Value C2	D2	IonScore D2	Exp Value D2	# Missed Cleavages
	TTQVPQFILDDFIQNDR	2	1	1	Q08211		2050.02	2.22276e+06	0	2.19359e+07	0	2.65903	1					0.446539	1					High	62.84	8.76193e-06				High	65.41	4.8628e-06				0
	TTQVPQFILDDFIQNDR	4	1	1	Q08211	R17(Label:13C(6))	2056.04	1.88523e+07	0	0	0	2.5555	1											High	52.99	9.34357e-05										0
	GANLKDYYSR	2	1	1	Q08211	K5(Label:13C(6)15N(2)); R10(Label:13C(6))	1200.62	2.57636e+07	0	1.25767e+07	0	2.19028	1											High	44.44	0.000741084				Medium	26.97	0.0406841				1
	LGGIGQFLAK	2	1	1	Q08211	K10(Label:13C(6)15N(2))	1011.61	3.45678e+07	0	1.08258e+07	0	2.2913	1					0.487603	1					High	41.17	0.000840219				Medium	24.7	0.0364257				0
	YPSPFFVFGEK	1	1	1	Q08211	K11(Label:13C(6)15N(2))	1325.67	3.36429e+07	0	0	0	2.63405	1											High	37.41	0.00334055										0
	GANLKDYYSR	2	1	1	Q08211		1186.58	1.17627e+07	0	2.68902e+07	0							0.475974	1					High	34.44	0.00572001				High	36.93	0.00313277				1
	LAAQSCALSLVR	1	1	1	Q08211	C6(Methylthio)	1277.67	1.07085e+07	0	0	0	2.37198	1											High	33.44	0.00923911										0
	RISAVSVAER	2	1	1	Q08211		1087.62	2.21084e+07	0	5.13949e+07	0	2.34247	1					0.506605	1					Medium	26.68	0.0469301				High	59.53	2.43473e-05				1
	AENNSEVGASGYGVPGPTWDR	1	1	1	Q08211		2162.96	0	0	6.363e+06	0							0.260133	1											High	72.1	4.16202e-07				0
	LGYIHR	1	1	1	Q08211		758.429	0	0	5.25713e+06	0							0.510388	1											High	30.33	0.0173781				0
Q96KK5	Histone H2A type 1-H OS=Homo sapiens GN=HIST1H2AH PE=1 SV=3 - [H2A1H_HUMAN]	2.36995		0.606769		35.94	15	4	4	14	7.33411e+08	0	2.04265e+08	0	4	3.13246			4	6.56137			301.283	27.34	3	9					153.487	28.91	3	5					128	13.8978	10.8872
	Sequence	# PSMs	# Proteins	# Protein Groups	Protein Group Accessions	Modifications	MH+ [Da]	A5: Area	B5: Area	C5: Area	D5: Area	A5: Heavy/Light	A5: Heavy/Light Count	A5: Heavy/Light Variability [%]	B5: Heavy/Light	B5: Heavy/Light Count	B5: Heavy/Light Variability [%]	C5: Heavy/Light	C5: Heavy/Light Count	C5: Heavy/Light Variability [%]	D5: Heavy/Light	D5: Heavy/Light Count	D5: Heavy/Light Variability [%]	A2	IonScore A2	Exp Value A2	B2	IonScore B2	Exp Value B2	C2	IonScore C2	Exp Value C2	D2	IonScore D2	Exp Value D2	# Missed Cleavages
	VTIAQGGVLPNIQAVLLPK	5	10	1	Q96KK5		1931.17	6.725e+08	0	3.66686e+08	0	2.34752	1					0.555613	1					High	71.64	2.50841e-07				High	56.22	9.45239e-06				0
	VTIAQGGVLPNIQAVLLPK	4	10	1	Q96KK5	K19(Label:13C(6)15N(2))	1939.18	1.57913e+09	0	4.74294e+08	0	2.44882	1					0.794579	1					High	48.88	4.73587e-05				High	44.23	0.000149466				0
	HLQLAIR	2	14	1	Q96KK5	R7(Label:13C(6))	856.544	2.74901e+08	0	118608447	0	2.39259	1					0.606976	1					High	47.7	0.000238603				High	44.84	0.000460974				0
	AGLQFPVGR	2	15	1	Q96KK5	R9(Label:13C(6))	950.55	3.46198e+08	0	0	0	2.22743	1											High	35.38	0.00437499										0
	NDEELNKLLGK	1	7	1	Q96KK5	K7(Label:13C(6)15N(2)); K11(Label:13C(6)15N(2))	1288.71	0	0	1.98916e+07	0							0.606562	1											High	42.86	0.00105592				1
O75367	Core histone macro-H2A.1 OS=Homo sapiens GN=H2AFY PE=1 SV=4 - [H2AY_HUMAN]	2.3638				11.29	1	2	2	2	3.67338e+07	0	0	0	2	3.35469							104.96	11.29	2	2													372	39.5925	9.78857
	Sequence	# PSMs	# Proteins	# Protein Groups	Protein Group Accessions	Modifications	MH+ [Da]	A5: Area	B5: Area	C5: Area	D5: Area	A5: Heavy/Light	A5: Heavy/Light Count	A5: Heavy/Light Variability [%]	B5: Heavy/Light	B5: Heavy/Light Count	B5: Heavy/Light Variability [%]	C5: Heavy/Light	C5: Heavy/Light Count	C5: Heavy/Light Variability [%]	D5: Heavy/Light	D5: Heavy/Light Count	D5: Heavy/Light Variability [%]	A2	IonScore A2	Exp Value A2	B2	IonScore B2	Exp Value B2	C2	IonScore C2	Exp Value C2	D2	IonScore D2	Exp Value D2	# Missed Cleavages
	AASADSTTEGTPADGFTVLSTK	1	1	1	O75367	K22(Label:13C(6)15N(2))	2135.02	33806602	0	0	0	2.31093	1											High	64.9	4.65975e-06										0
	GVTIASGGVLPNIHPELLAK	1	1	1	O75367	K20(Label:13C(6)15N(2))	1994.15	3.96609e+07	0	0	0	2.41788	1											High	53.06	1.87838e-05										0
P06899	Histone H2B type 1-J OS=Homo sapiens GN=HIST1H2BJ PE=1 SV=3 - [H2B1J_HUMAN]	2.34591		0.647432		26.98	8	2	4	19	2.83346e+08	0	2.48179e+08	0	1				2	10.5372			350.773	26.19	3	7					521.944	26.98	4	12					126	13.8956	10.3159
	Sequence	# PSMs	# Proteins	# Protein Groups	Protein Group Accessions	Modifications	MH+ [Da]	A5: Area	B5: Area	C5: Area	D5: Area	A5: Heavy/Light	A5: Heavy/Light Count	A5: Heavy/Light Variability [%]	B5: Heavy/Light	B5: Heavy/Light Count	B5: Heavy/Light Variability [%]	C5: Heavy/Light	C5: Heavy/Light Count	C5: Heavy/Light Variability [%]	D5: Heavy/Light	D5: Heavy/Light Count	D5: Heavy/Light Variability [%]	A2	IonScore A2	Exp Value A2	B2	IonScore B2	Exp Value B2	C2	IonScore C2	Exp Value C2	D2	IonScore D2	Exp Value D2	# Missed Cleavages
	AMGIMNSFVNDIFER	7	14	2	O60814;P06899	M2(Oxidation); M5(Oxidation); R15(Label:13C(6))	1781.83	2.69771e+08	0	1.66517e+08	0													High	110.8	1.26428e-10				High	95.16	4.6328e-09				0
	AMGIMNSFVNDIFER	6	14	2	O60814;P06899	M2(Oxidation); M5(Oxidation)	1775.81	8.69981e+07	0	1.73225e+08	0													High	70.87	9.8625e-07				High	82.29	7.46604e-08				0
	LLLPGELAK	2	15	2	O60814;P06899	K9(Label:13C(6)15N(2))	961.616	5.45689e+08	0	3.44918e+08	0													High	45.5	0.000152193				High	36.48	0.00122573				0
	ESYSIYVYK	1	7	1	P06899	K9(Label:13C(6)15N(2))	1159.57	3.45776e+07	0	0	0	2.34591	1											Medium	29.87	0.0176711										0
	KESYSIYVYK	1	7	1	P06899		1279.65	0	0	3.48274e+07	0							0.603133	1											High	44.43	0.000668873				1
	LLLPGELAK	1	15	2	O60814;P06899		953.602	0	0	5.36484e+08	0																			High	37.71	0.00112673				0
	ESYSIYVYK	1	7	1	P06899		1151.56	0	0	2.60256e+07	0							0.694984	1											Medium	29.54	0.0175654				0
P62266	40S ribosomal protein S23 OS=Homo sapiens GN=RPS23 PE=1 SV=3 - [RS23_HUMAN]	2.28196		0.414629		30.07	1	5	5	20	7.10772e+08	0	6.03472e+08	0	6	3.18408			5	5.17578			359.105	30.07	5	13					222.682	29.37	4	7					143	15.7977	10.4917
	Sequence	# PSMs	# Proteins	# Protein Groups	Protein Group Accessions	Modifications	MH+ [Da]	A5: Area	B5: Area	C5: Area	D5: Area	A5: Heavy/Light	A5: Heavy/Light Count	A5: Heavy/Light Variability [%]	B5: Heavy/Light	B5: Heavy/Light Count	B5: Heavy/Light Variability [%]	C5: Heavy/Light	C5: Heavy/Light Count	C5: Heavy/Light Variability [%]	D5: Heavy/Light	D5: Heavy/Light Count	D5: Heavy/Light Variability [%]	A2	IonScore A2	Exp Value A2	B2	IonScore B2	Exp Value B2	C2	IonScore C2	Exp Value C2	D2	IonScore D2	Exp Value D2	# Missed Cleavages
	VANVSLLALYK	2	1	1	P62266	K11(Label:13C(6)15N(2))	1198.73	9.4471e+08	0	0	0	2.28154	1											High	71.26	5.98536e-07										0
	KGHAVGDIPGVR	3	1	1	P62266	K1(Label:13C(6)15N(2)); R12(Label:13C(6))	1219.71	4.11619e+08	0	1.62814e+08	0	2.31265	2	1.95391										High	53.48	6.10294e-05				Medium	28.05	0.0216995				1
	ANPFGGASHAK	2	1	1	P62266		1056.52	3.52473e+08	0	6.26376e+08	0	2.20133	1					0.429349	1					High	47.31	0.000275884				High	45.64	0.000397066				0
	ANPFGGASHAK	2	1	1	P62266	K11(Label:13C(6)15N(2))	1064.53	7.75988e+08	0	0	0													High	44.88	0.00063392										0
	KAHLGTALK	1	1	1	P62266	K1(Label:13C(6)15N(2)); K9(Label:13C(6)15N(2))	954.604	8.2491e+07	0	0	0	2.3197	1											High	35.8	0.0014598										1
	AHLGTALK	2	1	1	P62266		810.481	1.01589e+08	0	145040632	0	2.20607	1					0.434111	1					High	33.35	0.00820726				Medium	26.53	0.0394638				0
	AHLGTALK	1	1	1	P62266	K8(Label:13C(6)15N(2))	818.495	2.24112e+08	0	0	0													High	32.92	0.00903594										0
	KGHAVGDIPGVR	4	1	1	P62266		1205.67	180213363	0	3.95976e+08	0							0.388902	2	8.26943				High	31.76	0.014303				High	39.41	0.0024514				1
	VANVSLLALYK	3	1	1	P62266		1190.72	4.14699e+08	0	7.88064e+08	0							0.414629	1					Medium	25.01	0.0365981				High	80.31	9.4973e-08				0
Q7Z7K6	Centromere protein V OS=Homo sapiens GN=CENPV PE=1 SV=1 - [CENPV_HUMAN]	2.26739		0.265532		18.18	1	3	3	6	1.82362e+07	0	18961997	0	3	5.95882			2	19.4679			172.493	18.18	3	4					89.3729	13.45	2	2					275	29.9271	9.72998
	Sequence	# PSMs	# Proteins	# Protein Groups	Protein Group Accessions	Modifications	MH+ [Da]	A5: Area	B5: Area	C5: Area	D5: Area	A5: Heavy/Light	A5: Heavy/Light Count	A5: Heavy/Light Variability [%]	B5: Heavy/Light	B5: Heavy/Light Count	B5: Heavy/Light Variability [%]	C5: Heavy/Light	C5: Heavy/Light Count	C5: Heavy/Light Variability [%]	D5: Heavy/Light	D5: Heavy/Light Count	D5: Heavy/Light Variability [%]	A2	IonScore A2	Exp Value A2	B2	IonScore B2	Exp Value B2	C2	IonScore C2	Exp Value C2	D2	IonScore D2	Exp Value D2	# Missed Cleavages
	SGASGASAAPAASAAAALAPSATR	1	1	1	Q7Z7K6	R24(Label:13C(6))	1991.02	2.09739e+07	0	0	0	2.26739	1											High	76.69	4.06078e-07										0
	SQAVEKPPSEKPR	1	1	1	Q7Z7K6	K6(Label:13C(6)15N(2)); K11(Label:13C(6)15N(2)); R13(Label:13C(6))	1474.83	4.1273e+06	0	0	0	2.17815	1											High	56.38	3.10695e-05										0
	LLLDTFEYQGLVK	1	1	1	Q7Z7K6	K13(Label:13C(6)15N(2))	1546.86	2.96075e+07	0	0	0	2.36363	1											High	40.79	0.00117549										0
	SGASGASAAPAASAAAALAPSATR	2	1	1	Q7Z7K6		1985	3.89634e+06	0	3.30197e+07	0							0.233141	1					High	38.65	0.00257906				High	65.37	5.44504e-06				0
	SQAVEKPPSEKPR	1	1	1	Q7Z7K6		1452.78	0	0	4.90428e+06	0							0.302422	1											High	39.01	0.00257486				0
Q13185	Chromobox protein homolog 3 OS=Homo sapiens GN=CBX3 PE=1 SV=4 - [CBX3_HUMAN]	2.26603				23.5	2	3	3	4	2.26381e+07	0	0	0	3	20.4939							201.163	23.5	3	4													183	20.7984	5.32568
	Sequence	# PSMs	# Proteins	# Protein Groups	Protein Group Accessions	Modifications	MH+ [Da]	A5: Area	B5: Area	C5: Area	D5: Area	A5: Heavy/Light	A5: Heavy/Light Count	A5: Heavy/Light Variability [%]	B5: Heavy/Light	B5: Heavy/Light Count	B5: Heavy/Light Variability [%]	C5: Heavy/Light	C5: Heavy/Light Count	C5: Heavy/Light Variability [%]	D5: Heavy/Light	D5: Heavy/Light Count	D5: Heavy/Light Variability [%]	A2	IonScore A2	Exp Value A2	B2	IonScore B2	Exp Value B2	C2	IonScore C2	Exp Value C2	D2	IonScore D2	Exp Value D2	# Missed Cleavages
	KVEEAEPEEFVVEK	1	1	1	Q13185	K1(Label:13C(6)15N(2)); K14(Label:13C(6)15N(2))	1677.85	1.30183e+07	0	0	0	1.97629	1											High	101.21	1.56664e-09										1
	IIGATDSSGELMFLMK	1	2	1	Q13185	M12(Oxidation); M15(Oxidation); K16(Label:13C(6)15N(2))	1752.86	4.98017e+07	0	0	0	2.26603	1											High	70.61	1.48592e-06										0
	WKDSDEADLVLAK	1	1	1	Q13185	K2(Label:13C(6)15N(2)); K13(Label:13C(6)15N(2))	1505.78	5.09432e+06	0	0	0	3.74304	1											High	36.47	0.00453102										1
	IIGATDSSGELMFLMK	1	2	1	Q13185	M12(Oxidation); M15(Oxidation)	1744.85	2.19775e+07	0	0	0													High	35.14	0.00522065										0
P04792	Heat shock protein beta-1 OS=Homo sapiens GN=HSPB1 PE=1 SV=2 - [HSPB1_HUMAN]	2.25228		0.4361		4.88	1	1	1	2	8.21209e+06	0	1.62838e+07	0	1				1				32.13	4.88	1	1					29.47	4.88	1	1					205	22.7685	6.40479
	Sequence	# PSMs	# Proteins	# Protein Groups	Protein Group Accessions	Modifications	MH+ [Da]	A5: Area	B5: Area	C5: Area	D5: Area	A5: Heavy/Light	A5: Heavy/Light Count	A5: Heavy/Light Variability [%]	B5: Heavy/Light	B5: Heavy/Light Count	B5: Heavy/Light Variability [%]	C5: Heavy/Light	C5: Heavy/Light Count	C5: Heavy/Light Variability [%]	D5: Heavy/Light	D5: Heavy/Light Count	D5: Heavy/Light Variability [%]	A2	IonScore A2	Exp Value A2	B2	IonScore B2	Exp Value B2	C2	IonScore C2	Exp Value C2	D2	IonScore D2	Exp Value D2	# Missed Cleavages
	LFDQAFGLPR	1	1	1	P04792	R10(Label:13C(6))	1169.64	8.21209e+06	0	0	0	2.25228	1											High	32.13	0.0120327										0
	LFDQAFGLPR	1	1	1	P04792		1163.62	0	0	1.62838e+07	0							0.4361	1											Medium	29.47	0.0263242				0
P46776	60S ribosomal protein L27a OS=Homo sapiens GN=RPL27A PE=1 SV=2 - [RL27A_HUMAN]	2.21871		0.422022		41.22	1	8	8	31	1.33181e+09	0	1.61425e+09	0	9	9.02991			9	4.29755			518.619	41.22	7	17					463.105	32.43	6	14					148	16.551	11.0044
	Sequence	# PSMs	# Proteins	# Protein Groups	Protein Group Accessions	Modifications	MH+ [Da]	A5: Area	B5: Area	C5: Area	D5: Area	A5: Heavy/Light	A5: Heavy/Light Count	A5: Heavy/Light Variability [%]	B5: Heavy/Light	B5: Heavy/Light Count	B5: Heavy/Light Variability [%]	C5: Heavy/Light	C5: Heavy/Light Count	C5: Heavy/Light Variability [%]	D5: Heavy/Light	D5: Heavy/Light Count	D5: Heavy/Light Variability [%]	A2	IonScore A2	Exp Value A2	B2	IonScore B2	Exp Value B2	C2	IonScore C2	Exp Value C2	D2	IonScore D2	Exp Value D2	# Missed Cleavages
	TGAAPIIDVVR	2	1	1	P46776		1111.65	8.99464e+08	0	1.96074e+09	0	2.10979	1					0.422022	1					High	72.16	7.69291e-07				High	60.11	1.50636e-05				0
	INFDKYHPGYFGK	4	1	1	P46776	K5(Label:13C(6)15N(2)); K13(Label:13C(6)15N(2))	1601.81	1.725e+09	0	1.00195e+09	0	2.27457	2	3.68813										High	64.61	7.36851e-06				Medium	29.85	0.0222556				1
	TGAAPIIDVVR	2	1	1	P46776	R11(Label:13C(6))	1117.66	1.89768e+09	0	8.27473e+08	0													High	61.68	7.09768e-06				High	55.93	2.80797e-05				0
	NQSFCPTVNLDK	2	1	1	P46776	C5(Methylthio)	1411.63	1.57782e+08	0	3.70768e+08	0	2.35775	1					0.40997	1					High	56.1	1.57101e-05				High	73.2	3.01537e-07				0
	INFDKYHPGYFGK	5	1	1	P46776		1585.78	7.77253e+08	0	2324559328	0							0.423883	2	2.55031				High	53.9	7.29211e-05				High	55.34	5.36582e-05				1
	LWTLVSEQTR	1	1	1	P46776	R10(Label:13C(6))	1238.68	3.09331e+08	0	0	0	2.20686	1											High	53.19	9.64264e-05										0
	NKTGAAPIIDVVR	5	1	1	P46776	K2(Label:13C(6)15N(2)); R13(Label:13C(6))	1367.82	2.87424e+08	0	235189356	0	2.45062	2	0.968952										High	50.53	5.88602e-05				High	39.27	0.000786723				1
	NQSFCPTVNLDK	1	1	1	P46776	C5(Methylthio); K12(Label:13C(6)15N(2))	1419.65	372759993	0	0	0													High	47.2	0.000190546										0
	LWTLVSEQTR	2	1	1	P46776		1232.66	1.40082e+08	0	2.3631e+08	0							0.381912	1					High	45.52	0.000579322				High	33.81	0.00921242				0
	RNQSFCPTVNLDK	1	1	1	P46776	R1(Label:13C(6)); C6(Methylthio); K13(Label:13C(6)15N(2))	1581.77	2.03027e+07	0	0	0	2.01777	1											High	35.52	0.00471313										1
	IKSVGGACVLVA	1	1	1	P46776	K2(Label:13C(6)15N(2)); C8(Methylthio)	1170.64	1.06587e+07	0	0	0	1.9785	1											Medium	27.79	0.0296087										1
	NQSFCPTVNLDKLWTLVSEQTR	2	1	1	P46776	C5(Methylthio)	2625.28	0	0	8.6194e+07	0							0.444831	2	2.18213										High	75.68	4.19114e-07				1
	NQSFCPTVNLDKLWTLVSEQTR	1	1	1	P46776	C5(Methylthio); K12(Label:13C(6)15N(2)); R22(Label:13C(6))	2639.31	0	0	5.36678e+06	0																			High	51.15	0.000115488				1
	NKTGAAPIIDVVR	2	1	1	P46776		1353.78	0	0	5.57466e+08	0							0.400529	2	8.69539										High	42.28	0.000671422				1
P62753	40S ribosomal protein S6 OS=Homo sapiens GN=RPS6 PE=1 SV=1 - [RS6_HUMAN]	2.2003		0.450597		41.77	2	14	14	40	9.02014e+08	0	1.18767e+09	0	14	8.20797			9	8.14587			674.984	41.77	14	22					542.983	33.73	10	18					249	28.663	10.8433
	Sequence	# PSMs	# Proteins	# Protein Groups	Protein Group Accessions	Modifications	MH+ [Da]	A5: Area	B5: Area	C5: Area	D5: Area	A5: Heavy/Light	A5: Heavy/Light Count	A5: Heavy/Light Variability [%]	B5: Heavy/Light	B5: Heavy/Light Count	B5: Heavy/Light Variability [%]	C5: Heavy/Light	C5: Heavy/Light Count	C5: Heavy/Light Variability [%]	D5: Heavy/Light	D5: Heavy/Light Count	D5: Heavy/Light Variability [%]	A2	IonScore A2	Exp Value A2	B2	IonScore B2	Exp Value B2	C2	IonScore C2	Exp Value C2	D2	IonScore D2	Exp Value D2	# Missed Cleavages
	MATEVAADALGEEWK	5	1	1	P62753	M1(Oxidation); K15(Label:13C(6)15N(2))	1644.76	6.72295e+08	0	1.98386e+08	0	2.23902	1											High	103.35	5.06307e-10				High	77.4	2.03806e-07				0
	MATEVAADALGEEWK	4	1	1	P62753	M1(Oxidation)	1636.75	3.00566e+08	0	4.71911e+08	0							0.420388	1					High	95.61	2.84407e-09				High	112.89	5.11473e-11				0
	MATEVAADALGEEWKGYVVR	3	1	1	P62753	M1(Oxidation)	2211.07	1.026e+08	0	2.56587e+08	0	2.39041	1					0.432228	1					High	78.45	1.96473e-07				High	39.92	0.0015177				1
	LNISFPATGCQK	2	1	1	P62753	C10(Methylthio)	1324.64	391961084	0	1.00495e+09	0	2.21216	1					0.450597	1					High	53.99	6.30459e-05				High	52.96	8.01732e-05				0
	DIPGLTDTTVPR	1	1	1	P62753	R12(Label:13C(6))	1290.7	2.67344e+08	0	0	0	2.18558	1											High	50.97	0.000161966										0
	MATEVAADALGEEWKGYVVR	2	1	1	P62753	M1(Oxidation); K15(Label:13C(6)15N(2)); R20(Label:13C(6))	2225.1	2.4546e+08	0	108904189	0	2.39743	1											High	50.29	0.000149197				High	32.17	0.00946509				1
	LNISFPATGCQK	3	1	1	P62753	C10(Methylthio); K12(Label:13C(6)15N(2))	1332.65	8.68318e+08	0	4.52753e+08	0													High	48.06	0.000250104				High	47.31	0.000290746				0
	LIEVDDER	2	1	1	P62753		988.492	5.53106e+08	0	1.45807e+09	0	2.10706	1											High	47.64	0.000284969				High	52.47	9.34295e-05				0
	LIEVDDER	2	1	1	P62753	R8(Label:13C(6))	994.51	1.16543e+09	0	2.0353e+09	0													High	36.11	0.00437158				High	31.02	0.0139555				0
	ISGGNDKQGFPMK	1	1	1	P62753	K7(Label:13C(6)15N(2)); M12(Oxidation); K13(Label:13C(6)15N(2))	1410.7	1.63777e+07	0	0	0	0.947463	1											High	35.7	0.00510046										1
	LFNLSK	1	1	1	P62753	K6(Label:13C(6)15N(2))	729.437	1.20335e+08	0	0	0	2.39965	1											High	34.01	0.00778495										0
	KLFNLSK	1	1	1	P62753	K1(Label:13C(6)15N(2)); K7(Label:13C(6)15N(2))	865.545	217216300	0	0	0	2.34051	1											High	31.86	0.00348621										1
	NKEEAAEYAK	1	1	1	P62753		1152.55	9.705e+07	0	0	0	2.09558	1											High	31.64	0.00853433										1
	MKLNISFPATGCQK	1	1	1	P62753	M1(Oxidation); C12(Methylthio)	1599.77	1.10411e+07	0	0	0	1.30268	1											High	29.02	0.0194237										1
	LFNLSKEDDVR	1	1	1	P62753	K6(Label:13C(6)15N(2)); R11(Label:13C(6))	1349.72	3.97531e+08	0	0	0	2.18849	1											Medium	28.96	0.0257291										1
	GHSCYRPR	1	1	1	P62753	C4(Methylthio); R6(Label:13C(6)); R8(Label:13C(6))	1033.48	4.16828e+07	0	0	0	2.23522	1											High	28.73	0.0139996										0
	LIEVDDERK	1	1	1	P62753	R8(Label:13C(6)); K9(Label:13C(6)15N(2))	1130.62	4.77442e+07	0	0	0	1.99363	1											Medium	26.2	0.0561327										1
	RLSSLR	2	2	1	P62753	R1(Label:13C(6)); R6(Label:13C(6))	743.491	8.03764e+07	0	1.38156e+07	0													Medium	25.35	0.0420109				High	30.14	0.0139432				1
	ISGGNDKQGFPMK	1	1	1	P62753	M12(Oxidation)	1394.67	0	0	5.12383e+07	0							0.479097	1											High	46.26	0.000341875				1
	DIPGLTDTTVPR	1	1	1	P62753		1284.68	0	0	1.6986e+08	0							0.426546	1											High	41.38	0.00156473				0
	LFNLSK	1	1	1	P62753		721.423	0	0	8.8915e+07	0							0.476174	1											High	38.62	0.00198549				0
	MKLNISFPATGCQK	1	1	1	P62753	M1(Oxidation); K2(Label:13C(6)15N(2)); C12(Methylthio); K14(Label:13C(6)15N(2))	1615.79	0	0	2.25376e+07	0							0.534522	1											High	32.58	0.00979937				1
	RLSSLR	1	2	1	P62753		731.451	0	0	3.18117e+07	0							0.436677	1											High	30.98	0.00642386				1
	LFNLSKEDDVR	1	1	1	P62753		1335.69	0	0	5.22755e+08	0							0.452995	1											Medium	30.49	0.0192507				1
Q5SSJ5	Heterochromatin protein 1-binding protein 3 OS=Homo sapiens GN=HP1BP3 PE=1 SV=1 - [HP1B3_HUMAN]	2.19354		0.48579		13.92	1	7	7	16	1.19661e+08	0	9.89869e+07	0	6	1.8843			5	7.65334			204.132	11.93	6	7					261.553	10.13	5	9					553	61.1693	9.67139
	Sequence	# PSMs	# Proteins	# Protein Groups	Protein Group Accessions	Modifications	MH+ [Da]	A5: Area	B5: Area	C5: Area	D5: Area	A5: Heavy/Light	A5: Heavy/Light Count	A5: Heavy/Light Variability [%]	B5: Heavy/Light	B5: Heavy/Light Count	B5: Heavy/Light Variability [%]	C5: Heavy/Light	C5: Heavy/Light Count	C5: Heavy/Light Variability [%]	D5: Heavy/Light	D5: Heavy/Light Count	D5: Heavy/Light Variability [%]	A2	IonScore A2	Exp Value A2	B2	IonScore B2	Exp Value B2	C2	IonScore C2	Exp Value C2	D2	IonScore D2	Exp Value D2	# Missed Cleavages
	LEDVLPLAFTR	2	1	1	Q5SSJ5	R11(Label:13C(6))	1279.74	1.75475e+08	0	9.1506e+07	0	2.2646	1					0.48579	1					High	66.51	2.94832e-06				High	39.79	0.00146936				0
	ALPLIVGAQLIHADK	2	1	1	Q5SSJ5		1558.93	2.74122e+07	0	38207730	0	2.15309	1					0.431099	1					High	62.5	2.67112e-06				High	40.03	0.000590904				0
	KYVSQYYPK	2	1	1	Q5SSJ5	K1(Label:13C(6)15N(2)); K9(Label:13C(6)15N(2))	1191.63	1.29523e+08	0	7.36996e+07	0	2.03224	1					0.523751	1					High	46.47	0.000501568				High	47.59	0.00038581				1
	YPSLELER	1	1	1	Q5SSJ5	R8(Label:13C(6))	1012.54	2.8112e+07	0	0	0	2.20851	1											High	37.71	0.00302439										0
	GKGASGSFVVVQK	1	1	1	Q5SSJ5	K2(Label:13C(6)15N(2)); K13(Label:13C(6)15N(2))	1279.73	5.39862e+07	0	0	0	2.20124	1											High	32.13	0.00897093										1
	LEDVLPLAFTR	1	1	1	Q5SSJ5		1273.71	7.69328e+07	0	0	0													Medium	26.86	0.0314246										0
	MDAILTEAIK	3	1	1	Q5SSJ5	M1(Oxidation)	1120.59	3.30737e+07	0	6.47396e+07	0	2.18586	1					0.461384	1					Medium	24.97	0.0721221				High	34.13	0.00867394				0
	SSAVDPEPQVKLEDVLPLAFTR	1	1	1	Q5SSJ5	K11(Label:13C(6)15N(2)); R22(Label:13C(6))	2425.33	0	0	8.23945e+06	0							0.495644	1											High	67.51	1.42822e-06				1
	SSAVDPEPQVKLEDVLPLAFTR	2	1	1	Q5SSJ5		2411.28	0	0	1.7685e+07	0																			High	47.33	0.00022746				1
	KYVSQYYPK	1	1	1	Q5SSJ5		1175.61	0	0	140715049	0																			High	31.98	0.013438				1
Q14684	Ribosomal RNA processing protein 1 homolog B OS=Homo sapiens GN=RRP1B PE=1 SV=3 - [RRP1B_HUMAN]	2.18279		0.59637		6.73	1	5	5	7	1.61237e+07	0	1.05504e+07	0	2	22.245			4	12.1977			71.2143	3.96	2	2					183.024	5.28	4	5					758	84.3752	9.75928
	Sequence	# PSMs	# Proteins	# Protein Groups	Protein Group Accessions	Modifications	MH+ [Da]	A5: Area	B5: Area	C5: Area	D5: Area	A5: Heavy/Light	A5: Heavy/Light Count	A5: Heavy/Light Variability [%]	B5: Heavy/Light	B5: Heavy/Light Count	B5: Heavy/Light Variability [%]	C5: Heavy/Light	C5: Heavy/Light Count	C5: Heavy/Light Variability [%]	D5: Heavy/Light	D5: Heavy/Light Count	D5: Heavy/Light Variability [%]	A2	IonScore A2	Exp Value A2	B2	IonScore B2	Exp Value B2	C2	IonScore C2	Exp Value C2	D2	IonScore D2	Exp Value D2	# Missed Cleavages
	VGDGDLSAEEIPENEVSLR	1	1	1	Q14684	R19(Label:13C(6))	2034.99	1.3505e+07	0	0	0	2.53156	1											High	56.74	3.2305e-05										0
	SILVSPTGPSR	1	1	1	Q14684	R11(Label:13C(6))	1119.64	1.87424e+07	0	0	0	1.88207	1											High	29.33	0.0194857										0
	GSPTGGAQLLKR	1	1	1	Q14684		1184.67	0	0	4794258	0							0.649617	1											High	63.08	8.7583e-06				1
	VGDGDLSAEEIPENEVSLR	2	1	1	Q14684		2028.97	0	0	1.08254e+07	0							0.54091	1											High	56.16	3.57102e-05				0
	VGDGDLSAEEIPENEVSLRR	1	1	1	Q14684	R19(Label:13C(6)); R20(Label:13C(6))	2197.11	0	0	1.29061e+07	0							0.645017	1											High	45.07	0.000516545				1
	KVTFGLNR	1	1	1	Q14684	K1(Label:13C(6)15N(2)); R8(Label:13C(6))	948.578	0	0	7.9197e+06	0							0.551392	1											Medium	26.53	0.0212326				1
P08670	Vimentin OS=Homo sapiens GN=VIM PE=1 SV=4 - [VIME_HUMAN]	2.16198		0.497806		23.61	1	8	8	12	1.86045e+07	0	4.12798e+07	0	2	6.8357			6	15.4836			148.868	7.94	3	4					200.818	21.24	7	8					466	53.6191	5.12256
	Sequence	# PSMs	# Proteins	# Protein Groups	Protein Group Accessions	Modifications	MH+ [Da]	A5: Area	B5: Area	C5: Area	D5: Area	A5: Heavy/Light	A5: Heavy/Light Count	A5: Heavy/Light Variability [%]	B5: Heavy/Light	B5: Heavy/Light Count	B5: Heavy/Light Variability [%]	C5: Heavy/Light	C5: Heavy/Light Count	C5: Heavy/Light Variability [%]	D5: Heavy/Light	D5: Heavy/Light Count	D5: Heavy/Light Variability [%]	A2	IonScore A2	Exp Value A2	B2	IonScore B2	Exp Value B2	C2	IonScore C2	Exp Value C2	D2	IonScore D2	Exp Value D2	# Missed Cleavages
	FADLSEAANR	2	1	1	P08670		1093.52	1.35142e+07	0	32678569	0	2.26387	1					0.509467	1					High	70.49	1.24616e-06				High	55.15	4.23107e-05				0
	FADLSEAANR	2	1	1	P08670	R10(Label:13C(6))	1099.54	3.07882e+07	0	1.66486e+07	0													High	45.03	0.00049306				High	37.6	0.00296295				0
	DGQVINETSQHHDDLE	2	1	1	P08670		1836.8	1.64592e+07	0	1.64549e+07	0													High	42.95	0.000370103				High	31.46	0.00535872				0
	EEAENTLQSFR	1	1	1	P08670	R11(Label:13C(6))	1329.63	8566062	0	0	0	2.06468	1											High	38.79	0.0018366										0
	KLHEEEIQELQAQIQEQHVQIDVDVSKPDLTAALR	1	1	1	P08670		4051.11	0	0	1.34782e+07	0							0.394203	1											High	46.72	9.36381e-05				1
	LGDLYEEEMR	1	1	1	P08670	M9(Oxidation); R10(Label:13C(6))	1276.58	0	0	1.31525e+07	0							0.535903	1											High	34.45	0.00349949				0
	SLYASSPGGVYATR	1	1	1	P08670		1428.71	0	0	66087603	0							0.486413	1											High	33.56	0.00775377				0
	ILLAELEQLKGQGK	1	1	1	P08670		1539.91	0	0	8.26575e+06	0							0.346636	1											High	32.83	0.00330959				1
	ILLAELEQLK	1	1	1	P08670		1169.71	0	0	2.50732e+07	0							0.569127	1											Medium	25.36	0.020375				0
P61247	40S ribosomal protein S3a OS=Homo sapiens GN=RPS3A PE=1 SV=2 - [RS3A_HUMAN]	2.11743		0.392639		52.65	1	15	15	63	4.89606e+08	0	911576077	0	16	3.77544			14	8.82973			1338.48	52.65	15	33					1224.08	46.21	12	30					264	29.9257	9.72998
	Sequence	# PSMs	# Proteins	# Protein Groups	Protein Group Accessions	Modifications	MH+ [Da]	A5: Area	B5: Area	C5: Area	D5: Area	A5: Heavy/Light	A5: Heavy/Light Count	A5: Heavy/Light Variability [%]	B5: Heavy/Light	B5: Heavy/Light Count	B5: Heavy/Light Variability [%]	C5: Heavy/Light	C5: Heavy/Light Count	C5: Heavy/Light Variability [%]	D5: Heavy/Light	D5: Heavy/Light Count	D5: Heavy/Light Variability [%]	A2	IonScore A2	Exp Value A2	B2	IonScore B2	Exp Value B2	C2	IonScore C2	Exp Value C2	D2	IonScore D2	Exp Value D2	# Missed Cleavages
	VFEVSLADLQNDEVAFRK	4	1	1	P61247	R17(Label:13C(6)); K18(Label:13C(6)15N(2))	2094.1	3.6538e+07	0	1.07288e+08	0	2.29626	1											High	97.29	2.65959e-09				High	119.23	1.79098e-11				1
	VFEVSLADLQNDEVAFRK	4	1	1	P61247		2080.07	1.56427e+07	0	2.72728e+08	0							0.363423	2	12.179				High	85.7	4.69673e-08				High	135.83	4.55822e-13				1
	LMELHGEGSSSGK	4	1	1	P61247	M2(Oxidation); K13(Label:13C(6)15N(2))	1355.63	3.89576e+08	0	1.70546e+08	0	2.15372	2	1.02604										High	83.84	4.66744e-08				High	64.87	3.76341e-06				0
	VFEVSLADLQNDEVAFR	2	1	1	P61247		1951.97	8.22e+07	0	342308184	0	2.16462	1					0.369172	1					High	83.79	6.91509e-08				High	56.13	4.29055e-05				0
	LMELHGEGSSSGK	4	1	1	P61247	M2(Oxidation)	1347.62	1.68031e+08	0	4.35293e+08	0							0.403938	2	4.34728				High	78.86	1.12465e-07				High	70.38	7.60463e-07				0
	EVQTNDLKEVVNK	2	1	1	P61247	K8(Label:13C(6)15N(2)); K13(Label:13C(6)15N(2))	1531.83	1.42098e+08	0	1.17745e+08	0	2.39179	1											High	77.97	3.23166e-07				High	72.88	1.04591e-06				1
	TSYAQHQQVR	2	1	1	P61247		1217.6	1.49768e+07	0	0	0	2.09429	1											High	72.01	1.13941e-06										0
	ACQSIYPLHDVFVR	3	1	1	P61247	C2(Methylthio)	1693.82	79252464	0	968048135	0	2.60023	1					0.38737	1					High	69.71	1.83877e-06				High	47.81	0.000282309				0
	KTSYAQHQQVR	2	1	1	P61247		1345.69	8.52377e+06	0	1.86156e+07	0	1.97258	1											High	60.73	1.76241e-05				High	44.94	0.000657285				1
	ADGYEPPVQESV	2	1	1	P61247		1290.58	5.31789e+08	0	8.75122e+08	0													High	58.29	1.26755e-05				High	36.66	0.00175856				0
	KTSYAQHQQVR	2	1	1	P61247	K1(Label:13C(6)15N(2)); R11(Label:13C(6))	1359.73	1.68766e+07	0	6.16183e+06	0							0.331003	1					High	58.28	2.89014e-05				High	64.42	7.37276e-06				1
	APAMFNIR	7	1	1	P61247	M4(Oxidation)	935.475	2.31291e+08	0	8.91558e+08	0	2.06782	2	0.487847				0.40603	2	4.10343				High	56.36	3.87271e-05				High	58.07	2.46409e-05				0
	APAMFNIR	5	1	1	P61247	M4(Oxidation); R8(Label:13C(6))	941.494	4.79844e+08	0	3.72716e+08	0													High	55.13	5.92321e-05				High	49.92	0.000198625				0
	NCLTNFHGMDLTR	3	1	1	P61247	C2(Methylthio); M9(Oxidation); R13(Label:13C(6))	1589.69	46588711	0	2.35904e+07	0	1.72832	1					0.366389	1					High	54.64	1.76932e-05				High	34.57	0.0017457				0
	ACQSIYPLHDVFVR	3	1	1	P61247	C2(Methylthio); R14(Label:13C(6))	1699.84	2.66201e+08	0	3.75223e+08	0													High	54.42	6.34274e-05				High	33.78	0.0079152				0
	EVQTNDLKEVVNK	3	1	1	P61247		1515.8	5.91293e+07	0	3.32015e+08	0							0.354636	1					High	53.77	9.25569e-05				High	77.42	3.97589e-07				1
	TSYAQHQQVR	1	1	1	P61247	R10(Label:13C(6))	1223.62	27897956	0	0	0													High	51.1	0.000182418										0
	LITEDVQGK	1	1	1	P61247	K9(Label:13C(6)15N(2))	1010.56	4.14467e+08	0	0	0	2.08557	1											High	45.6	0.000527435										0
	LIPDSIGKDIEK	1	1	1	P61247	K8(Label:13C(6)15N(2)); K12(Label:13C(6)15N(2))	1343.77	4.57185e+08	0	0	0	2.29308	1											High	44.25	0.000475434										1
	LIPDSIGKDIEK	2	1	1	P61247		1327.75	199303428	0	7.72153e+08	0							0.393008	1					High	39.63	0.00199274				High	55.91	4.65454e-05				1
	TTDGYLLR	1	1	1	P61247		938.492	2.894e+07	0	0	0	2.0962	1											High	38.61	0.00241012										0
	VVDPFSK	1	1	1	P61247	K7(Label:13C(6)15N(2))	799.443	3.27416e+08	0	0	0	2.19155	1											High	32.87	0.00836595										0
	VFEVSLADLQNDEVAFR	1	1	1	P61247	R17(Label:13C(6))	1957.99	177931646	0	0	0													Medium	26.85	0.0378997										0
	KVVDPFSK	1	1	1	P61247	K1(Label:13C(6)15N(2)); K8(Label:13C(6)15N(2))	935.55	1.67679e+08	0	0	0	2.07087	1											Medium	25.81	0.0358206										1
	KVVDPFSK	1	1	1	P61247		919.522	0	0	286829947	0							0.419404	1											High	33.4	0.00822759				1
	VVDPFSK	1	1	1	P61247		791.428	0	0	4.8916e+08	0							0.400706	1											High	29.11	0.0190867				0
Q96J01	THO complex subunit 3 OS=Homo sapiens GN=THOC3 PE=1 SV=1 - [THOC3_HUMAN]	2.10095				2.85	1	1	1	1	1.9232e+07	0	0	0	1								31.13	2.85	1	1						0							351	38.7468	6.0874
	Sequence	# PSMs	# Proteins	# Protein Groups	Protein Group Accessions	Modifications	MH+ [Da]	A5: Area	B5: Area	C5: Area	D5: Area	A5: Heavy/Light	A5: Heavy/Light Count	A5: Heavy/Light Variability [%]	B5: Heavy/Light	B5: Heavy/Light Count	B5: Heavy/Light Variability [%]	C5: Heavy/Light	C5: Heavy/Light Count	C5: Heavy/Light Variability [%]	D5: Heavy/Light	D5: Heavy/Light Count	D5: Heavy/Light Variability [%]	A2	IonScore A2	Exp Value A2	B2	IonScore B2	Exp Value B2	C2	IonScore C2	Exp Value C2	D2	IonScore D2	Exp Value D2	# Missed Cleavages
	YVLGMQELFR	1	1	1	Q96J01	M5(Oxidation); R10(Label:13C(6))	1277.66	1.9232e+07	0	0	0	2.10095	1											High	31.13	0.0158806										0
P51116	Fragile X mental retardation syndrome-related protein 2 OS=Homo sapiens GN=FXR2 PE=1 SV=2 - [FXR2_HUMAN]	2.08155				3.71	2	1	2	2	4.29814e+07	0	0	0	1								100.243	3.71	2	2						0							673	74.178	6.22705
	Sequence	# PSMs	# Proteins	# Protein Groups	Protein Group Accessions	Modifications	MH+ [Da]	A5: Area	B5: Area	C5: Area	D5: Area	A5: Heavy/Light	A5: Heavy/Light Count	A5: Heavy/Light Variability [%]	B5: Heavy/Light	B5: Heavy/Light Count	B5: Heavy/Light Variability [%]	C5: Heavy/Light	C5: Heavy/Light Count	C5: Heavy/Light Variability [%]	D5: Heavy/Light	D5: Heavy/Light Count	D5: Heavy/Light Variability [%]	A2	IonScore A2	Exp Value A2	B2	IonScore B2	Exp Value B2	C2	IonScore C2	Exp Value C2	D2	IonScore D2	Exp Value D2	# Missed Cleavages
	AGYSTDESSSSSLHATR	1	1	1	P51116	R17(Label:13C(6))	1761.79	5.40066e+06	0	0	0	2.08155	1											High	84.07	3.56485e-08										0
	LQIDEQLR	1	3	2	P51116;P51114	R8(Label:13C(6))	1020.58	8.05621e+07	0	0	0													High	34.45	0.0068913										0
P52272	Heterogeneous nuclear ribonucleoprotein M OS=Homo sapiens GN=HNRNPM PE=1 SV=3 - [HNRPM_HUMAN]	2.04787		0.609458		23.7	1	12	12	36	1.24976e+08	0	1.31525e+08	0	9	2.14777			9	7.034			891.853	22.6	11	20					557.239	18.77	9	16					730	77.4643	8.70459
	Sequence	# PSMs	# Proteins	# Protein Groups	Protein Group Accessions	Modifications	MH+ [Da]	A5: Area	B5: Area	C5: Area	D5: Area	A5: Heavy/Light	A5: Heavy/Light Count	A5: Heavy/Light Variability [%]	B5: Heavy/Light	B5: Heavy/Light Count	B5: Heavy/Light Variability [%]	C5: Heavy/Light	C5: Heavy/Light Count	C5: Heavy/Light Variability [%]	D5: Heavy/Light	D5: Heavy/Light Count	D5: Heavy/Light Variability [%]	A2	IonScore A2	Exp Value A2	B2	IonScore B2	Exp Value B2	C2	IonScore C2	Exp Value C2	D2	IonScore D2	Exp Value D2	# Missed Cleavages
	GNFGGSFAGSFGGAGGHAPGVAR	2	1	1	P52272	R23(Label:13C(6))	2040.96	1.16918e+07	0	0	0	2.21953	1											High	131.82	7.4973e-13										0
	GNFGGSFAGSFGGAGGHAPGVAR	2	1	1	P52272		2034.94	4.07177e+06	0	1.3312e+07	0							0.630479	1					High	101.82	6.77388e-10				High	48.23	0.000178122				0
	GIGMGNIGPAGMGMEGIGFGINK	2	1	1	P52272	M4(Oxidation); M12(Oxidation); M14(Oxidation); K23(Label:13C(6)15N(2))	2234.05	4.0709e+07	0	31246084	0	2.04787	1											High	78.08	1.80492e-07				High	36.06	0.00282426				0
	GIGMGNIGPAGMGMEGIGFGINK	2	1	1	P52272	M4(Oxidation); M12(Oxidation); M14(Oxidation)	2226.04	18913130	0	5.37565e+07	0							0.581252	1					High	76.5	2.32827e-07				High	86.25	2.6678e-08				0
	MGLAMGGGGGASFDR	2	1	1	P52272	M1(Oxidation); M5(Oxidation); R15(Label:13C(6))	1421.62	89436081	0	8.89998e+07	0	2.03954	1											High	72.78	2.8734e-07				High	51.46	3.82256e-05				0
	MGGMEGPFGGGMENMGR	3	1	1	P52272	M1(Oxidation); M4(Oxidation); M12(Oxidation); M15(Oxidation)	1778.66	2.28427e+07	0	7.89608e+07	0	2.03555	1											High	65.62	1.00323e-06				High	46.06	9.80712e-05				0
	MGAGMGFGLER	1	1	1	P52272	M1(Oxidation); M5(Oxidation); R11(Label:13C(6))	1163.52	7.51203e+07	0	0	0	2.09534	1											High	64.11	2.96935e-06										0
	MGGMEGPFGGGMENMGR	4	1	1	P52272	M1(Oxidation); M4(Oxidation); M12(Oxidation); M15(Oxidation); R17(Label:13C(6))	1784.68	4.64974e+07	0	4.50877e+07	0							0.57442	1					High	63.88	1.49761e-06				High	63.16	1.91224e-06				0
	MGAGMGFGLER	3	1	1	P52272	M1(Oxidation); M5(Oxidation)	1157.5	3.47847e+07	0	113373326	0							0.600934	1					High	63.57	2.70318e-06				High	58.84	8.03295e-06				0
	MGPAMGPALGAGIER	1	1	1	P52272	M1(Oxidation); M5(Oxidation); R15(Label:13C(6))	1465.73	1.28008e+08	0	0	0													High	50.54	0.000168227										0
	MGPAMGPALGAGIER	2	1	1	P52272	M1(Oxidation); M5(Oxidation)	1459.7	3.60571e+07	0	131843011	0							0.673243	1					High	47.4	0.000252938				High	59.23	1.85665e-05				0
	MVPAGMGAGLER	2	1	1	P52272	M1(Oxidation); M6(Oxidation); R12(Label:13C(6))	1226.59	8.85247e+07	0	7.16641e+07	0	3.31554	1					0.592641	1					High	45.73	0.000442383				Medium	27.37	0.0306913				0
	LGSTVFVANLDYK	3	1	1	P52272		1426.76	9.82761e+06	0	1.70292e+07	0	2.02044	1					0.666011	1					High	41.6	0.00135945				High	46.88	0.000404079				0
	INEILSNALK	1	1	1	P52272	K10(Label:13C(6)15N(2))	1122.66	2.62342e+07	0	0	0													High	40.9	0.00109732										0
	AFITNIPFDVK	1	1	1	P52272		1264.69	2.12049e+07	0	0	0	1.97167	1											High	39.98	0.00195398										0
	MGLAMGGGGGASFDR	3	1	1	P52272	M1(Oxidation); M5(Oxidation)	1415.6	45209747	0	1.49358e+08	0							0.609458	1					High	38.12	0.000755433				High	63.78	2.05209e-06				0
	MGPLGLDHMASSIER	1	1	1	P52272	M1(Oxidation); M9(Oxidation); R15(Label:13C(6))	1651.78	1.57483e+08	0	0	0	2.07775	1											Medium	26.99	0.0256982										0
	KACQIFVR	1	1	1	P52272	C3(Methylthio)	1010.53	0	0	1.49267e+07	0							0.706472	1											High	37.94	0.00303712				1
Q9BYG3	MKI67 FHA domain-interacting nucleolar phosphoprotein OS=Homo sapiens GN=NIFK PE=1 SV=1 - [MK67I_HUMAN]	2.04585				4.78	1	1	1	2	1.00938e+07	0	0	0	1								72.77	4.78	1	2													293	34.201	9.87646
	Sequence	# PSMs	# Proteins	# Protein Groups	Protein Group Accessions	Modifications	MH+ [Da]	A5: Area	B5: Area	C5: Area	D5: Area	A5: Heavy/Light	A5: Heavy/Light Count	A5: Heavy/Light Variability [%]	B5: Heavy/Light	B5: Heavy/Light Count	B5: Heavy/Light Variability [%]	C5: Heavy/Light	C5: Heavy/Light Count	C5: Heavy/Light Variability [%]	D5: Heavy/Light	D5: Heavy/Light Count	D5: Heavy/Light Variability [%]	A2	IonScore A2	Exp Value A2	B2	IonScore B2	Exp Value B2	C2	IonScore C2	Exp Value C2	D2	IonScore D2	Exp Value D2	# Missed Cleavages
	IVAETMNNYLFGER	2	1	1	Q9BYG3	M6(Oxidation); R14(Label:13C(6))	1678.82	1.00938e+07	0	0	0	2.04585	1											High	44.1	0.000673048										0
Q9NRX1	RNA-binding protein PNO1 OS=Homo sapiens GN=PNO1 PE=1 SV=1 - [PNO1_HUMAN]	2.04506				7.94	1	1	1	2	1.46194e+07	0	0	0	1								55.83	7.94	1	2													252	27.9069	9.72998
	Sequence	# PSMs	# Proteins	# Protein Groups	Protein Group Accessions	Modifications	MH+ [Da]	A5: Area	B5: Area	C5: Area	D5: Area	A5: Heavy/Light	A5: Heavy/Light Count	A5: Heavy/Light Variability [%]	B5: Heavy/Light	B5: Heavy/Light Count	B5: Heavy/Light Variability [%]	C5: Heavy/Light	C5: Heavy/Light Count	C5: Heavy/Light Variability [%]	D5: Heavy/Light	D5: Heavy/Light Count	D5: Heavy/Light Variability [%]	A2	IonScore A2	Exp Value A2	B2	IonScore B2	Exp Value B2	C2	IonScore C2	Exp Value C2	D2	IonScore D2	Exp Value D2	# Missed Cleavages
	RPVFPPLCGDGLLSGKEETR	2	1	1	Q9NRX1	R1(Label:13C(6)); C8(Methylthio); K16(Label:13C(6)15N(2)); R20(Label:13C(6))	2237.17	1.46194e+07	0	0	0	2.04506	1											High	36.65	0.00324408										1
Q9H7E2	Tudor domain-containing protein 3 OS=Homo sapiens GN=TDRD3 PE=1 SV=1 - [TDRD3_HUMAN]	2.00401				3.38	1	2	2	2	1.06378e+07	0	0	0	2	15.781							45.7043	3.38	2	2													651	73.1396	9.23193
	Sequence	# PSMs	# Proteins	# Protein Groups	Protein Group Accessions	Modifications	MH+ [Da]	A5: Area	B5: Area	C5: Area	D5: Area	A5: Heavy/Light	A5: Heavy/Light Count	A5: Heavy/Light Variability [%]	B5: Heavy/Light	B5: Heavy/Light Count	B5: Heavy/Light Variability [%]	C5: Heavy/Light	C5: Heavy/Light Count	C5: Heavy/Light Variability [%]	D5: Heavy/Light	D5: Heavy/Light Count	D5: Heavy/Light Variability [%]	A2	IonScore A2	Exp Value A2	B2	IonScore B2	Exp Value B2	C2	IonScore C2	Exp Value C2	D2	IonScore D2	Exp Value D2	# Missed Cleavages
	MGTLNVEEPK	1	1	1	Q9H7E2	M1(Oxidation); K10(Label:13C(6)15N(2))	1141.56	1.33577e+07	0	0	0	1.80284	1											High	34.69	0.00582457										0
	ILESSIPMEYAK	1	1	1	Q9H7E2	M8(Oxidation); K12(Label:13C(6)15N(2))	1404.71	7917802	0	0	0	2.22762	1											Medium	29.37	0.0232957										0
Q12986	Transcriptional repressor NF-X1 OS=Homo sapiens GN=NFX1 PE=1 SV=2 - [NFX1_HUMAN]	1.99066				0.89	1	1	1	1	1.03549e+07	0	0	0	1								35.27	0.89	1	1													1120	124.312	8.23584
	Sequence	# PSMs	# Proteins	# Protein Groups	Protein Group Accessions	Modifications	MH+ [Da]	A5: Area	B5: Area	C5: Area	D5: Area	A5: Heavy/Light	A5: Heavy/Light Count	A5: Heavy/Light Variability [%]	B5: Heavy/Light	B5: Heavy/Light Count	B5: Heavy/Light Variability [%]	C5: Heavy/Light	C5: Heavy/Light Count	C5: Heavy/Light Variability [%]	D5: Heavy/Light	D5: Heavy/Light Count	D5: Heavy/Light Variability [%]	A2	IonScore A2	Exp Value A2	B2	IonScore B2	Exp Value B2	C2	IonScore C2	Exp Value C2	D2	IonScore D2	Exp Value D2	# Missed Cleavages
	KGVLDGYGAR	1	1	1	Q12986	K1(Label:13C(6)15N(2)); R10(Label:13C(6))	1049.59	1.03549e+07	0	0	0	1.99066	1											High	35.27	0.00563131										1
Q9Y383	Putative RNA-binding protein Luc7-like 2 OS=Homo sapiens GN=LUC7L2 PE=1 SV=2 - [LC7L2_HUMAN]	1.97296		0.555179		6.63	1	2	2	2	10335644	0	4.9549e+06	0	1				1				43.57	3.83	1	1					49.1	2.81	1	1					392	46.4856	10.0083
	Sequence	# PSMs	# Proteins	# Protein Groups	Protein Group Accessions	Modifications	MH+ [Da]	A5: Area	B5: Area	C5: Area	D5: Area	A5: Heavy/Light	A5: Heavy/Light Count	A5: Heavy/Light Variability [%]	B5: Heavy/Light	B5: Heavy/Light Count	B5: Heavy/Light Variability [%]	C5: Heavy/Light	C5: Heavy/Light Count	C5: Heavy/Light Variability [%]	D5: Heavy/Light	D5: Heavy/Light Count	D5: Heavy/Light Variability [%]	A2	IonScore A2	Exp Value A2	B2	IonScore B2	Exp Value B2	C2	IonScore C2	Exp Value C2	D2	IonScore D2	Exp Value D2	# Missed Cleavages
	VEQLGAEGNVEESQK	1	1	1	Q9Y383	K15(Label:13C(6)15N(2))	1624.8	10335644	0	0	0	1.97296	1											High	43.57	0.000703267										0
	AMLDQLMGTSR	1	1	1	Q9Y383	M2(Oxidation); M7(Oxidation); R11(Label:13C(6))	1260.6	0	0	4.9549e+06	0							0.555179	1											High	49.1	0.000154399				0
O00425	Insulin-like growth factor 2 mRNA-binding protein 3 OS=Homo sapiens GN=IGF2BP3 PE=1 SV=2 - [IF2B3_HUMAN]	1.96356		0.595611		11.92	1	4	5	13	7.56144e+07	0	9.86787e+07	0	1				4	2.78115			136.663	5.7	2	4					248.513	11.92	5	9					579	63.6656	8.86572
	Sequence	# PSMs	# Proteins	# Protein Groups	Protein Group Accessions	Modifications	MH+ [Da]	A5: Area	B5: Area	C5: Area	D5: Area	A5: Heavy/Light	A5: Heavy/Light Count	A5: Heavy/Light Variability [%]	B5: Heavy/Light	B5: Heavy/Light Count	B5: Heavy/Light Variability [%]	C5: Heavy/Light	C5: Heavy/Light Count	C5: Heavy/Light Variability [%]	D5: Heavy/Light	D5: Heavy/Light Count	D5: Heavy/Light Variability [%]	A2	IonScore A2	Exp Value A2	B2	IonScore B2	Exp Value B2	C2	IonScore C2	Exp Value C2	D2	IonScore D2	Exp Value D2	# Missed Cleavages
	LYIGNLSENAAPSDLESIFK	4	1	1	O00425		2181.1	9.89979e+06	0	1.99377e+07	0	1.96356	1					0.826135	1					High	69.94	1.80476e-06				High	47.64	0.00031338				0
	MVIITGPPEAQFK	2	3	2	O00425;Q9NZI8	M1(Oxidation); K13(Label:13C(6)15N(2))	1454.78	1.41329e+08	0	9.50163e+07	0													High	44.52	0.000732855				High	37.22	0.00389773				0
	MVIITGPPEAQFK	3	3	2	O00425;Q9NZI8	M1(Oxidation)	1446.76	0	0	1.87201e+08	0													Medium	29.62	0.0235751				High	59.84	2.267e-05				0
	ITISPLQELTLYNPER	2	1	1	O00425		1887.02	0	0	7.38801e+07	0							0.589419	1											High	53.71	6.0435e-05				0
	KIQEILTQVK	1	1	1	O00425		1199.73	0	0	3.49553e+07	0							0.601868	1											High	31.57	0.00480672				1
	IPVSGPFLVK	1	1	1	O00425	K10(Label:13C(6)15N(2))	1064.66	0	0	3.10225e+07	0							0.57971	1											High	29.83	0.00857934				0
Q14011	Cold-inducible RNA-binding protein OS=Homo sapiens GN=CIRBP PE=1 SV=1 - [CIRBP_HUMAN]	1.92384		1.09824		12.21	1	1	1	2	3.85558e+06	0	1.16911e+07	0	1				1				63.8	12.21	1	1					30.48	12.21	1	1					172	18.6367	9.51025
	Sequence	# PSMs	# Proteins	# Protein Groups	Protein Group Accessions	Modifications	MH+ [Da]	A5: Area	B5: Area	C5: Area	D5: Area	A5: Heavy/Light	A5: Heavy/Light Count	A5: Heavy/Light Variability [%]	B5: Heavy/Light	B5: Heavy/Light Count	B5: Heavy/Light Variability [%]	C5: Heavy/Light	C5: Heavy/Light Count	C5: Heavy/Light Variability [%]	D5: Heavy/Light	D5: Heavy/Light Count	D5: Heavy/Light Variability [%]	A2	IonScore A2	Exp Value A2	B2	IonScore B2	Exp Value B2	C2	IonScore C2	Exp Value C2	D2	IonScore D2	Exp Value D2	# Missed Cleavages
	LFVGGLSFDTNEQSLEQVFSK	2	1	1	Q14011		2345.16	3.85558e+06	0	1.16911e+07	0	1.92384	1					1.09824	1					High	63.8	6.92003e-06				High	30.48	0.0149526				0
Q9Y520	Protein PRRC2C OS=Homo sapiens GN=PRRC2C PE=1 SV=4 - [PRC2C_HUMAN]	1.89256				1.21	1	1	1	1	2.87226e+07	0	0	0	1								27.71	1.21	1	1													2896	316.718	9.12939
	Sequence	# PSMs	# Proteins	# Protein Groups	Protein Group Accessions	Modifications	MH+ [Da]	A5: Area	B5: Area	C5: Area	D5: Area	A5: Heavy/Light	A5: Heavy/Light Count	A5: Heavy/Light Variability [%]	B5: Heavy/Light	B5: Heavy/Light Count	B5: Heavy/Light Variability [%]	C5: Heavy/Light	C5: Heavy/Light Count	C5: Heavy/Light Variability [%]	D5: Heavy/Light	D5: Heavy/Light Count	D5: Heavy/Light Variability [%]	A2	IonScore A2	Exp Value A2	B2	IonScore B2	Exp Value B2	C2	IonScore C2	Exp Value C2	D2	IonScore D2	Exp Value D2	# Missed Cleavages
	SQPAFMQSSLSQPSVVLSGTAIHNFPTVQHQELAK	1	1	1	Q9Y520	M6(Oxidation); K35(Label:13C(6)15N(2))	3788.9	2.87226e+07	0	0	0	1.89256	1											High	27.71	0.0163504										0
Q9BXS6	Nucleolar and spindle-associated protein 1 OS=Homo sapiens GN=NUSAP1 PE=1 SV=1 - [NUSAP_HUMAN]	1.87886		0.802447		4.54	1	2	2	4	2.34298e+07	0	2.07447e+07	0	1				2	22.3776			29.37	2.04	1	1					58.2076	4.54	2	3					441	49.4219	9.90576
	Sequence	# PSMs	# Proteins	# Protein Groups	Protein Group Accessions	Modifications	MH+ [Da]	A5: Area	B5: Area	C5: Area	D5: Area	A5: Heavy/Light	A5: Heavy/Light Count	A5: Heavy/Light Variability [%]	B5: Heavy/Light	B5: Heavy/Light Count	B5: Heavy/Light Variability [%]	C5: Heavy/Light	C5: Heavy/Light Count	C5: Heavy/Light Variability [%]	D5: Heavy/Light	D5: Heavy/Light Count	D5: Heavy/Light Variability [%]	A2	IonScore A2	Exp Value A2	B2	IonScore B2	Exp Value B2	C2	IonScore C2	Exp Value C2	D2	IonScore D2	Exp Value D2	# Missed Cleavages
	YSDLQNLAK	1	1	1	Q9BXS6	K9(Label:13C(6)15N(2))	1059.56	2.34298e+07	0	0	0	1.87886	1											Medium	29.37	0.0261859										0
	LSVASTPISQR	2	1	1	Q9BXS6	R11(Label:13C(6))	1164.66	0	0	22770419	0							0.691298	1											High	35.75	0.00461636				0
	YSDLQNLAK	1	1	1	Q9BXS6		1051.54	0	0	1.8719e+07	0							0.931467	1											Medium	24.88	0.0622542				0
P19388	DNA-directed RNA polymerases I, II, and III subunit RPABC1 OS=Homo sapiens GN=POLR2E PE=1 SV=4 - [RPAB1_HUMAN]	1.83555		0.779603		19.52	1	3	3	7	1.07974e+07	0	1.1187e+07	0	2	21.8382			2	1.19714			105.2	14.76	2	3					126.302	12.86	2	4					210	24.5357	5.94775
	Sequence	# PSMs	# Proteins	# Protein Groups	Protein Group Accessions	Modifications	MH+ [Da]	A5: Area	B5: Area	C5: Area	D5: Area	A5: Heavy/Light	A5: Heavy/Light Count	A5: Heavy/Light Variability [%]	B5: Heavy/Light	B5: Heavy/Light Count	B5: Heavy/Light Variability [%]	C5: Heavy/Light	C5: Heavy/Light Count	C5: Heavy/Light Variability [%]	D5: Heavy/Light	D5: Heavy/Light Count	D5: Heavy/Light Variability [%]	A2	IonScore A2	Exp Value A2	B2	IonScore B2	Exp Value B2	C2	IonScore C2	Exp Value C2	D2	IonScore D2	Exp Value D2	# Missed Cleavages
	GYLVTQDELDQTLEEFK	2	1	1	P19388	K17(Label:13C(6)15N(2))	2036	9.38174e+06	0	1.03244e+07	0	1.58686	1											High	64.3	5.90741e-06				High	47.14	0.000317809				0
	ALIVVQQGMTPSAK	1	1	1	P19388	M9(Oxidation)	1458.79	12213124	0	0	0	2.12321	1											High	35.06	0.00600386										0
	GYLVTQDELDQTLEEFK	3	1	1	P19388		2027.98	5.4916e+06	0	1.52536e+07	0							0.773334	1					High	31.84	0.00919764				High	49.12	0.000172671				0
	IIRPSETAGR	1	1	1	P19388	R3(Label:13C(6)); R10(Label:13C(6))	1111.66	0	0	7.12049e+06	0							0.785923	1											High	29.29	0.0124826				0
Q9P2E9	Ribosome-binding protein 1 OS=Homo sapiens GN=RRBP1 PE=1 SV=4 - [RRBP1_HUMAN]	1.83318		0.443167		12.7	2	12	12	26	4.66157e+07	0	5.93488e+07	0	9	17.5187			8	13.7976			548.909	10	9	14					480.641	8.16	7	12					1410	152.381	8.60205
	Sequence	# PSMs	# Proteins	# Protein Groups	Protein Group Accessions	Modifications	MH+ [Da]	A5: Area	B5: Area	C5: Area	D5: Area	A5: Heavy/Light	A5: Heavy/Light Count	A5: Heavy/Light Variability [%]	B5: Heavy/Light	B5: Heavy/Light Count	B5: Heavy/Light Variability [%]	C5: Heavy/Light	C5: Heavy/Light Count	C5: Heavy/Light Variability [%]	D5: Heavy/Light	D5: Heavy/Light Count	D5: Heavy/Light Variability [%]	A2	IonScore A2	Exp Value A2	B2	IonScore B2	Exp Value B2	C2	IonScore C2	Exp Value C2	D2	IonScore D2	Exp Value D2	# Missed Cleavages
	DAQDVQASQAEADQQQTR	2	1	1	Q9P2E9	R18(Label:13C(6))	1994.9	1.51954e+07	0	1.18469e+07	0	1.79414	1					0.52406	1					High	107.1	1.77436e-10				High	109.2	1.03996e-10				0
	DAQDVQASQAEADQQQTR	3	1	1	Q9P2E9		1988.88	8.46945e+06	0	2.26061e+07	0													High	104.2	2.90845e-10				High	26.3	0.0158235				0
	EAEETQSTLQAECDQYR	2	1	1	Q9P2E9	C13(Methylthio); R17(Label:13C(6))	2052.85	6.38385e+06	0	0	0	2.27381	1											High	84.39	1.33168e-08										0
	TAGPLESSETEEASQLK	1	1	1	Q9P2E9	K17(Label:13C(6)15N(2))	1784.86	2.86649e+07	0	0	0	1.82403	1											High	80.48	1.36095e-07										0
	LKGELESSDQVR	1	1	1	Q9P2E9	K2(Label:13C(6)15N(2)); R12(Label:13C(6))	1374.74	1.46687e+07	0	0	0	2.06128	1											High	34.01	0.00776509										1
	LLATEQEDAAVAK	2	1	1	Q9P2E9		1358.71	4.64805e+07	0	1.14632e+08	0	1.83318	1					0.482468	1					High	33.68	0.0104994				High	76.51	5.33824e-07				0
	QSDELALVR	1	1	1	Q9P2E9	R9(Label:13C(6))	1036.57	1.46192e+07	0	0	0	2.16313	1											High	33.34	0.0103117										0
	ETSYEEALANQR	1	1	1	Q9P2E9	R12(Label:13C(6))	1416.67	3.74081e+06	0	0	0	1.29627	1											High	32.65	0.00589427										0
	SHVEDGDIAGAPASSPEAPPAEQDPVQLK	3	1	1	Q9P2E9		2912.38	1.23565e+07	0	4.08083e+07	0	2.13062	1					0.447065	1					High	31.51	0.00681596				High	42.21	0.000601174				0
	LLATEQEDAAVAK	1	1	1	Q9P2E9	K13(Label:13C(6)15N(2))	1366.73	8.4855e+07	0	0	0													Medium	27.4	0.0372129										0
	QLLLESQSQLDAAK	1	1	1	Q9P2E9	K14(Label:13C(6)15N(2))	1551.84	2.33674e+07	0	0	0	1.73565	1											Medium	25.83	0.0538105										0
	SHVEDGDIAGAPASSPEAPPAEQDPVQLK	2	1	1	Q9P2E9	K29(Label:13C(6)15N(2))	2920.4	2.63271e+07	0	1.8244e+07	0													Medium	24.72	0.0408118				High	38.52	0.00172241				0
	EAEETQSTLQAECDQYR	2	1	1	Q9P2E9	C13(Methylthio)	2046.83	0	0	8.71619e+06	0							0.385888	1											High	84.28	1.47755e-08				0
	TLVSTVGSMVFNEGEAQR	1	1	1	Q9P2E9	M9(Oxidation)	1940.93	0	0	1.85212e+07	0							0.412813	1											High	62.21	8.83725e-06				0
	SILAETEGMLR	1	1	1	Q9P2E9	M9(Oxidation)	1235.63	0	0	1.60513e+07	0							0.38189	1											High	39.27	0.0022182				0
	TLVSTVGSMVFNEGEAQR	1	1	1	Q9P2E9	M9(Oxidation); R18(Label:13C(6))	1946.96	0	0	9.26503e+06	0							0.489913	1											Medium	29.55	0.0181905				0
	LQQENSILR	1	2	1	Q9P2E9	R9(Label:13C(6))	1106.62	0	0	8.65673e+06	0							0.439302	1											Medium	28.05	0.0288282				0
P18621	60S ribosomal protein L17 OS=Homo sapiens GN=RPL17 PE=1 SV=3 - [RL17_HUMAN]	1.80257		0.538899		44.57	1	9	9	56	1.00024e+09	0	1.0483e+09	0	14	3.87846			17	10.549			1175.61	34.78	7	31					772.379	44.02	8	25					184	21.3833	10.1694
	Sequence	# PSMs	# Proteins	# Protein Groups	Protein Group Accessions	Modifications	MH+ [Da]	A5: Area	B5: Area	C5: Area	D5: Area	A5: Heavy/Light	A5: Heavy/Light Count	A5: Heavy/Light Variability [%]	B5: Heavy/Light	B5: Heavy/Light Count	B5: Heavy/Light Variability [%]	C5: Heavy/Light	C5: Heavy/Light Count	C5: Heavy/Light Variability [%]	D5: Heavy/Light	D5: Heavy/Light Count	D5: Heavy/Light Variability [%]	A2	IonScore A2	Exp Value A2	B2	IonScore B2	Exp Value B2	C2	IonScore C2	Exp Value C2	D2	IonScore D2	Exp Value D2	# Missed Cleavages
	GLDVDSLVIEHIQVNK	6	1	1	P18621	K16(Label:13C(6)15N(2))	1786.97	6.9859e+08	0	385952026	0	1.83733	2	0.221935				0.342167	1					High	99.62	1.46799e-09				High	98.82	1.7321e-09				0
	GLDVDSLVIEHIQVNK	15	1	1	P18621		1778.96	4.52434e+08	0	6.79731e+08	0	1.85294	2	6.08423				0.56021	7	49.6611				High	87.24	2.95471e-08				High	91.08	1.22043e-08				0
	KSAEFLLHMLK	7	1	1	P18621	K1(Label:13C(6)15N(2)); M9(Oxidation); K11(Label:13C(6)15N(2))	1348.76	6.36821e+08	0	3.69199e+08	0	1.76305	4	2.21496										High	73.38	7.66861e-07				Medium	24.99	0.0529318				1
	GLDVDSLVIEHIQVNKAPK	3	1	1	P18621	K16(Label:13C(6)15N(2)); K19(Label:13C(6)15N(2))	2091.17	760218534	0	294572796	0	1.81638	1					0.538899	1					High	56.18	1.59054e-05				High	36.64	0.00138733				1
	EQIVPKPEEEVAQKK	1	1	1	P18621	K6(Label:13C(6)15N(2)); K14(Label:13C(6)15N(2)); K15(Label:13C(6)15N(2))	1775.99	8.69419e+06	0	0	0	1.78062	1											High	53.47	4.72269e-05										1
	SAEFLLHMLK	2	1	1	P18621	M8(Oxidation); K10(Label:13C(6)15N(2))	1212.65	1.05544e+08	0	0	0	1.85615	1											High	51.01	0.000145424										0
	YSLDPENPTK	3	1	1	P18621	K10(Label:13C(6)15N(2))	1171.57	1.5419e+09	0	1.01305e+09	0	1.72569	1											High	45.71	0.000397431				High	39.24	0.00179282				0
	YLKDVTLQK	1	1	1	P18621	K3(Label:13C(6)15N(2)); K9(Label:13C(6)15N(2))	1123.67	1.68754e+08	0	0	0	1.84453	1											High	41.74	0.000847404										1
	SAEFLLHMLK	4	1	1	P18621	M8(Oxidation)	1204.64	5.58755e+07	0	9.00671e+07	0	1.70058	1					0.466514	2	25.5462				High	38.75	0.00264037				High	46.81	0.000411687				0
	KSAEFLLHMLK	4	1	1	P18621	M9(Oxidation)	1332.73	3.66492e+08	0	664392954	0							0.556283	1					High	37.19	0.00354278				Medium	27.16	0.0377888				1
	GLDVDSLVIEHIQVNKAPK	2	1	1	P18621		2075.15	4.18536e+08	0	5.49711e+08	0													High	36.64	0.00166913				High	31.36	0.00570288				1
	YSLDPENPTK	4	1	1	P18621		1163.56	8.93381e+08	0	1.80078e+09	0							0.563134	1					High	34.07	0.00456379				High	40.3	0.00112457				0
	EQIVPKPEEEVAQK	1	1	1	P18621		1623.86	0	0	1.30981e+08	0							0.477233	1											High	53.7	7.80641e-05				0
	YLKDVTLQK	1	1	1	P18621		1107.64	0	0	277832051	0							0.578525	1											High	30.79	0.0139225				1
	INPYMSSPCHIEMILTEK	2	1	1	P18621	M5(Oxidation); C9(Methylthio); M13(Oxidation); K18(Label:13C(6)15N(2))	2192	0	0	3.29034e+08	0							0.517118	2	0.585857										Medium	26.39	0.0212394				0
Q96T37	Putative RNA-binding protein 15 OS=Homo sapiens GN=RBM15 PE=1 SV=2 - [RBM15_HUMAN]	1.79877		0.760419		1.13	1	1	1	2	1.54725e+07	0	22152358	0	1				1				26.6	1.13	1	1					27.81	1.13	1	1					977	107.124	10.0815
	Sequence	# PSMs	# Proteins	# Protein Groups	Protein Group Accessions	Modifications	MH+ [Da]	A5: Area	B5: Area	C5: Area	D5: Area	A5: Heavy/Light	A5: Heavy/Light Count	A5: Heavy/Light Variability [%]	B5: Heavy/Light	B5: Heavy/Light Count	B5: Heavy/Light Variability [%]	C5: Heavy/Light	C5: Heavy/Light Count	C5: Heavy/Light Variability [%]	D5: Heavy/Light	D5: Heavy/Light Count	D5: Heavy/Light Variability [%]	A2	IonScore A2	Exp Value A2	B2	IonScore B2	Exp Value B2	C2	IonScore C2	Exp Value C2	D2	IonScore D2	Exp Value D2	# Missed Cleavages
	LPPPPPPPLPR	1	1	1	Q96T37	R11(Label:13C(6))	1183.73	1.54725e+07	0	0	0	1.79877	1											High	26.6	0.0134547										0
	LPPPPPPPLPR	1	1	1	Q96T37		1177.71	0	0	22152358	0							0.760419	1											High	27.81	0.0135773				0
Q7Z2W4	Zinc finger CCCH-type antiviral protein 1 OS=Homo sapiens GN=ZC3HAV1 PE=1 SV=3 - [ZCCHV_HUMAN]	1.7543		0.521929		19.62	1	13	13	38	1.71727e+08	0	2.1147e+08	0	11	8.49779			12	5.31076			695.079	14.75	10	18					660.595	17.63	12	20					902	101.367	8.39697
	Sequence	# PSMs	# Proteins	# Protein Groups	Protein Group Accessions	Modifications	MH+ [Da]	A5: Area	B5: Area	C5: Area	D5: Area	A5: Heavy/Light	A5: Heavy/Light Count	A5: Heavy/Light Variability [%]	B5: Heavy/Light	B5: Heavy/Light Count	B5: Heavy/Light Variability [%]	C5: Heavy/Light	C5: Heavy/Light Count	C5: Heavy/Light Variability [%]	D5: Heavy/Light	D5: Heavy/Light Count	D5: Heavy/Light Variability [%]	A2	IonScore A2	Exp Value A2	B2	IonScore B2	Exp Value B2	C2	IonScore C2	Exp Value C2	D2	IonScore D2	Exp Value D2	# Missed Cleavages
	VALVNDSLSDVTSTTSSR	2	1	1	Q7Z2W4	R18(Label:13C(6))	1857.95	1.23188e+08	0	0	0	1.7501	1											High	125.36	5.64679e-12										0
	ATDLGGTSQAGTSQR	2	1	1	Q7Z2W4		1449.69	3.4356e+07	0	6.13947e+07	0	1.78945	1					0.559325	1					High	96.61	3.1213e-09				High	98.61	1.99007e-09				0
	NSNVDSSYLESLYQSCPR	1	1	1	Q7Z2W4	C16(Methylthio); R18(Label:13C(6))	2113.92	8.94207e+06	0	0	0	3.90176	1											High	72.73	2.26667e-07										0
	SSLGSLQTPEAVTTR	3	1	1	Q7Z2W4		1546.8	1.12127e+08	0	2.47924e+08	0	1.7543	1					0.502413	1					High	59.12	2.50434e-05				High	51.92	0.000128859				0
	ASLEDAPVDDLTR	1	1	1	Q7Z2W4	R13(Label:13C(6))	1407.7	195287544	0	0	0	1.74175	1											High	58.24	3.02936e-05										0
	FVVLETGGEAGITR	6	1	1	Q7Z2W4	R14(Label:13C(6))	1454.79	5.99814e+07	0	2.33022e+07	0	1.79325	1					0.505765	1					High	55.12	5.55235e-05				High	65.05	5.51753e-06				0
	VALVNDSLSDVTSTTSSR	3	1	1	Q7Z2W4		1851.93	7.03896e+07	0	1.20171e+08	0							0.508131	1					High	50.15	0.000181618				High	66.03	4.65242e-06				0
	EHGLNPDVVQNIQDICNSK	1	1	1	Q7Z2W4	C16(Methylthio)	2169.01	2.29719e+06	0	0	0	1.96191	1											High	48.61	0.000161134										0
	FVVLETGGEAGITR	2	1	1	Q7Z2W4		1448.77	3.34484e+07	0	4.63999e+07	0													High	41.07	0.00163751				High	52.2	0.000121416				0
	KFTYLGSQDR	2	1	1	Q7Z2W4	K1(Label:13C(6)15N(2)); R10(Label:13C(6))	1228.65	6.69739e+07	0	4.28531e+07	0	1.56579	1					0.443879	1					High	36.97	0.00443005				High	36.01	0.00561368				1
	GTGLLSSDYR	1	1	1	Q7Z2W4	R10(Label:13C(6))	1074.55	5.94235e+06	0	0	0	1.8576	1											High	33.97	0.00849837										0
	KGTGLLSSDYR	2	1	1	Q7Z2W4	K1(Label:13C(6)15N(2)); R11(Label:13C(6))	1210.66	4.22599e+07	0	2.70168e+07	0	1.63809	1					0.517945	1					High	32.53	0.012063				High	48.47	0.000306512				1
	EHGLNPDVVQNIQDICNSK	2	1	1	Q7Z2W4	C16(Methylthio); K19(Label:13C(6)15N(2))	2177.02	3.97e+07	0	4.16793e+07	0	1.57443	1					0.5397	1					High	31.39	0.00874958				High	40.23	0.00112862				0
	SSLGSLQTPEAVTTR	2	1	1	Q7Z2W4	R15(Label:13C(6))	1552.83	1.96704e+08	0	1.2456e+08	0													Medium	29.56	0.0227411				High	36.86	0.00406974				0
	ATDLGGTSQAGTSQR	1	1	1	Q7Z2W4	R15(Label:13C(6))	1455.71	0	0	3.43396e+07	0																			High	86.44	4.02901e-08				0
	FFQGSQEFLASASASAER	2	1	1	Q7Z2W4		1932.9	0	0	1.27033e+07	0							0.714534	1											High	72.95	5.95714e-07				0
	ASLEDAPVDDLTR	1	1	1	Q7Z2W4		1401.68	0	0	2.66314e+08	0							0.525943	1											High	43.02	0.000860576				0
	SLTSWTNDQGAR	1	1	1	Q7Z2W4		1335.63	0	0	20241739	0							0.517789	1											High	33.08	0.00639651				0
	KFTYLGSQDR	1	1	1	Q7Z2W4		1214.61	0	0	9.67782e+07	0																			Medium	28.21	0.0253693				1
	RPTFVPQWYVQQMK	1	1	1	Q7Z2W4	M13(Oxidation)	1823.93	0	0	3.25065e+07	0							0.560009	1											Medium	27.45	0.0336389				0
	GTGLLSSDYR	1	1	1	Q7Z2W4		1068.53	0	0	6.49584e+06	0							0.641336	1											Medium	24.71	0.0515549				0
Q8NCA5	Protein FAM98A OS=Homo sapiens GN=FAM98A PE=1 SV=1 - [FA98A_HUMAN]	1.6536				2.31	1	1	1	1	1.38266e+07	0	0	0	1								46.18	2.31	1	1													519	55.3663	9.02686
	Sequence	# PSMs	# Proteins	# Protein Groups	Protein Group Accessions	Modifications	MH+ [Da]	A5: Area	B5: Area	C5: Area	D5: Area	A5: Heavy/Light	A5: Heavy/Light Count	A5: Heavy/Light Variability [%]	B5: Heavy/Light	B5: Heavy/Light Count	B5: Heavy/Light Variability [%]	C5: Heavy/Light	C5: Heavy/Light Count	C5: Heavy/Light Variability [%]	D5: Heavy/Light	D5: Heavy/Light Count	D5: Heavy/Light Variability [%]	A2	IonScore A2	Exp Value A2	B2	IonScore B2	Exp Value B2	C2	IonScore C2	Exp Value C2	D2	IonScore D2	Exp Value D2	# Missed Cleavages
	TTISVAHLLAAR	1	1	1	Q8NCA5	R12(Label:13C(6))	1258.76	1.38266e+07	0	0	0	1.6536	1											High	46.18	0.000181948										0
Q15029	116 kDa U5 small nuclear ribonucleoprotein component OS=Homo sapiens GN=EFTUD2 PE=1 SV=1 - [U5S1_HUMAN]	1.65293		1.37984		2.37	1	2	2	3	8.8823e+06	0	1.62924e+07	0	1				2	39.1184			38.84	1.23	1	1					42.2529	2.37	2	2					972	109.366	4.99561
	Sequence	# PSMs	# Proteins	# Protein Groups	Protein Group Accessions	Modifications	MH+ [Da]	A5: Area	B5: Area	C5: Area	D5: Area	A5: Heavy/Light	A5: Heavy/Light Count	A5: Heavy/Light Variability [%]	B5: Heavy/Light	B5: Heavy/Light Count	B5: Heavy/Light Variability [%]	C5: Heavy/Light	C5: Heavy/Light Count	C5: Heavy/Light Variability [%]	D5: Heavy/Light	D5: Heavy/Light Count	D5: Heavy/Light Variability [%]	A2	IonScore A2	Exp Value A2	B2	IonScore B2	Exp Value B2	C2	IonScore C2	Exp Value C2	D2	IonScore D2	Exp Value D2	# Missed Cleavages
	FFDDPMLLELAK	1	1	1	Q15029	M6(Oxidation); K12(Label:13C(6)15N(2))	1462.74	8.8823e+06	0	0	0	1.65293	1											High	38.84	0.00244254										0
	FFDDPMLLELAK	1	1	1	Q15029	M6(Oxidation)	1454.72	0	0	1.68124e+07	0							1.06978	1											Medium	29.06	0.0213564				0
	KGLSEDVSISK	1	1	1	Q15029	K1(Label:13C(6)15N(2)); K11(Label:13C(6)15N(2))	1178.66	0	0	1.57723e+07	0							1.77977	1											Medium	27.7	0.0326063				1
P62847	40S ribosomal protein S24 OS=Homo sapiens GN=RPS24 PE=1 SV=1 - [RS24_HUMAN]	1.64615		0.514601		29.32	1	4	4	31	1.03775e+09	0	1194440737	0	5	1.90106			4	2.21783			584.228	29.32	4	18					476.74	29.32	4	13					133	15.4134	10.7847
	Sequence	# PSMs	# Proteins	# Protein Groups	Protein Group Accessions	Modifications	MH+ [Da]	A5: Area	B5: Area	C5: Area	D5: Area	A5: Heavy/Light	A5: Heavy/Light Count	A5: Heavy/Light Variability [%]	B5: Heavy/Light	B5: Heavy/Light Count	B5: Heavy/Light Variability [%]	C5: Heavy/Light	C5: Heavy/Light Count	C5: Heavy/Light Variability [%]	D5: Heavy/Light	D5: Heavy/Light Count	D5: Heavy/Light Variability [%]	A2	IonScore A2	Exp Value A2	B2	IonScore B2	Exp Value B2	C2	IonScore C2	Exp Value C2	D2	IonScore D2	Exp Value D2	# Missed Cleavages
	TTGFGMIYDSLDYAK	7	1	1	P62847	M6(Oxidation); K15(Label:13C(6)15N(2))	1705.79	2.11335e+09	0	1.22685e+09	0	1.63939	1											High	77.63	1.62229e-07				High	68.49	1.35208e-06				0
	TTGFGMIYDSLDYAK	7	1	1	P62847	M6(Oxidation)	1697.77	1.28892e+09	0	2392799256	0							0.513179	1					High	66.79	1.80094e-06				High	76.41	1.94276e-07				0
	KQMVIDVLHPGK	4	1	1	P62847	K1(Label:13C(6)15N(2)); M3(Oxidation); K12(Label:13C(6)15N(2))	1396.79	497181457	0	2.99921e+08	0	1.62517	1											High	51.46	9.86005e-05				High	39.05	0.00179832				1
	TTPDVIFVFGFR	2	1	1	P62847	R12(Label:13C(6))	1404.76	5.0272e+08	0	0	0	1.64615	1											High	45.92	0.000420887										0
	TTPDVIFVFGFR	3	1	1	P62847		1398.75	3.05095e+08	0	611848393	0							0.484125	1					High	45.53	0.000565394				High	49.56	0.000231284				0
	KQMVIDVLHPGK	2	1	1	P62847	M3(Oxidation)	1380.76	3.05925e+08	0	578674562	0							0.516026	1					High	44.47	0.00060915				High	45.79	0.000461358				1
	QMVIDVLHPGK	4	1	1	P62847	M2(Oxidation)	1252.67	9.4243e+07	0	1.25829e+08	0	1.72772	2	2.10237				0.528763	1					High	34.76	0.00698468				High	35.87	0.00537054				0
	QMVIDVLHPGK	2	1	1	P62847	M2(Oxidation); K11(Label:13C(6)15N(2))	1260.68	1.60533e+08	0	0	0													High	33.96	0.00865859										0
Q96PK6	RNA-binding protein 14 OS=Homo sapiens GN=RBM14 PE=1 SV=2 - [RBM14_HUMAN]	1.64286		0.904646		10.61	1	5	5	9	2.67946e+07	0	3.74601e+07	0	3	8.66395			4	6.10529			129.99	7.32	3	3					181.808	8.22	4	6					669	69.4489	9.67139
	Sequence	# PSMs	# Proteins	# Protein Groups	Protein Group Accessions	Modifications	MH+ [Da]	A5: Area	B5: Area	C5: Area	D5: Area	A5: Heavy/Light	A5: Heavy/Light Count	A5: Heavy/Light Variability [%]	B5: Heavy/Light	B5: Heavy/Light Count	B5: Heavy/Light Variability [%]	C5: Heavy/Light	C5: Heavy/Light Count	C5: Heavy/Light Variability [%]	D5: Heavy/Light	D5: Heavy/Light Count	D5: Heavy/Light Variability [%]	A2	IonScore A2	Exp Value A2	B2	IonScore B2	Exp Value B2	C2	IonScore C2	Exp Value C2	D2	IonScore D2	Exp Value D2	# Missed Cleavages
	IFVGNVSAACTSQELR	1	1	1	Q96PK6	C10(Methylthio); R16(Label:13C(6))	1746.85	1.06797e+07	0	0	0	1.64286	1											High	56.9	2.99115e-05										0
	TQSSASLAASYAAQQHPQAAASYR	2	1	1	Q96PK6	R24(Label:13C(6))	2471.19	56476286	0	62413960	0	1.35107	1					0.958475	1					High	51.51	0.000101357				High	46.53	0.000314598				0
	LSESQLSFR	2	1	1	Q96PK6		1066.55	1.32278e+07	0	20191627	0	1.74154	1					0.927068	1					High	49.15	0.00026452				High	54.85	7.18513e-05				0
	LSESQLSFR	1	1	1	Q96PK6	R9(Label:13C(6))	1072.57	0	0	1.8719e+07	0																			High	45.87	0.00114011				0
	YSGSYNDYLR	1	1	1	Q96PK6	R10(Label:13C(6))	1243.57	0	0	1.5906e+07	0							0.77983	1											High	41.69	0.000636983				0
	TQSSASLAASYAAQQHPQAAASYR	1	1	1	Q96PK6		2465.17	0	0	7.62829e+07	0																			High	39.61	0.0014112				0
	KGPGLAVQSGDK	1	1	1	Q96PK6	K1(Label:13C(6)15N(2)); K12(Label:13C(6)15N(2))	1172.66	0	0	2.54751e+06	0							0.882767	1											Medium	26.99	0.0416971				1
P07305	Histone H1.0 OS=Homo sapiens GN=H1F0 PE=1 SV=3 - [H10_HUMAN]	1.62724				6.7	1	1	1	2	3.57255e+07	0	0	0	2	10.2077							46.9321	6.7	1	2													194	20.8502	10.8433
	Sequence	# PSMs	# Proteins	# Protein Groups	Protein Group Accessions	Modifications	MH+ [Da]	A5: Area	B5: Area	C5: Area	D5: Area	A5: Heavy/Light	A5: Heavy/Light Count	A5: Heavy/Light Variability [%]	B5: Heavy/Light	B5: Heavy/Light Count	B5: Heavy/Light Variability [%]	C5: Heavy/Light	C5: Heavy/Light Count	C5: Heavy/Light Variability [%]	D5: Heavy/Light	D5: Heavy/Light Count	D5: Heavy/Light Variability [%]	A2	IonScore A2	Exp Value A2	B2	IonScore B2	Exp Value B2	C2	IonScore C2	Exp Value C2	D2	IonScore D2	Exp Value D2	# Missed Cleavages
	YSDMIVAAIQAEK	1	1	1	P07305	M4(Oxidation)	1454.71	1.90682e+07	0	0	0	1.51925	1											High	31.41	0.0123594										0
	YSDMIVAAIQAEK	1	1	1	P07305	M4(Oxidation); K13(Label:13C(6)15N(2))	1462.73	3.57255e+07	0	0	0	1.74292	1											Medium	29.7	0.0192338										0
P48634	Protein PRRC2A OS=Homo sapiens GN=PRRC2A PE=1 SV=3 - [PRC2A_HUMAN]	1.61427				0.97	1	1	1	1	2.47142e+07	0	0	0	1								45.48	0.97	1	1						0							2157	228.724	9.45166
	Sequence	# PSMs	# Proteins	# Protein Groups	Protein Group Accessions	Modifications	MH+ [Da]	A5: Area	B5: Area	C5: Area	D5: Area	A5: Heavy/Light	A5: Heavy/Light Count	A5: Heavy/Light Variability [%]	B5: Heavy/Light	B5: Heavy/Light Count	B5: Heavy/Light Variability [%]	C5: Heavy/Light	C5: Heavy/Light Count	C5: Heavy/Light Variability [%]	D5: Heavy/Light	D5: Heavy/Light Count	D5: Heavy/Light Variability [%]	A2	IonScore A2	Exp Value A2	B2	IonScore B2	Exp Value B2	C2	IonScore C2	Exp Value C2	D2	IonScore D2	Exp Value D2	# Missed Cleavages
	AVGTPGGGGGGAVPGISAMSR	1	1	1	P48634	M19(Oxidation); R21(Label:13C(6))	1777.89	2.47142e+07	0	0	0	1.61427	1											High	45.48	0.000516729										0
Q9NZI8	Insulin-like growth factor 2 mRNA-binding protein 1 OS=Homo sapiens GN=IGF2BP1 PE=1 SV=2 - [IF2B1_HUMAN]	1.61224		0.558344		21.32	1	8	9	29	1.88302e+08	0	2.61103e+08	0	8	7.14374			6	3.44698			687.528	19.06	8	18					334.438	17.33	7	11					577	63.4412	9.20264
	Sequence	# PSMs	# Proteins	# Protein Groups	Protein Group Accessions	Modifications	MH+ [Da]	A5: Area	B5: Area	C5: Area	D5: Area	A5: Heavy/Light	A5: Heavy/Light Count	A5: Heavy/Light Variability [%]	B5: Heavy/Light	B5: Heavy/Light Count	B5: Heavy/Light Variability [%]	C5: Heavy/Light	C5: Heavy/Light Count	C5: Heavy/Light Variability [%]	D5: Heavy/Light	D5: Heavy/Light Count	D5: Heavy/Light Variability [%]	A2	IonScore A2	Exp Value A2	B2	IonScore B2	Exp Value B2	C2	IonScore C2	Exp Value C2	D2	IonScore D2	Exp Value D2	# Missed Cleavages
	ITISSLQDLTLYNPER	1	1	1	Q9NZI8	R16(Label:13C(6))	1869.01	1.47602e+08	0	0	0	1.55332	1											High	90.34	1.35006e-08										0
	LLVPTQYVGAIIGK	2	1	1	Q9NZI8		1471.89	1.65786e+08	0	4.53701e+08	0	1.66221	1					0.564531	1					High	77.02	9.03673e-08				High	70.81	4.77164e-07				0
	LYIGNLNESVTPADLEK	4	1	1	Q9NZI8	K17(Label:13C(6)15N(2))	1883.98	9.9487e+07	0	5.4379e+07	0	1.55575	1											High	75.63	5.06025e-07				Medium	29.93	0.0188514				0
	LLVPTQYVGAIIGK	1	1	1	Q9NZI8	K14(Label:13C(6)15N(2))	1479.9	2.75973e+08	0	0	0													High	75.08	1.13605e-07										0
	ITISSLQDLTLYNPER	2	1	1	Q9NZI8		1862.98	9.50238e+07	0	1.42408e+08	0							0.535744	1					High	70.61	1.43378e-06				High	38.91	0.00215928				0
	LYIGNLNESVTPADLEK	3	1	1	Q9NZI8		1875.97	6.43062e+07	0	1.07127e+08	0							0.523934	1					High	62.96	9.02897e-06				High	70.26	1.70953e-06				0
	TVNELQNLTAAEVVVPR	2	1	1	Q9NZI8	R17(Label:13C(6))	1859.03	9.05385e+07	0	0	0	1.56378	1											High	60.97	8.27828e-06										0
	IIGHFYASQMAQR	1	1	1	Q9NZI8	M10(Oxidation)	1537.75	1.14464e+07	0	0	0	1.79718	1											High	60.89	1.46239e-05										0
	MVIITGPPEAQFK	2	3	2	O00425;Q9NZI8	M1(Oxidation); K13(Label:13C(6)15N(2))	1454.78	1.41329e+08	0	9.50163e+07	0													High	44.52	0.000732855				High	37.22	0.00389773				0
	ISYSGQFLVK	2	1	1	Q9NZI8		1141.62	2.31728e+07	0	4.7777e+07	0	1.71158	1					0.557027	1					High	42.2	0.00113582				High	41.42	0.00146024				0
	IIGHFYASQMAQR	2	1	1	Q9NZI8	M10(Oxidation); R13(Label:13C(6))	1543.77	6.74872e+07	0	0	0	1.81172	1											High	36.52	0.00440116										0
	MVIITGPPEAQFK	3	3	2	O00425;Q9NZI8	M1(Oxidation)	1446.76	0	0	1.87201e+08	0													Medium	29.62	0.0235751				High	59.84	2.267e-05				0
	LKEENFFGPK	1	1	1	Q9NZI8	K2(Label:13C(6)15N(2)); K10(Label:13C(6)15N(2))	1224.66	1.69217e+07	0	0	0	1.51985	1											Medium	28.59	0.0343816										1
	ISYSGQFLVK	1	1	1	Q9NZI8	K10(Label:13C(6)15N(2))	1149.64	3.99475e+07	0	0	0													Medium	25.71	0.0541097										0
	TVNELQNLTAAEVVVPR	1	1	1	Q9NZI8		1853.01	0	0	123156431	0							0.578501	1											High	44.93	0.000454733				0
	DQTPDENDQVIVK	1	1	1	Q9NZI8	K13(Label:13C(6)15N(2))	1508.73	0	0	6.94008e+07	0							0.559664	1											Medium	26.14	0.040253				0
Q1ED39	Lysine-rich nucleolar protein 1 OS=Homo sapiens GN=KNOP1 PE=1 SV=1 - [KNOP1_HUMAN]	1.60053		0.634753		22.49	1	7	7	14	2.28047e+07	0	2.98277e+07	0	7	18.3184			5	2.90575			209.494	19.43	6	7					179.571	19.65	6	7					458	51.5572	9.86182
	Sequence	# PSMs	# Proteins	# Protein Groups	Protein Group Accessions	Modifications	MH+ [Da]	A5: Area	B5: Area	C5: Area	D5: Area	A5: Heavy/Light	A5: Heavy/Light Count	A5: Heavy/Light Variability [%]	B5: Heavy/Light	B5: Heavy/Light Count	B5: Heavy/Light Variability [%]	C5: Heavy/Light	C5: Heavy/Light Count	C5: Heavy/Light Variability [%]	D5: Heavy/Light	D5: Heavy/Light Count	D5: Heavy/Light Variability [%]	A2	IonScore A2	Exp Value A2	B2	IonScore B2	Exp Value B2	C2	IonScore C2	Exp Value C2	D2	IonScore D2	Exp Value D2	# Missed Cleavages
	IHQEGDALPGHSKPSR	2	1	1	Q1ED39	K13(Label:13C(6)15N(2)); R16(Label:13C(6))	1742.91	1.78685e+07	0	0	0	1.32762	2	3.35633										High	71.37	1.5501e-06										0
	YSVLNNDDYFADVSPLR	2	1	1	Q1ED39		1987.93	2.00754e+07	0	3.67663e+07	0	1.55975	1					0.661051	1					High	53.79	4.03206e-05				High	38.89	0.00155592				0
	KDEEQAALGQK	2	1	1	Q1ED39		1216.62	3.59566e+06	0	3.04243e+06	0	1.60053	1					0.630252	1					High	40.59	0.00180705				High	38.29	0.00289091				1
	KGVSTLCEEHVEPETTLPAR	1	1	1	Q1ED39	K1(Label:13C(6)15N(2)); C7(Methylthio); R20(Label:13C(6))	2256.11	13042392	0	0	0	1.71618	1											High	38.69	0.00196727										1
	GAGLGFSTAPNK	2	1	1	Q1ED39	K12(Label:13C(6)15N(2))	1127.59	3.04702e+07	0	2.44637e+07	0	30.4676	1											Medium	30.56	0.0193824				High	37.04	0.00400336				0
	KSPLAMSHASGVK	1	1	1	Q1ED39	K1(Label:13C(6)15N(2)); M6(Oxidation); K13(Label:13C(6)15N(2))	1344.72	8.61355e+06	0	0	0	1.80917	1											Medium	26.6	0.0460524										1
	SVAHGQAPEMPLVK	1	1	1	Q1ED39	M10(Oxidation)	1479.76	0	0	1.6876e+07	0							0.647314	1											High	51.51	0.000143736				0
	SVAHGQAPEMPLVK	1	1	1	Q1ED39	M10(Oxidation); K14(Label:13C(6)15N(2))	1487.77	0	0	1.16346e+07	0																			High	34.84	0.00720169				0
	IHQEGDALPGHSKPSR	1	1	1	Q1ED39		1728.87	0	0	2.82532e+07	0							0.564002	1											Medium	29.79	0.0215681				0
	KGVSTLCEEHVEPETTLPAR	1	1	1	Q1ED39	C7(Methylthio)	2242.08	0	0	1.3853e+07	0							0.634753	1											Medium	28.08	0.0218613				1
P10412	Histone H1.4 OS=Homo sapiens GN=HIST1H1E PE=1 SV=2 - [H14_HUMAN]	1.58028				30.14	4	1	9	104	2.93583e+09	0	3.3923e+09	0	1								2349.41	24.66	8	53					2256.12	30.14	9	51					219	21.852	11.0337
	Sequence	# PSMs	# Proteins	# Protein Groups	Protein Group Accessions	Modifications	MH+ [Da]	A5: Area	B5: Area	C5: Area	D5: Area	A5: Heavy/Light	A5: Heavy/Light Count	A5: Heavy/Light Variability [%]	B5: Heavy/Light	B5: Heavy/Light Count	B5: Heavy/Light Variability [%]	C5: Heavy/Light	C5: Heavy/Light Count	C5: Heavy/Light Variability [%]	D5: Heavy/Light	D5: Heavy/Light Count	D5: Heavy/Light Variability [%]	A2	IonScore A2	Exp Value A2	B2	IonScore B2	Exp Value B2	C2	IonScore C2	Exp Value C2	D2	IonScore D2	Exp Value D2	# Missed Cleavages
	ALAAAGYDVEKNNSR	7	5	2	P16403;P10412	K11(Label:13C(6)15N(2)); R15(Label:13C(6))	1592.82	3.27492e+08	0	4.27064e+08	0													High	120.11	1.95973e-11				High	92.14	1.23105e-08				1
	ALAAAGYDVEKNNSR	4	5	2	P16403;P10412		1578.78	1.42812e+08	0	2.7589e+08	0													High	95.28	5.44047e-09				High	70.57	1.63999e-06				1
	KASGPPVSELITK	17	3	2	P16403;P10412		1326.76	1391295051	0	3.25889e+09	0													High	82.33	8.71337e-08				High	83.09	7.48635e-08				1
	KALAAAGYDVEK	5	5	2	P16403;P10412	K1(Label:13C(6)15N(2)); K12(Label:13C(6)15N(2))	1251.69	6.62665e+08	0	6.96671e+08	0													High	74.24	8.04263e-07				High	61.81	1.40734e-05				1
	ASGPPVSELITK	6	3	2	P16403;P10412	K12(Label:13C(6)15N(2))	1206.68	2998278421	0	2.69869e+09	0													High	74.05	8.16616e-07				High	68.15	3.17701e-06				0
	SETAPAAPAAPAPAEK	1	1	1	P10412	K16(Label:13C(6)15N(2))	1486.76	5.95919e+08	0	0	0	1.58028	1											High	73.85	8.69526e-07										0
	ASGPPVSELITK	6	3	2	P16403;P10412		1198.67	2065621429	0	2.79134e+09	0													High	72.43	1.23439e-06				High	73.92	8.43458e-07				0
	KASGPPVSELITK	17	3	2	P16403;P10412	K1(Label:13C(6)15N(2)); K13(Label:13C(6)15N(2))	1342.79	2047852305	0	3124743943	0													High	69.76	1.12551e-06				High	85.81	2.80791e-08				1
	KALAAAGYDVEK	5	5	2	P16403;P10412		1235.66	4.77628e+08	0	7.47113e+08	0													High	68.8	2.59697e-06				High	74.57	7.01772e-07				1
	SETAPAAPAAPAPAEK	4	1	1	P10412		1478.75	3.77097e+08	0	699152187	0													High	65.31	5.90357e-06				High	54.55	6.94489e-05				0
	SGVSLAALK	5	3	2	P16403;P10412		845.508	8.50598e+08	0	1427502477	0													High	64.83	5.73846e-06				High	60.41	1.61965e-05				0
	SGVSLAALK	5	3	2	P16403;P10412	K9(Label:13C(6)15N(2))	853.522	1.21381e+09	0	1.07953e+09	0													High	64.79	4.49717e-06				High	61.98	8.58893e-06				0
	SGVSLAALKK	4	3	2	P16403;P10412		973.602	1.58739e+09	0	3.08355e+09	0													High	64.42	4.21042e-06				High	66.29	2.64334e-06				1
	ALAAAGYDVEKNNSR	2	5	2	P16403;P10412	K11(Label:13C(6)15N(2))	1586.8	4.70717e+06	0	6.13806e+06	0													High	63.71	7.93741e-06				Medium	29.31	0.0228578				1
	ALAAAGYDVEK	4	5	2	P16403;P10412		1107.57	2349171660	0	3736797744	0													High	61.92	1.29823e-05				High	61.34	1.46536e-05				0
	SGVSLAALKK	5	3	2	P16403;P10412	K9(Label:13C(6)15N(2)); K10(Label:13C(6)15N(2))	989.63	2.39053e+09	0	3.15104e+09	0													High	58.68	8.40217e-06				High	61.91	3.22085e-06				1
	ALAAAGYDVEK	4	5	2	P16403;P10412	K11(Label:13C(6)15N(2))	1115.58	3.41868e+09	0	3766954108	0													High	52.34	0.000121065				High	59.49	2.29982e-05				0
	KASGPPVSELITK	1	3	2	P16403;P10412	K13(Label:13C(6)15N(2))	1334.77	46660108	0	0	0													High	36.2	0.00299854										1
	SLVSKGTLVQTK	1	5	3	P16403;P10412;P16401	K5(Label:13C(6)15N(2)); K12(Label:13C(6)15N(2))	1276.78	0	0	2.21974e+07	0																			High	42.41	0.00034447				1
	SGVSLAALKK	1	3	2	P16403;P10412	K10(Label:13C(6)15N(2))	981.617	0	0	8.25804e+07	0																			High	38.06	0.0010942				1
Q9Y2W2	WW domain-binding protein 11 OS=Homo sapiens GN=WBP11 PE=1 SV=1 - [WBP11_HUMAN]	1.56853		1.01092		17	1	10	10	27	8.48981e+07	0	7.31071e+07	0	9	13.9348			7	6.019			477.395	16.85	9	15					431.417	11.39	6	12					641	69.9539	8.38232
	Sequence	# PSMs	# Proteins	# Protein Groups	Protein Group Accessions	Modifications	MH+ [Da]	A5: Area	B5: Area	C5: Area	D5: Area	A5: Heavy/Light	A5: Heavy/Light Count	A5: Heavy/Light Variability [%]	B5: Heavy/Light	B5: Heavy/Light Count	B5: Heavy/Light Variability [%]	C5: Heavy/Light	C5: Heavy/Light Count	C5: Heavy/Light Variability [%]	D5: Heavy/Light	D5: Heavy/Light Count	D5: Heavy/Light Variability [%]	A2	IonScore A2	Exp Value A2	B2	IonScore B2	Exp Value B2	C2	IonScore C2	Exp Value C2	D2	IonScore D2	Exp Value D2	# Missed Cleavages
	KPPGPPPGPPPPQVVQMYGR	4	1	1	Q9Y2W2	M17(Oxidation)	2112.1	4.88216e+07	0	101642792	0	2.75035	1					0.870875	1					High	83.85	6.61417e-08				High	69.68	1.73849e-06				0
	LDEMEFNPVQQPQLNEK	1	1	1	Q9Y2W2	M4(Oxidation)	2074.98	8.29193e+06	0	0	0	1.5507	1											High	62.08	8.26954e-06										0
	KPPGPPPGPPPPQVVQMYGR	4	1	1	Q9Y2W2	K1(Label:13C(6)15N(2)); M17(Oxidation); R20(Label:13C(6))	2126.13	1.34277e+08	0	1.06118e+08	0							1.05277	1					High	61.55	1.01127e-05				High	58.68	1.86339e-05				0
	AVSILPLLGHGVPR	2	1	1	Q9Y2W2		1428.86	2.29117e+07	0	0	0	1.48351	1											High	48.43	5.2529e-05										0
	KATATISAKPQITNPK	1	1	1	Q9Y2W2		1668.96	3.30014e+06	0	0	0	1.24919	1											High	42.82	0.000386573										1
	ATATISAKPQITNPK	2	1	1	Q9Y2W2		1540.86	1.58858e+07	0	1.918e+07	0	1.57036	1											High	39.83	0.00122191				High	39.19	0.00141592				0
	KLEVEYEQK	1	1	1	Q9Y2W2		1165.61	2.68523e+07	0	0	0	2.1289	1											High	39.3	0.0023498										1
	RAQLSQYFDAVK	1	1	1	Q9Y2W2		1425.75	9.68362e+06	0	0	0	1.42846	1											High	38.81	0.00266333										1
	SEDDSAVPLAK	2	1	1	Q9Y2W2	K11(Label:13C(6)15N(2))	1139.57	34948198	0	4.07058e+07	0	1.86863	1					1.01092	1					High	36.41	0.00355411				High	38.14	0.00233262				0
	LDEMEFNPVQQPQLNEK	3	1	1	Q9Y2W2	M4(Oxidation); K17(Label:13C(6)15N(2))	2082.99	1.35553e+07	0	1.50409e+07	0							0.976423	1					High	34.38	0.00508832				High	75	4.41138e-07				0
	FMNPTDQAR	1	1	1	Q9Y2W2	M2(Oxidation); R9(Label:13C(6))	1101.51	6.32519e+07	0	0	0	1.56853	1											High	34.12	0.00276889										0
	KLEVEYEQK	1	1	1	Q9Y2W2	K1(Label:13C(6)15N(2)); K9(Label:13C(6)15N(2))	1181.63	5.71659e+07	0	0	0													Medium	29.01	0.0292027										1
	SEDDSAVPLAK	1	1	1	Q9Y2W2		1131.55	1.90059e+07	0	0	0													Medium	28.54	0.0207839										0
	ATATISAKPQITNPK	1	1	1	Q9Y2W2	K8(Label:13C(6)15N(2)); K15(Label:13C(6)15N(2))	1556.9	0	0	2.44389e+07	0							1.27419	1											High	45.12	0.000293767				0
	KSEDDSAVPLAK	1	1	1	Q9Y2W2	K1(Label:13C(6)15N(2)); K12(Label:13C(6)15N(2))	1275.67	0	0	2.4747e+07	0							0.764536	1											Medium	26.64	0.0427038				1
	FMNPTDQAR	1	1	1	Q9Y2W2	M2(Oxidation)	1095.49	0	0	7.24971e+07	0							1.01388	1											High	25.95	0.0141024				0
Q92841	Probable ATP-dependent RNA helicase DDX17 OS=Homo sapiens GN=DDX17 PE=1 SV=2 - [DDX17_HUMAN]	1.56397		0.761341		8.5	1	2	5	8	4.45749e+07	0	5.37231e+07	0	1				2	17.706			104.699	4.94	3	3					135.849	7.13	4	5					729	80.222	8.26514
	Sequence	# PSMs	# Proteins	# Protein Groups	Protein Group Accessions	Modifications	MH+ [Da]	A5: Area	B5: Area	C5: Area	D5: Area	A5: Heavy/Light	A5: Heavy/Light Count	A5: Heavy/Light Variability [%]	B5: Heavy/Light	B5: Heavy/Light Count	B5: Heavy/Light Variability [%]	C5: Heavy/Light	C5: Heavy/Light Count	C5: Heavy/Light Variability [%]	D5: Heavy/Light	D5: Heavy/Light Count	D5: Heavy/Light Variability [%]	A2	IonScore A2	Exp Value A2	B2	IonScore B2	Exp Value B2	C2	IonScore C2	Exp Value C2	D2	IonScore D2	Exp Value D2	# Missed Cleavages
	SSQSSSQQFSGIGR	2	1	1	Q92841	R14(Label:13C(6))	1461.7	1.75316e+07	0	1.63604e+07	0	1.56397	1					0.857127	1					High	57.37	2.83093e-05				High	42.07	0.000928199				0
	APILIATDVASR	2	2	2	P17844;Q92841		1226.71	1.06756e+08	0	1.16237e+08	0													High	55.5	4.04438e-05				High	64.94	4.64909e-06				0
	STCIYGGAPK	1	2	2	P17844;Q92841	C3(Methylthio)	1042.47	9.43698e+06	0	0	0													High	25.57	0.0153919										0
	SSQSSSQQFSGIGR	1	1	1	Q92841		1455.68	0	0	1.90875e+07	0																			High	36.94	0.00266027				0
	GTAYTFFTPGNLK	1	1	1	Q92841		1416.72	0	0	1.23557e+07	0							0.67626	1											High	30.76	0.015488				0
	GDGPICLVLAPTR	1	2	2	P17844;Q92841	C6(Methylthio)	1357.7	0	0	2.58446e+07	0																			Medium	26.09	0.0552353				0
Q9NZM5	Glioma tumor suppressor candidate region gene 2 protein OS=Homo sapiens GN=GLTSCR2 PE=1 SV=2 - [GSCR2_HUMAN]	1.56358		0.255945		3.77	1	1	1	2	6.25898e+06	0	6.88338e+06	0	1				1				48.56	3.77	1	1					102.11	3.77	1	1					478	54.3564	10.3159
	Sequence	# PSMs	# Proteins	# Protein Groups	Protein Group Accessions	Modifications	MH+ [Da]	A5: Area	B5: Area	C5: Area	D5: Area	A5: Heavy/Light	A5: Heavy/Light Count	A5: Heavy/Light Variability [%]	B5: Heavy/Light	B5: Heavy/Light Count	B5: Heavy/Light Variability [%]	C5: Heavy/Light	C5: Heavy/Light Count	C5: Heavy/Light Variability [%]	D5: Heavy/Light	D5: Heavy/Light Count	D5: Heavy/Light Variability [%]	A2	IonScore A2	Exp Value A2	B2	IonScore B2	Exp Value B2	C2	IonScore C2	Exp Value C2	D2	IonScore D2	Exp Value D2	# Missed Cleavages
	LAQEPLGLEVDQFLEDVR	1	1	1	Q9NZM5	R18(Label:13C(6))	2077.1	6.25898e+06	0	0	0	1.56358	1											High	48.56	0.000188076										0
	LAQEPLGLEVDQFLEDVR	1	1	1	Q9NZM5		2071.08	0	0	6.88338e+06	0							0.255945	1											High	102.11	1.0335e-09				0
Q9H6F5	Coiled-coil domain-containing protein 86 OS=Homo sapiens GN=CCDC86 PE=1 SV=1 - [CCD86_HUMAN]	1.56079		0.77113		8.89	1	2	2	5	7.51432e+07	0	7.85155e+07	0	2	1.4109			2	4.25349			94.2783	8.89	2	2					125.572	8.89	2	3					360	40.2113	10.3306
	Sequence	# PSMs	# Proteins	# Protein Groups	Protein Group Accessions	Modifications	MH+ [Da]	A5: Area	B5: Area	C5: Area	D5: Area	A5: Heavy/Light	A5: Heavy/Light Count	A5: Heavy/Light Variability [%]	B5: Heavy/Light	B5: Heavy/Light Count	B5: Heavy/Light Variability [%]	C5: Heavy/Light	C5: Heavy/Light Count	C5: Heavy/Light Variability [%]	D5: Heavy/Light	D5: Heavy/Light Count	D5: Heavy/Light Variability [%]	A2	IonScore A2	Exp Value A2	B2	IonScore B2	Exp Value B2	C2	IonScore C2	Exp Value C2	D2	IonScore D2	Exp Value D2	# Missed Cleavages
	KAEVVQVIR	2	1	1	Q9H6F5	K1(Label:13C(6)15N(2)); R9(Label:13C(6))	1055.67	79724475	0	6.91044e+07	0	1.54601	1					0.749331	1					High	58.3	7.17368e-06				High	58.36	7.07525e-06				1
	ALVEFESNPEETREPGSPPSVQR	2	1	1	Q9H6F5	R13(Label:13C(6)); R23(Label:13C(6))	2567.28	7.0562e+07	0	6.97753e+07	0	1.57571	1					0.793564	1					High	49.59	0.000150014				High	67.09	2.71653e-06				1
	ALVEFESNPEETREPGSPPSVQR	1	1	1	Q9H6F5		2555.23	0	0	8.79266e+07	0																			Medium	26.71	0.0285828				1
P46781	40S ribosomal protein S9 OS=Homo sapiens GN=RPS9 PE=1 SV=3 - [RS9_HUMAN]	1.55735		0.565396		31.96	1	8	8	17	1.32043e+08	0	8.3413e+07	0	7	2.72041			4	12.8596			302.857	25.77	7	13					129.696	16.49	4	4					194	22.5776	10.6528
	Sequence	# PSMs	# Proteins	# Protein Groups	Protein Group Accessions	Modifications	MH+ [Da]	A5: Area	B5: Area	C5: Area	D5: Area	A5: Heavy/Light	A5: Heavy/Light Count	A5: Heavy/Light Variability [%]	B5: Heavy/Light	B5: Heavy/Light Count	B5: Heavy/Light Variability [%]	C5: Heavy/Light	C5: Heavy/Light Count	C5: Heavy/Light Variability [%]	D5: Heavy/Light	D5: Heavy/Light Count	D5: Heavy/Light Variability [%]	A2	IonScore A2	Exp Value A2	B2	IonScore B2	Exp Value B2	C2	IonScore C2	Exp Value C2	D2	IonScore D2	Exp Value D2	# Missed Cleavages
	RLFEGNALLR	1	1	1	P46781		1188.68	5.12265e+07	0	0	0	1.51043	1											High	59.98	1.55213e-05										1
	RLFEGNALLR	3	1	1	P46781	R1(Label:13C(6)); R10(Label:13C(6))	1200.72	7.73739e+07	0	48193523	0							0.607025	1					High	58.09	1.28072e-05				High	49.49	9.1093e-05				1
	LFEGNALLR	1	1	1	P46781	R9(Label:13C(6))	1038.6	1.31464e+08	0	0	0	1.52904	1											High	52.54	9.83433e-05										0
	MKLDYILGLK	2	1	1	P46781	M1(Oxidation); K2(Label:13C(6)15N(2)); K10(Label:13C(6)15N(2))	1225.72	6.73851e+07	0	0	0	1.55735	1											High	39.15	0.00151415										1
	MKLDYILGLK	2	1	1	P46781	M1(Oxidation)	1209.69	4.23583e+07	0	3.31765e+07	0							0.925541	1					High	37.56	0.00299037				High	48.72	0.000216185				1
	LFEGNALLR	2	1	1	P46781		1032.58	8.57429e+07	0	168869072	0							0.526622	1					High	37.54	0.00316275				High	53.12	9.21429e-05				0
	SRLDQELK	1	1	1	P46781	R2(Label:13C(6)); K8(Label:13C(6)15N(2))	1002.57	1.14378e+08	0	0	0	1.61687	1											High	35.96	0.00527307										1
	SRLDQELK	1	1	1	P46781		988.54	7.07406e+07	0	0	0													High	34.67	0.0087516										1
	HIDFSLR	1	1	1	P46781		887.472	1.50286e+08	0	0	0	1.59885	1											High	30.94	0.0158257										0
	IEDFLER	1	1	1	P46781		921.466	4.82943e+07	0	0	0	1.57823	1											Medium	28.32	0.0248085										0
	RLQTQVFK	1	1	1	P46781	R1(Label:13C(6)); K8(Label:13C(6)15N(2))	1033.63	1.14059e+08	0	0	0	1.53802	1											Medium	26.78	0.0228784										1
	KQVVNIPSFIVR	1	1	1	P46781	K1(Label:13C(6)15N(2)); R12(Label:13C(6))	1413.87	0	0	1.4261e+07	0							0.510713	1											High	29.36	0.00458714				1
P16401	Histone H1.5 OS=Homo sapiens GN=HIST1H1B PE=1 SV=3 - [H15_HUMAN]	1.55491		1.05287		29.2	1	7	8	42	8.90218e+08	0	9.92535e+08	0	7	5.00756			6	3.71215			859.18	23.89	6	22					835.666	18.14	6	20					226	22.5665	10.9165
	Sequence	# PSMs	# Proteins	# Protein Groups	Protein Group Accessions	Modifications	MH+ [Da]	A5: Area	B5: Area	C5: Area	D5: Area	A5: Heavy/Light	A5: Heavy/Light Count	A5: Heavy/Light Variability [%]	B5: Heavy/Light	B5: Heavy/Light Count	B5: Heavy/Light Variability [%]	C5: Heavy/Light	C5: Heavy/Light Count	C5: Heavy/Light Variability [%]	D5: Heavy/Light	D5: Heavy/Light Count	D5: Heavy/Light Variability [%]	A2	IonScore A2	Exp Value A2	B2	IonScore B2	Exp Value B2	C2	IonScore C2	Exp Value C2	D2	IonScore D2	Exp Value D2	# Missed Cleavages
	ALAAGGYDVEKNNSR	2	1	1	P16401		1564.76	1.4721e+07	0	29458386	0	1.60829	1											High	116.03	4.11608e-11				High	54.29	6.23756e-05				1
	KATGPPVSELITK	9	1	1	P16401		1340.78	5.16134e+08	0	1.05999e+09	0	1.52647	1					1.02176	1					High	83.01	6.82547e-08				High	79.13	1.68608e-07				1
	KATGPPVSELITK	10	1	1	P16401	K1(Label:13C(6)15N(2)); K13(Label:13C(6)15N(2))	1356.8	7.87864e+08	0	1.10509e+09	0	1.55491	1					1.04373	1					High	80.1	8.64855e-08				High	76.18	2.15687e-07				1
	ALAAGGYDVEKNNSR	2	1	1	P16401	K11(Label:13C(6)15N(2)); R15(Label:13C(6))	1578.8	2.36756e+07	0	3.16446e+07	0							1.07421	1					High	73.2	9.5726e-07				High	76.36	4.60101e-07				1
	ALAAGGYDVEK	4	1	1	P16401	K11(Label:13C(6)15N(2))	1101.56	1.08046e+09	0	1.04662e+09	0	1.6429	1					1.10049	1					High	73.17	8.60277e-07				High	65.86	4.52684e-06				0
	ALAAGGYDVEK	2	1	1	P16401		1093.55	6.5765e+08	0	865271168	0													High	61.76	1.06356e-05				High	40.17	0.00153858				0
	ATGPPVSELITK	3	1	1	P16401		1212.68	5.51885e+08	0	8.25899e+08	0	1.45856	1											High	44.86	0.000571529				High	43.27	0.00082421				0
	ATGPPVSELITK	4	1	1	P16401	K12(Label:13C(6)15N(2))	1220.7	8.02334e+08	0	7.60528e+08	0							0.920849	1					High	36.58	0.00448363				High	47.32	0.00037812				0
	NGLSLAALKK	1	1	1	P16401	K9(Label:13C(6)15N(2)); K10(Label:13C(6)15N(2))	1030.66	1.51911e+07	0	0	0	1.47514	1											High	34.31	0.00220555										1
	NGLSLAALKK	1	1	1	P16401		1014.63	1.0533e+07	0	0	0													High	28.53	0.0118538										1
	SETAPAETATPAPVEK	1	1	1	P16401	K16(Label:13C(6)15N(2))	1606.8	9.87546e+07	0	0	0	1.58853	1											Medium	26.36	0.0399987										0
	KALAAGGYDVEK	2	1	1	P16401		1221.64	0	0	1.29989e+08	0							1.06208	1											High	65.1	6.45872e-06				1
	SLVSKGTLVQTK	1	5	3	P16403;P10412;P16401	K5(Label:13C(6)15N(2)); K12(Label:13C(6)15N(2))	1276.78	0	0	2.21974e+07	0																			High	42.41	0.00034447				1
Q9Y3C6	Peptidyl-prolyl cis-trans isomerase-like 1 OS=Homo sapiens GN=PPIL1 PE=1 SV=1 - [PPIL1_HUMAN]	1.5531		0.884999		26.51	1	3	3	14	4.4803e+07	0	7.14322e+07	0	4	8.52509			7	6.76766			131.236	26.51	3	4					359.034	26.51	3	10					166	18.2251	7.98682
	Sequence	# PSMs	# Proteins	# Protein Groups	Protein Group Accessions	Modifications	MH+ [Da]	A5: Area	B5: Area	C5: Area	D5: Area	A5: Heavy/Light	A5: Heavy/Light Count	A5: Heavy/Light Variability [%]	B5: Heavy/Light	B5: Heavy/Light Count	B5: Heavy/Light Variability [%]	C5: Heavy/Light	C5: Heavy/Light Count	C5: Heavy/Light Variability [%]	D5: Heavy/Light	D5: Heavy/Light Count	D5: Heavy/Light Variability [%]	A2	IonScore A2	Exp Value A2	B2	IonScore B2	Exp Value B2	C2	IonScore C2	Exp Value C2	D2	IonScore D2	Exp Value D2	# Missed Cleavages
	IIKDFMIQGGDPTGTGR	5	1	1	Q9Y3C6	M6(Oxidation)	1821.91	6.08633e+07	0	9.47057e+07	0	1.56068	2	11.6567				1.00717	1					High	49.81	0.00019693				High	67.6	3.3192e-06				1
	VCQGIGMVNR	2	1	1	Q9Y3C6	C2(Methylthio); M7(Oxidation); R10(Label:13C(6))	1144.53	6.57794e+07	0	7.76804e+07	0	1.61859	1					0.919822	1					High	48.65	0.000156927				High	33.84	0.0047707				0
	VGMVETNSQDRPVDDVK	3	1	1	Q9Y3C6	M3(Oxidation)	1904.9	7.76619e+06	0	1.58462e+07	0	1.49025	1					0.888035	2	6.25838				High	47.63	0.000229536				High	50.1	0.000141699				0
	IIKDFMIQGGDPTGTGR	4	1	1	Q9Y3C6	K3(Label:13C(6)15N(2)); M6(Oxidation); R17(Label:13C(6))	1835.95	0	0	1.2077e+08	0							0.840729	3	6.56947										High	84.29	7.48507e-08				1
Q9H0A0	N-acetyltransferase 10 OS=Homo sapiens GN=NAT10 PE=1 SV=2 - [NAT10_HUMAN]	1.51582				1.95	1	2	2	3	1.14818e+07	0	0	0	2	55.1968							70.3595	1.95	2	3						0							1025	115.657	8.26514
	Sequence	# PSMs	# Proteins	# Protein Groups	Protein Group Accessions	Modifications	MH+ [Da]	A5: Area	B5: Area	C5: Area	D5: Area	A5: Heavy/Light	A5: Heavy/Light Count	A5: Heavy/Light Variability [%]	B5: Heavy/Light	B5: Heavy/Light Count	B5: Heavy/Light Variability [%]	C5: Heavy/Light	C5: Heavy/Light Count	C5: Heavy/Light Variability [%]	D5: Heavy/Light	D5: Heavy/Light Count	D5: Heavy/Light Variability [%]	A2	IonScore A2	Exp Value A2	B2	IonScore B2	Exp Value B2	C2	IonScore C2	Exp Value C2	D2	IonScore D2	Exp Value D2	# Missed Cleavages
	AGPNASIISLK	1	1	1	Q9H0A0	K11(Label:13C(6)15N(2))	1078.63	1.11812e+07	0	0	0	1.0705	1											High	39.32	0.00172501										0
	AGPNASIISLK	1	1	1	Q9H0A0		1070.62	1.0259e+07	0	0	0													High	30.61	0.013382										0
	KDLPPLLLK	1	1	1	Q9H0A0	K1(Label:13C(6)15N(2)); K9(Label:13C(6)15N(2))	1052.7	1.17825e+07	0	0	0	2.14641	1											High	28	0.00579962										1
P38159	RNA-binding motif protein, X chromosome OS=Homo sapiens GN=RBMX PE=1 SV=3 - [RBMX_HUMAN]	1.4931		0.831625		48.34	3	6	21	109	1.23638e+09	0	1.25614e+09	0	9	5.3778			9	4.11794			1839.85	48.34	20	58					1355.09	41.18	17	51					391	42.3063	10.0522
	Sequence	# PSMs	# Proteins	# Protein Groups	Protein Group Accessions	Modifications	MH+ [Da]	A5: Area	B5: Area	C5: Area	D5: Area	A5: Heavy/Light	A5: Heavy/Light Count	A5: Heavy/Light Variability [%]	B5: Heavy/Light	B5: Heavy/Light Count	B5: Heavy/Light Variability [%]	C5: Heavy/Light	C5: Heavy/Light Count	C5: Heavy/Light Variability [%]	D5: Heavy/Light	D5: Heavy/Light Count	D5: Heavy/Light Variability [%]	A2	IonScore A2	Exp Value A2	B2	IonScore B2	Exp Value B2	C2	IonScore C2	Exp Value C2	D2	IonScore D2	Exp Value D2	# Missed Cleavages
	LFIGGLNTETNEK	9	2	2	P38159;Q96E39	K13(Label:13C(6)15N(2))	1443.75	1508453136	0	1.19655e+09	0													High	92.51	1.17259e-08				High	97.88	3.40523e-09				0
	AIKVEQATKPSFESGR	8	1	1	P38159		1747.93	8.14601e+08	0	1368993553	0	1.49681	3	6.70393				0.808854	3	4.11794				High	81.11	1.44437e-07				High	74.49	6.41915e-07				1
	GFAFVTFESPADAK	1	4	2	P38159;Q96E39	K14(Label:13C(6)15N(2))	1494.73	1.33653e+09	0	0	0													High	77.33	3.40265e-07										0
	LFIGGLNTETNEK	5	2	2	P38159;Q96E39		1435.74	1.00407e+09	0	1.32659e+09	0													High	74.32	7.37807e-07				High	71.21	1.50988e-06				0
	GFAFVTFESPADAK	4	4	2	P38159;Q96E39		1486.72	8.6863e+08	0	1.07283e+09	0													High	70.88	1.24937e-06				High	80.06	1.50901e-07				0
	AIKVEQATKPSFESGR	6	1	1	P38159	K3(Label:13C(6)15N(2)); K9(Label:13C(6)15N(2)); R16(Label:13C(6))	1769.97	8.64169e+08	0	937948907	0													High	68.67	1.73864e-06				High	64.99	3.93026e-06				1
	IVEVLLMK	4	2	1	P38159	M7(Oxidation); K8(Label:13C(6)15N(2))	968.592	356217110	0	2.67185e+08	0	1.4931	1					0.859156	1					High	65.42	2.64112e-06				High	51.4	6.37504e-05				0
	DRDYSDHPSGGSYR	5	2	2	P38159;Q96E39		1611.67	6.13094e+08	0	1.41157e+08	0													High	62.03	2.29298e-06				High	55.2	1.19548e-05				1
	DRDYSDHPSGGSYR	3	2	2	P38159;Q96E39	R2(Label:13C(6)); R14(Label:13C(6))	1623.71	1.55411e+08	0	1.11267e+08	0													High	60.23	6.02246e-06				High	28.55	0.00907639				1
	GGHMDDGGYSMNFNMSSSR	4	2	2	P38159;Q96E39	M4(Oxidation); M11(Oxidation); M15(Oxidation)	2097.77	1.12315e+08	0	792402863	0													High	58.88	4.73587e-06				High	63.33	1.83883e-06				0
	VEQATKPSFESGR	6	1	1	P38159	K6(Label:13C(6)15N(2)); R13(Label:13C(6))	1449.75	4.6827e+08	0	3.43434e+08	0	1.44164	2	1.40562				0.811113	1					High	56.91	4.25742e-05				High	45.2	0.00061607				0
	VEQATKPSFESGR	6	1	1	P38159		1435.71	3.28382e+08	0	414879328	0							0.827793	1					High	53.52	8.42576e-05				High	39.68	0.00211525				0
	DYSDHPSGGSYR	1	2	2	P38159;Q96E39		1340.55	4.14923e+07	0	0	0													High	52.14	2.23563e-05										0
	IVEVLLMK	2	2	1	P38159	M7(Oxidation)	960.578	2.40055e+08	0	3.10985e+08	0													High	51.73	6.58e-05				High	29.85	0.0101444				0
	DSYESYGNSR	1	2	2	P38159;Q96E39		1177.47	1.40422e+08	0	0	0													High	49.51	4.09637e-05										0
	RGPPPPPR	3	1	1	P38159		873.504	2.002e+08	0	1.64718e+08	0	1.39574	1					0.832773	1					High	48.59	0.000289857				High	50.43	0.000187487				1
	ALEAVFGK	2	1	1	P38159		834.47	1.80601e+08	0	231385949	0	1.54821	1					0.890042	1					High	48.04	0.000287376				High	54.24	7.0632e-05				0
	ALEAVFGK	2	1	1	P38159	K8(Label:13C(6)15N(2))	842.485	2.79407e+08	0	2.05943e+08	0													High	47.26	0.000479226				High	49.26	0.000304743				0
	DSYESYGNSR	1	2	2	P38159;Q96E39	R10(Label:13C(6))	1183.49	2.1758e+08	0	0	0													High	44.62	0.000126299										0
	RGPPPPPR	4	1	1	P38159	R1(Label:13C(6)); R8(Label:13C(6))	885.544	2.7912e+08	0	1.37103e+08	0													High	44.34	0.000500655				High	44.65	0.000443884				1
	GRDSYGGPPR	2	2	2	P38159;Q96E39		1061.51	9.7025e+06	0	7.31912e+06	0													High	38.74	0.00225216				High	40.58	0.00145685				1
	GGHMDDGGYSMNFNMSSSR	4	2	2	P38159;Q96E39	M4(Oxidation); M11(Oxidation); M15(Oxidation); R19(Label:13C(6))	2103.79	6.15038e+08	0	6.71718e+08	0													High	38.54	0.000512153				High	61.71	2.67019e-06				0
	GPLPVKR	1	2	2	P38159;Q96E39	K6(Label:13C(6)15N(2)); R7(Label:13C(6))	780.526	1.12501e+08	0	0	0													High	36.87	0.000752314										1
	GPPPSYGGSSR	1	2	2	P38159;Q96E39	R11(Label:13C(6))	1067.52	1.2609e+08	0	0	0													High	35.9	0.00379133										0
	DYGHSSSRDDYPSR	2	2	2	P38159;Q96E39	R8(Label:13C(6)); R14(Label:13C(6))	1653.73	5.28251e+07	0	4.70774e+07	0													High	32.98	0.00367555				Medium	25.6	0.0188665				1
	DYGHSSSRDDYPSR	3	2	2	P38159;Q96E39		1641.68	3.27468e+07	0	2.79154e+08	0													High	31.75	0.00244568				High	32.99	0.00198857				1
	GYSDRDGYGR	2	1	1	P38159	R5(Label:13C(6)); R10(Label:13C(6))	1157.53	128661118	0	58484017	0	1.54176	1					0.891806	1					High	30.45	0.00653639				High	27.3	0.0135001				1
	RDVYLSPR	2	2	2	P38159;Q96E39		1005.55	8.28936e+07	0	1.02397e+08	0													Medium	29.68	0.0241666				Medium	24.89	0.0710304				1
	RDVYLSPR	2	2	2	P38159;Q96E39	R1(Label:13C(6)); R8(Label:13C(6))	1017.59	1.22245e+08	0	8.71388e+07	0													Medium	29.14	0.0259035				High	39.46	0.00240635				1
	GRDSYGGPPR	1	2	2	P38159;Q96E39	R2(Label:13C(6)); R10(Label:13C(6))	1073.55	1.4608e+07	0	0	0													Medium	27.86	0.0347824										1
	REPLPSR	2	2	2	P38159;Q96E39		854.483	2.07415e+08	0	1.40802e+08	0													Medium	27.79	0.0350148				Medium	25.97	0.0532417				1
	DYAPPPRDYTYR	1	2	2	P38159;Q96E39	R7(Label:13C(6)); R12(Label:13C(6))	1525.75	1.55833e+08	0	0	0													Medium	26.2	0.0374218										1
	DYAPPPRDYTYR	3	2	2	P38159;Q96E39		1513.7	9.91879e+07	0	2.69942e+08	0													Medium	25.21	0.0352522				High	29.64	0.0127655				1
	DVYLSPR	2	2	2	P38159;Q96E39	R7(Label:13C(6))	855.465	6.39319e+08	0	5.97053e+08	0													Medium	24.84	0.0625022				Medium	24.9	0.0600266				0
	DYTYRDYGHSSSR	1	2	2	P38159;Q96E39	R5(Label:13C(6)); R13(Label:13C(6))	1618.72	0	0	4.89035e+06	0																			High	34.29	0.00271846				1
	GYSDRDGYGR	1	1	1	P38159		1145.49	0	0	7.30466e+07	0																			High	26.87	0.00813845				1
	REPLPSR	1	2	2	P38159;Q96E39	R1(Label:13C(6)); R7(Label:13C(6))	866.523	0	0	1.17527e+08	0																			Medium	26.01	0.0565128				1
	DYTYRDYGHSSSR	1	2	2	P38159;Q96E39		1606.69	0	0	4.96398e+07	0																			High	24.89	0.0131358				1
P07910	Heterogeneous nuclear ribonucleoproteins C1/C2 OS=Homo sapiens GN=HNRNPC PE=1 SV=4 - [HNRPC_HUMAN]	1.49306		0.64084		39.54	1	5	10	49	9.72199e+08	0	1.67151e+09	0	6	6.0575			5	4.42779			1104.61	28.43	8	24					1062.16	33.99	8	25					306	33.6495	5.08447
	Sequence	# PSMs	# Proteins	# Protein Groups	Protein Group Accessions	Modifications	MH+ [Da]	A5: Area	B5: Area	C5: Area	D5: Area	A5: Heavy/Light	A5: Heavy/Light Count	A5: Heavy/Light Variability [%]	B5: Heavy/Light	B5: Heavy/Light Count	B5: Heavy/Light Variability [%]	C5: Heavy/Light	C5: Heavy/Light Count	C5: Heavy/Light Variability [%]	D5: Heavy/Light	D5: Heavy/Light Count	D5: Heavy/Light Variability [%]	A2	IonScore A2	Exp Value A2	B2	IonScore B2	Exp Value B2	C2	IonScore C2	Exp Value C2	D2	IonScore D2	Exp Value D2	# Missed Cleavages
	MIAGQVLDINLAAEPK	7	1	1	P07910	M1(Oxidation)	1698.91	1.14326e+09	0	2.77617e+09	0	0.972285	1					0.664449	2	9.81282				High	133.51	8.33377e-13				High	122.78	9.5165e-12				0
	MIAGQVLDINLAAEPK	9	1	1	P07910	M1(Oxidation); K16(Label:13C(6)15N(2))	1706.92	1.11258e+09	0	1.97053e+09	0	2.06743	1											High	127.65	3.02352e-12				High	120.54	1.47474e-11				0
	GFAFVQYVNER	1	1	1	P07910	R11(Label:13C(6))	1335.68	3.33972e+08	0	0	0	1.50385	1											High	77.34	4.03136e-07										0
	VFIGNLNTLVVK	4	2	2	P07910;O60812		1316.79	432044063	0	6.90281e+08	0													High	75.38	1.72392e-07				High	81.18	4.30575e-08				0
	VFIGNLNTLVVK	2	2	2	P07910;O60812	K12(Label:13C(6)15N(2))	1324.81	6.76715e+08	0	4.58964e+08	0													High	75.01	1.4513e-07				High	73.03	2.06561e-07				0
	GFAFVQYVNER	3	1	1	P07910		1329.66	2.2178e+08	0	4.42375e+08	0							0.64084	1					High	65.07	5.46106e-06				High	65.69	4.73453e-06				0
	QKVDSLLENLEK	2	2	2	P07910;O60812		1415.77	1.60942e+08	0	2.49776e+08	0													High	50.37	0.000192391				High	50.22	0.000199152				1
	KSDVEAIFSK	2	2	2	P07910;O60812	K1(Label:13C(6)15N(2)); K10(Label:13C(6)15N(2))	1139.62	279881393	0	2.4815e+08	0													High	48.18	0.000385459				High	48.03	0.000383265				1
	LKGDDLQAIK	2	2	2	P07910;O60812	K2(Label:13C(6)15N(2)); K10(Label:13C(6)15N(2))	1116.66	1.63235e+08	0	0	0													High	46.42	0.000315827										1
	KSDVEAIFSK	2	2	2	P07910;O60812		1123.6	1.72095e+08	0	3.97538e+08	0													High	41.37	0.00137138				High	33.28	0.00935089				1
	QKVDSLLENLEK	2	2	2	P07910;O60812	K2(Label:13C(6)15N(2)); K12(Label:13C(6)15N(2))	1431.8	2.37046e+08	0	1.56597e+08	0													High	40.05	0.00141857				High	38.94	0.00176787				1
	MIAGQVLDINLAAEPK	1	1	1	P07910	K16(Label:13C(6)15N(2))	1690.93	1.05897e+08	0	0	0	1.38596	1											High	35.5	0.00370617										0
	VPPPPPIAR	4	1	1	P07910		943.57	7.29496e+08	0	1.54808e+09	0	1.50326	1											High	31.7	0.00791017				High	35.53	0.00310687				0
	MYSYPAR	1	1	1	P07910	M1(Oxidation); R7(Label:13C(6))	909.421	2.70987e+08	0	0	0	1.48292	1											High	30.07	0.00811809										0
	VPPPPPIAR	4	1	1	P07910	R9(Label:13C(6))	949.59	1.09662e+09	0	1.05409e+09	0							0.680902	1					High	26.59	0.0182003				High	35.56	0.00207089				0
	SAAEMYGSVTEHPSPSPLLSSSFDLDYDFQR	2	1	1	P07910	M5(Oxidation)	3449.55	0	0	212510219	0							0.636125	1											High	86.21	1.00519e-08				0
	VDSLLENLEKIEK	1	2	2	P07910;O60812	K10(Label:13C(6)15N(2)); K13(Label:13C(6)15N(2))	1545.87	0	0	12054941	0																			High	33.07	0.00626331				1
Q12905	Interleukin enhancer-binding factor 2 OS=Homo sapiens GN=ILF2 PE=1 SV=2 - [ILF2_HUMAN]	1.48659		0.711335		9.23	1	2	2	10	6.19947e+07	0	7.1817e+07	0	2	11.3422			3	13.2356			234.89	9.23	2	6					202.162	9.23	2	4					390	43.0352	5.26221
	Sequence	# PSMs	# Proteins	# Protein Groups	Protein Group Accessions	Modifications	MH+ [Da]	A5: Area	B5: Area	C5: Area	D5: Area	A5: Heavy/Light	A5: Heavy/Light Count	A5: Heavy/Light Variability [%]	B5: Heavy/Light	B5: Heavy/Light Count	B5: Heavy/Light Variability [%]	C5: Heavy/Light	C5: Heavy/Light Count	C5: Heavy/Light Variability [%]	D5: Heavy/Light	D5: Heavy/Light Count	D5: Heavy/Light Variability [%]	A2	IonScore A2	Exp Value A2	B2	IonScore B2	Exp Value B2	C2	IonScore C2	Exp Value C2	D2	IonScore D2	Exp Value D2	# Missed Cleavages
	NQDLAPNSAEQASILSLVTK	4	1	1	Q12905	K20(Label:13C(6)15N(2))	2107.11	4.84715e+07	0	5.07338e+07	0	1.37744	1											High	102.46	8.91045e-10				High	60.41	1.41946e-05				0
	NQDLAPNSAEQASILSLVTK	2	1	1	Q12905		2099.1	3.50435e+07	0	6.5256e+07	0							0.777458	1					High	93.94	6.82161e-09				High	93.67	6.78668e-09				0
	VKPAPDETSFSEALLK	2	1	1	Q12905	K2(Label:13C(6)15N(2)); K16(Label:13C(6)15N(2))	1747.94	75517929	0	7.8378e+07	0	1.60438	1					0.711335	1					High	29.32	0.0191213				High	35.11	0.00517976				0
	VKPAPDETSFSEALLK	2	1	1	Q12905		1731.91	48011159	0	4.28169e+07	0							0.609686	1					Medium	28.17	0.0262137				High	56.48	3.68845e-05				0
O43390	Heterogeneous nuclear ribonucleoprotein R OS=Homo sapiens GN=HNRNPR PE=1 SV=1 - [HNRPR_HUMAN]	1.48147				5.53	1	1	3	5	2.74675e+07	0	85448195	0	1								89.3932	5.53	3	4					30.61	1.9	1	1					633	70.8993	8.1333
	Sequence	# PSMs	# Proteins	# Protein Groups	Protein Group Accessions	Modifications	MH+ [Da]	A5: Area	B5: Area	C5: Area	D5: Area	A5: Heavy/Light	A5: Heavy/Light Count	A5: Heavy/Light Variability [%]	B5: Heavy/Light	B5: Heavy/Light Count	B5: Heavy/Light Variability [%]	C5: Heavy/Light	C5: Heavy/Light Count	C5: Heavy/Light Variability [%]	D5: Heavy/Light	D5: Heavy/Light Count	D5: Heavy/Light Variability [%]	A2	IonScore A2	Exp Value A2	B2	IonScore B2	Exp Value B2	C2	IonScore C2	Exp Value C2	D2	IonScore D2	Exp Value D2	# Missed Cleavages
	LKDYAFVHFEDR	1	1	1	O43390	K2(Label:13C(6)15N(2)); R12(Label:13C(6))	1553.79	12078145	0	0	0	1.48147	1											High	36.94	0.00491594										1
	GFCFLEYEDHK	2	2	2	O60506;O43390	C3(Methylthio)	1433.58	6.86741e+06	0	0	0													High	36.2	0.000877808										0
	TGYTLDVTTGQR	1	2	2	O60506;O43390	R12(Label:13C(6))	1317.67	63456956	0	0	0													Medium	27.47	0.0371551										0
	TGYTLDVTTGQR	1	2	2	O60506;O43390		1311.65	0	0	85448195	0																			High	30.61	0.0155109				0
Q96GM8	Target of EGR1 protein 1 OS=Homo sapiens GN=TOE1 PE=1 SV=1 - [TOE1_HUMAN]	1.47586		0.900435		15.88	1	4	4	5	2.64038e+07	0	4.43271e+07	0	3	28.161			1				123.136	11.57	3	4					25.54	4.31	1	1					510	56.512	7.18115
	Sequence	# PSMs	# Proteins	# Protein Groups	Protein Group Accessions	Modifications	MH+ [Da]	A5: Area	B5: Area	C5: Area	D5: Area	A5: Heavy/Light	A5: Heavy/Light Count	A5: Heavy/Light Variability [%]	B5: Heavy/Light	B5: Heavy/Light Count	B5: Heavy/Light Variability [%]	C5: Heavy/Light	C5: Heavy/Light Count	C5: Heavy/Light Variability [%]	D5: Heavy/Light	D5: Heavy/Light Count	D5: Heavy/Light Variability [%]	A2	IonScore A2	Exp Value A2	B2	IonScore B2	Exp Value B2	C2	IonScore C2	Exp Value C2	D2	IonScore D2	Exp Value D2	# Missed Cleavages
	AADSDDGAVSAPAASDGGVSK	1	1	1	Q96GM8	K21(Label:13C(6)15N(2))	1855.84	1.3838e+07	0	0	0	1.22496	1											High	61.45	6.69594e-06										0
	AADSDDGAVSAPAASDGGVSK	1	1	1	Q96GM8		1847.83	1.12967e+07	0	0	0													High	50.31	6.93675e-05										0
	ALLNLPGTQTSGEAK	1	1	1	Q96GM8	K15(Label:13C(6)15N(2))	1507.82	6.15421e+07	0	0	0	1.47586	1											High	31.81	0.0143041										0
	KQVCGDSIKPEETEQEVAADETR	1	1	1	Q96GM8	K1(Label:13C(6)15N(2)); C4(Methylthio); K9(Label:13C(6)15N(2)); R23(Label:13C(6))	2630.23	3.83131e+06	0	0	0	1.7864	1											High	27.42	0.01757										1
	ATSEVPGSQASPNPVPGDGLHR	1	1	1	Q96GM8	R22(Label:13C(6))	2179.08	0	0	4.43271e+07	0							0.900435	1											Medium	25.54	0.0495677				0
Q9BWJ5	Splicing factor 3B subunit 5 OS=Homo sapiens GN=SF3B5 PE=1 SV=1 - [SF3B5_HUMAN]	1.45848		0.885319		45.35	1	3	3	8	7.66272e+07	0	9.32038e+07	0	2	6.12565			3	1.18231			111.068	32.56	2	2					200.003	45.35	3	6					86	10.1288	6.354
	Sequence	# PSMs	# Proteins	# Protein Groups	Protein Group Accessions	Modifications	MH+ [Da]	A5: Area	B5: Area	C5: Area	D5: Area	A5: Heavy/Light	A5: Heavy/Light Count	A5: Heavy/Light Variability [%]	B5: Heavy/Light	B5: Heavy/Light Count	B5: Heavy/Light Variability [%]	C5: Heavy/Light	C5: Heavy/Light Count	C5: Heavy/Light Variability [%]	D5: Heavy/Light	D5: Heavy/Light Count	D5: Heavy/Light Variability [%]	A2	IonScore A2	Exp Value A2	B2	IonScore B2	Exp Value B2	C2	IonScore C2	Exp Value C2	D2	IonScore D2	Exp Value D2	# Missed Cleavages
	YTIHSQLEHLQSK	2	1	1	Q9BWJ5	K13(Label:13C(6)15N(2))	1591.83	20536189	0	3.15821e+07	0	1.51995	1					0.892407	1					High	68.84	2.44254e-06				High	53.38	8.65588e-05				0
	MLQPCGPPADKPEEN	2	1	1	Q9BWJ5	M1(Oxidation); C5(Methylthio); K11(Label:13C(6)15N(2))	1695.72	1.32718e+08	0	2.10707e+08	0	1.39951	1					0.885319	1					High	58.77	4.85735e-06				High	57.29	7.38825e-06				0
	YTIHSQLEHLQSK	1	1	1	Q9BWJ5		1583.81	0	0	3.69005e+07	0																			High	45.61	0.000541335				0
	MLQPCGPPADKPEEN	1	1	1	Q9BWJ5	M1(Oxidation); C5(Methylthio)	1687.71	0	0	2.38001e+08	0																			High	41.6	0.000273868				0
	YIGTGHADTTK	1	1	1	Q9BWJ5	K11(Label:13C(6)15N(2))	1171.58	0	0	3.95895e+06	0							0.856672	1											High	36.69	0.00315005				0
	YIGTGHADTTK	1	1	1	Q9BWJ5		1163.57	0	0	4.70981e+06	0																			High	36.29	0.00299578				0
P11388	DNA topoisomerase 2-alpha OS=Homo sapiens GN=TOP2A PE=1 SV=3 - [TOP2A_HUMAN]	1.44505		1.07609		4.51	1	4	4	8	2.41147e+07	0	1.90833e+07	0	4	4.2171			2	1.49711			91.66	4.51	4	5					83.35	2.48	2	3					1531	174.276	8.71924
	Sequence	# PSMs	# Proteins	# Protein Groups	Protein Group Accessions	Modifications	MH+ [Da]	A5: Area	B5: Area	C5: Area	D5: Area	A5: Heavy/Light	A5: Heavy/Light Count	A5: Heavy/Light Variability [%]	B5: Heavy/Light	B5: Heavy/Light Count	B5: Heavy/Light Variability [%]	C5: Heavy/Light	C5: Heavy/Light Count	C5: Heavy/Light Variability [%]	D5: Heavy/Light	D5: Heavy/Light Count	D5: Heavy/Light Variability [%]	A2	IonScore A2	Exp Value A2	B2	IonScore B2	Exp Value B2	C2	IonScore C2	Exp Value C2	D2	IonScore D2	Exp Value D2	# Missed Cleavages
	TLAVSGLGVVGR	1	1	1	P11388	R12(Label:13C(6))	1134.69	2.41786e+07	0	0	0	1.449	1											High	35.39	0.00258716										0
	IKNENTEGSPQEDGVELEGLK	2	1	1	P11388		2286.1	1.76875e+07	0	1.8414e+07	0	1.4411	1					1.06528	1					Medium	28.94	0.0183169				High	45.14	0.000437861				1
	SKGESDDFHMDFDSAVAPR	1	1	1	P11388	K2(Label:13C(6)15N(2)); M10(Oxidation); R19(Label:13C(6))	2140.94	1.19901e+07	0	0	0	1.73972	1											High	27.37	0.0118184										1
	RDPALNSGVSQKPDPAK	1	1	1	P11388	R1(Label:13C(6)); K12(Label:13C(6)15N(2)); K17(Label:13C(6)15N(2))	1801.98	3.04781e+07	0	0	0	1.36891	1											Medium	26.19	0.0351037										1
	RDPALNSGVSQKPDPAK	2	1	1	P11388		1779.93	2.20111e+07	0	1.85504e+07	0							1.08702	1					Medium	25.77	0.0488648				High	30.41	0.0168789				1
	IKNENTEGSPQEDGVELEGLK	1	1	1	P11388	K2(Label:13C(6)15N(2)); K21(Label:13C(6)15N(2))	2302.14	0	0	1.96161e+07	0																			High	33.8	0.00598208				1
Q969G3	SWI/SNF-related matrix-associated actin-dependent regulator of chromatin subfamily E member 1 OS=Homo sapiens GN=SMARCE1 PE=1 SV=2 - [SMCE1_HUMAN]	1.44109		0.717038		3.16	1	1	1	2	1.17482e+07	0	11673321	0	1				1				39.01	3.16	1	1					48.75	3.16	1	1					411	46.6206	4.88135
	Sequence	# PSMs	# Proteins	# Protein Groups	Protein Group Accessions	Modifications	MH+ [Da]	A5: Area	B5: Area	C5: Area	D5: Area	A5: Heavy/Light	A5: Heavy/Light Count	A5: Heavy/Light Variability [%]	B5: Heavy/Light	B5: Heavy/Light Count	B5: Heavy/Light Variability [%]	C5: Heavy/Light	C5: Heavy/Light Count	C5: Heavy/Light Variability [%]	D5: Heavy/Light	D5: Heavy/Light Count	D5: Heavy/Light Variability [%]	A2	IonScore A2	Exp Value A2	B2	IonScore B2	Exp Value B2	C2	IonScore C2	Exp Value C2	D2	IonScore D2	Exp Value D2	# Missed Cleavages
	IAAEIAQAEEQAR	2	1	1	Q969G3	R13(Label:13C(6))	1405.73	1.17482e+07	0	11673321	0	1.44109	1					0.717038	1					High	39.01	0.00281979				High	48.75	0.000299376				0
Q969Q0	60S ribosomal protein L36a-like OS=Homo sapiens GN=RPL36AL PE=1 SV=3 - [RL36L_HUMAN]	1.437				9.43	1	1	1	1	2.72532e+07	0	0	0	1								52.23	9.43	1	1													106	12.4608	10.6528
	Sequence	# PSMs	# Proteins	# Protein Groups	Protein Group Accessions	Modifications	MH+ [Da]	A5: Area	B5: Area	C5: Area	D5: Area	A5: Heavy/Light	A5: Heavy/Light Count	A5: Heavy/Light Variability [%]	B5: Heavy/Light	B5: Heavy/Light Count	B5: Heavy/Light Variability [%]	C5: Heavy/Light	C5: Heavy/Light Count	C5: Heavy/Light Variability [%]	D5: Heavy/Light	D5: Heavy/Light Count	D5: Heavy/Light Variability [%]	A2	IonScore A2	Exp Value A2	B2	IonScore B2	Exp Value B2	C2	IonScore C2	Exp Value C2	D2	IonScore D2	Exp Value D2	# Missed Cleavages
	GKDSLYAQGR	1	1	1	Q969Q0	K2(Label:13C(6)15N(2)); R10(Label:13C(6))	1108.59	2.72532e+07	0	0	0	1.437	1											High	52.23	0.000143918										1
Q12906	Interleukin enhancer-binding factor 3 OS=Homo sapiens GN=ILF3 PE=1 SV=3 - [ILF3_HUMAN]	1.43476		0.744388		27.18	2	19	19	55	2.34346e+08	0	2.0681e+08	0	17	3.86814			16	5.83778			891.939	24.94	16	29					766.481	21.03	13	26					894	95.2791	8.76318
	Sequence	# PSMs	# Proteins	# Protein Groups	Protein Group Accessions	Modifications	MH+ [Da]	A5: Area	B5: Area	C5: Area	D5: Area	A5: Heavy/Light	A5: Heavy/Light Count	A5: Heavy/Light Variability [%]	B5: Heavy/Light	B5: Heavy/Light Count	B5: Heavy/Light Variability [%]	C5: Heavy/Light	C5: Heavy/Light Count	C5: Heavy/Light Variability [%]	D5: Heavy/Light	D5: Heavy/Light Count	D5: Heavy/Light Variability [%]	A2	IonScore A2	Exp Value A2	B2	IonScore B2	Exp Value B2	C2	IonScore C2	Exp Value C2	D2	IonScore D2	Exp Value D2	# Missed Cleavages
	VLAGETLSVNDPPDVLDR	4	1	1	Q12906	R18(Label:13C(6))	1916	1.88314e+08	0	1.44406e+08	0	1.46552	1					0.745421	1					High	83.65	7.78892e-08				High	83.45	8.156e-08				0
	VLAGETLSVNDPPDVLDR	3	1	1	Q12906		1909.99	1.28496e+08	0	1.93724e+08	0													High	67.17	3.40564e-06				High	78.01	2.83043e-07				0
	AYAALAALEK	3	1	1	Q12906	K10(Label:13C(6)15N(2))	1028.58	1.38442e+08	0	1.39875e+08	0	1.41458	1											High	63.34	8.64329e-06				High	60.39	1.70939e-05				0
	LVSQTGPVHAPIFTMSVEVDGNSFEASGPSK	2	1	1	Q12906	M15(Oxidation); K31(Label:13C(6)15N(2))	3212.56	1.64759e+07	0	0	0	0.680075	1											High	61.07	8.83239e-06										0
	HGKNPVMELNEK	2	1	1	Q12906	K3(Label:13C(6)15N(2)); M7(Oxidation); K12(Label:13C(6)15N(2))	1427.72	1.30876e+07	0	1.21392e+07	0	1.52962	1					0.772344	1					High	57.22	3.94515e-05				High	45.5	0.000560858				1
	LVSQTGPVHAPIFTMSVEVDGNSFEASGPSKK	2	1	1	Q12906	M15(Oxidation); K31(Label:13C(6)15N(2)); K32(Label:13C(6)15N(2))	3348.67	2.98231e+08	0	2.15865e+08	0	1.47267	1					0.755029	1					High	56.04	2.46397e-05				High	31.03	0.00800693				1
	VLQDMGLPTGAEGR	2	1	1	Q12906	M5(Oxidation); R14(Label:13C(6))	1465.74	1.39045e+08	0	1.25414e+08	0	1.44543	1											High	55.83	5.59003e-05				High	38.59	0.00291933				0
	IFVNDDRHVMAK	1	1	1	Q12906	R7(Label:13C(6)); M10(Oxidation); K12(Label:13C(6)15N(2))	1474.76	9.79351e+06	0	0	0	1.36199	1											High	53.7	9.34209e-05										1
	VLGMDPLPSK	2	1	1	Q12906	M4(Oxidation); K10(Label:13C(6)15N(2))	1080.58	181512405	0	0	0	1.49987	1											High	52.98	0.00021424										0
	HSSVYPTQEELEAVQNMVSHTER	3	1	1	Q12906	M17(Oxidation); R23(Label:13C(6))	2693.25	8.74588e+07	0	7.64946e+06	0	1.26897	1					0.49756	1					High	52.16	5.74688e-05				High	46.09	0.000230044				0
	AYAALAALEK	2	1	1	Q12906		1020.57	9.81e+07	0	1.84365e+08	0							0.758688	1					High	45.85	0.00048883				High	72.38	1.09549e-06				0
	QQREDITQSAQHALR	1	1	1	Q12906	R3(Label:13C(6)); R15(Label:13C(6))	1792.94	1.91529e+07	0	0	0	1.16129	1											High	44.57	0.000651147										1
	YELISETGGSHDKR	1	2	1	Q12906	K13(Label:13C(6)15N(2)); R14(Label:13C(6))	1605.8	3.29996e+07	0	0	0	1.53682	1											High	39.23	0.00234619										1
	LNQLKPGLQYK	2	1	1	Q12906		1301.75	5.67392e+07	0	9.8574e+07	0	1.43476	1					0.713902	1					High	38.77	0.00156633				High	40.91	0.000960989				0
	AVSDWIDEQEK	1	1	1	Q12906	K11(Label:13C(6)15N(2))	1327.62	1.57471e+07	0	0	0	1.44883	1											High	34.85	0.00396082										0
	LFPDTPLALDANK	1	1	1	Q12906	K13(Label:13C(6)15N(2))	1422.77	2.16492e+08	0	0	0	1.45886	1											High	34.56	0.00724386										0
	SIGTANRPMGAGEALR	1	1	1	Q12906	M9(Oxidation)	1616.81	1.20784e+07	0	0	0	1.40886	1											High	33.01	0.0108507										0
	VLQDMGLPTGAEGR	2	1	1	Q12906	M5(Oxidation)	1459.72	6.65154e+07	0	1.63931e+08	0							0.76504	1					Medium	29.66	0.0222235				High	69.81	2.11033e-06				0
	HSSVYPTQEELEAVQNMVSHTER	3	1	1	Q12906	M17(Oxidation)	2687.24	4.83951e+07	0	8.5264e+07	0	1.38864	1					0.487967	2	66.4443				High	26.99	0.0158989				High	50.06	8.28475e-05				0
	LVSQTGPVHAPIFTMSVEVDGNSFEASGPSKK	1	1	1	Q12906	M15(Oxidation)	3332.64	2.02074e+08	0	0	0													Medium	26.95	0.0215965										1
	LFPDTPLALDANK	1	1	1	Q12906		1414.76	1.48662e+08	0	0	0													Medium	26.93	0.0454201										0
	LNQLKPGLQYK	1	1	1	Q12906	K5(Label:13C(6)15N(2)); K11(Label:13C(6)15N(2))	1317.78	8.14069e+07	0	0	0													Medium	26.88	0.0192809										0
	LVSQTGPVHAPIFTMSVEVDGNSFEASGPSK	1	1	1	Q12906	M15(Oxidation)	3204.53	2.72149e+07	0	0	0													Medium	26.39	0.0256021										0
	AEPPQAMNALMR	1	1	1	Q12906	M7(Oxidation); M11(Oxidation)	1360.63	3.75636e+07	0	0	0	1.40861	1											Medium	26.19	0.0224808										0
	IFVNDDRHVMAK	1	1	1	Q12906	M10(Oxidation)	1460.73	0	0	11913942	0							0.786926	1											High	41.09	0.00160276				1
	EDITQSAQHALR	1	1	1	Q12906		1368.68	0	0	5.36693e+07	0							0.731836	1											High	39.83	0.00191345				0
	FVMEVEVDGQK	3	2	1	Q12906	M3(Oxidation)	1296.61	0	0	1.5707e+08	0							0.744717	2	9.33929										High	38.35	0.00183503				0
	HGKNPVMELNEK	1	1	1	Q12906	M7(Oxidation)	1411.7	0	0	1.61265e+07	0																			High	36.61	0.00377612				1
	EDITQSAQHALR	1	1	1	Q12906	R12(Label:13C(6))	1374.7	0	0	38130350	0																			High	36.37	0.00529398				0
	YELISETGGSHDKR	1	2	1	Q12906		1591.77	0	0	3.07582e+07	0							0.843398	1											High	36.18	0.00341002				1
	VLGMDPLPSK	1	1	1	Q12906	M4(Oxidation)	1072.57	0	0	2.1084e+08	0							0.743357	1											High	35.32	0.012676				0
	FVMEVEVDGQK	2	2	1	Q12906	M3(Oxidation); K11(Label:13C(6)15N(2))	1304.62	0	0	121560401	0																			High	34.21	0.00474144				0
	LAAFGQLHK	1	1	1	Q12906	K9(Label:13C(6)15N(2))	992.575	0	0	4.51599e+07	0							0.67354	1											Medium	25.18	0.0603744				0
P83881	60S ribosomal protein L36a OS=Homo sapiens GN=RPL36A PE=1 SV=2 - [RL36A_HUMAN]	1.43274		0.489875		9.43	1	1	1	3	3.33625e+07	0	1.35908e+07	0	1				1				65.3469	9.43	1	2					45.85	9.43	1	1					106	12.4328	10.5796
	Sequence	# PSMs	# Proteins	# Protein Groups	Protein Group Accessions	Modifications	MH+ [Da]	A5: Area	B5: Area	C5: Area	D5: Area	A5: Heavy/Light	A5: Heavy/Light Count	A5: Heavy/Light Variability [%]	B5: Heavy/Light	B5: Heavy/Light Count	B5: Heavy/Light Variability [%]	C5: Heavy/Light	C5: Heavy/Light Count	C5: Heavy/Light Variability [%]	D5: Heavy/Light	D5: Heavy/Light Count	D5: Heavy/Light Variability [%]	A2	IonScore A2	Exp Value A2	B2	IonScore B2	Exp Value B2	C2	IonScore C2	Exp Value C2	D2	IonScore D2	Exp Value D2	# Missed Cleavages
	GKDSLYAQGK	1	1	1	P83881	K2(Label:13C(6)15N(2)); K10(Label:13C(6)15N(2))	1082.58	3.33625e+07	0	0	0	1.43274	1											High	45.96	0.000602093										1
	GKDSLYAQGK	2	1	1	P83881		1066.55	24029041	0	1.35908e+07	0							0.489875	1					High	37.42	0.00391249				High	45.85	0.000553834				1
P14866	Heterogeneous nuclear ribonucleoprotein L OS=Homo sapiens GN=HNRNPL PE=1 SV=2 - [HNRPL_HUMAN]	1.42485		1.012		11.71	1	3	3	8	4.45413e+07	0	6.49309e+07	0	3	2.82636			3	2.7623			106.75	11.71	3	4					122.679	11.71	3	4					589	64.0924	8.22119
	Sequence	# PSMs	# Proteins	# Protein Groups	Protein Group Accessions	Modifications	MH+ [Da]	A5: Area	B5: Area	C5: Area	D5: Area	A5: Heavy/Light	A5: Heavy/Light Count	A5: Heavy/Light Variability [%]	B5: Heavy/Light	B5: Heavy/Light Count	B5: Heavy/Light Variability [%]	C5: Heavy/Light	C5: Heavy/Light Count	C5: Heavy/Light Variability [%]	D5: Heavy/Light	D5: Heavy/Light Count	D5: Heavy/Light Variability [%]	A2	IonScore A2	Exp Value A2	B2	IonScore B2	Exp Value B2	C2	IonScore C2	Exp Value C2	D2	IonScore D2	Exp Value D2	# Missed Cleavages
	YGPQYGHPPPPPPPPEYGPHADSPVLMVYGLDQSK	4	1	1	P14866	M27(Oxidation); K35(Label:13C(6)15N(2))	3808.81	7.96373e+07	0	1.14557e+08	0	1.30958	1					1.03102	1					High	44.85	0.00028806				High	47.12	0.000177591				0
	SKPGAAMVEMADGYAVDR	2	1	1	P14866	M7(Oxidation); M10(Oxidation)	1899.85	2.79843e+07	0	5.22875e+07	0	1.45227	1					1.012	1					High	33.52	0.00420177				High	29	0.0115821				0
	SDALETLGFLNHYQMK	2	1	1	P14866	M15(Oxidation); K16(Label:13C(6)15N(2))	1890.92	2.60023e+07	0	2.7948e+07	0	1.42485	1					0.729006	1					High	33.21	0.00701968				High	64.65	5.21007e-06				0
Q15717	ELAV-like protein 1 OS=Homo sapiens GN=ELAVL1 PE=1 SV=2 - [ELAV1_HUMAN]	1.41669		0.785239		16.26	1	4	4	7	3.44791e+07	0	3.39064e+07	0	3	1.72888			3	7.23534			162.572	12.88	3	4					95.621	12.27	3	3					326	36.0692	9.17334
	Sequence	# PSMs	# Proteins	# Protein Groups	Protein Group Accessions	Modifications	MH+ [Da]	A5: Area	B5: Area	C5: Area	D5: Area	A5: Heavy/Light	A5: Heavy/Light Count	A5: Heavy/Light Variability [%]	B5: Heavy/Light	B5: Heavy/Light Count	B5: Heavy/Light Variability [%]	C5: Heavy/Light	C5: Heavy/Light Count	C5: Heavy/Light Variability [%]	D5: Heavy/Light	D5: Heavy/Light Count	D5: Heavy/Light Variability [%]	A2	IonScore A2	Exp Value A2	B2	IonScore B2	Exp Value B2	C2	IonScore C2	Exp Value C2	D2	IonScore D2	Exp Value D2	# Missed Cleavages
	VLVDQTTGLSR	2	1	1	Q15717		1188.65	3.94618e+07	0	6.53808e+07	0	1.41669	1					0.785239	1					High	56.81	3.77293e-05				Medium	27.24	0.0351166				0
	TNLIVNYLPQNMTQDELR	2	1	1	Q15717	M12(Oxidation)	2178.08	15677143	0	3.15813e+07	0	1.40027	1					0.747885	1					High	54.78	5.73838e-05				High	64.25	7.00937e-06				0
	VLVDQTTGLSR	1	1	1	Q15717	R11(Label:13C(6))	1194.68	5.59054e+07	0	0	0													High	54.03	6.20726e-05										0
	SLFSSIGEVESAK	1	1	1	Q15717		1353.69	3.18548e+07	0	0	0	1.66601	1											High	48.42	0.000293515										0
	FGGPVHHQAQR	1	1	1	Q15717		1233.62	0	0	4.75732e+06	0							40.5545	1											High	34.15	0.00759569				0
O14979	Heterogeneous nuclear ribonucleoprotein D-like OS=Homo sapiens GN=HNRNPDL PE=1 SV=3 - [HNRDL_HUMAN]	1.41184				5.24	1	1	2	8	1.85232e+07	0	3.79067e+07	0	1								103.797	5.24	2	5					89.031	2.38	1	3					420	46.4091	9.56885
	Sequence	# PSMs	# Proteins	# Protein Groups	Protein Group Accessions	Modifications	MH+ [Da]	A5: Area	B5: Area	C5: Area	D5: Area	A5: Heavy/Light	A5: Heavy/Light Count	A5: Heavy/Light Variability [%]	B5: Heavy/Light	B5: Heavy/Light Count	B5: Heavy/Light Variability [%]	C5: Heavy/Light	C5: Heavy/Light Count	C5: Heavy/Light Variability [%]	D5: Heavy/Light	D5: Heavy/Light Count	D5: Heavy/Light Variability [%]	A2	IonScore A2	Exp Value A2	B2	IonScore B2	Exp Value B2	C2	IonScore C2	Exp Value C2	D2	IonScore D2	Exp Value D2	# Missed Cleavages
	FGEVVDCTIK	5	2	3	O14979;Q99729;Q14103	C7(Methylthio)	1156.54	2.38523e+07	0	3.79067e+07	0													High	43.59	0.000498775				High	43.48	0.000480158				0
	FGEVVDCTIK	2	2	3	O14979;Q99729;Q14103	C7(Methylthio); K10(Label:13C(6)15N(2))	1164.55	2.86091e+07	0	0	0													High	28.73	0.0163441										0
	DAASVDKVLELK	1	1	1	O14979	K7(Label:13C(6)15N(2)); K12(Label:13C(6)15N(2))	1303.74	8.43739e+06	0	0	0	1.41184	1											Medium	24.86	0.0463755										1
Q92917	G patch domain and KOW motifs-containing protein OS=Homo sapiens GN=GPKOW PE=1 SV=2 - [GPKOW_HUMAN]	1.40842		0.957614		16.6	1	4	4	15	3.55157e+07	0	4.39983e+07	0	4	6.47036			4	24.2042			192.125	16.6	4	6					313.843	16.6	4	9					476	52.1966	6.15088
	Sequence	# PSMs	# Proteins	# Protein Groups	Protein Group Accessions	Modifications	MH+ [Da]	A5: Area	B5: Area	C5: Area	D5: Area	A5: Heavy/Light	A5: Heavy/Light Count	A5: Heavy/Light Variability [%]	B5: Heavy/Light	B5: Heavy/Light Count	B5: Heavy/Light Variability [%]	C5: Heavy/Light	C5: Heavy/Light Count	C5: Heavy/Light Variability [%]	D5: Heavy/Light	D5: Heavy/Light Count	D5: Heavy/Light Variability [%]	A2	IonScore A2	Exp Value A2	B2	IonScore B2	Exp Value B2	C2	IonScore C2	Exp Value C2	D2	IonScore D2	Exp Value D2	# Missed Cleavages
	GLGLGANLTEAQALTPTGPSR	3	1	1	Q92917	R21(Label:13C(6))	2030.09	4.24467e+07	0	52495928	0	1.3719	1					0.980128	1					High	62.29	7.79065e-06				High	73.44	6.13676e-07				0
	EGVLPLTAASTAPISFGFTR	4	1	1	Q92917	R20(Label:13C(6))	2041.11	5.34505e+07	0	4.71426e+07	0	1.32517	1					0.935617	1					High	47.7	0.000253038				High	66.01	3.38325e-06				0
	EGVLPLTAASTAPISFGFTR	3	1	1	Q92917		2035.09	40037041	0	5.1136e+07	0													High	43.95	0.000587967				High	55.08	5.06043e-05				0
	VMVVLGPQTGR	2	1	1	Q92917	M2(Oxidation)	1172.64	5.88054e+06	0	1.64526e+07	0	1.58087	1					1.82552	1					High	38.12	0.00342258				High	38.56	0.00309281				0
	RQPPARPPGPSTDTGALADGVVSQAVK	2	1	1	Q92917	R1(Label:13C(6)); R6(Label:13C(6)); K27(Label:13C(6)15N(2))	2692.46	1.065e+07	0	8.63811e+06	0	1.4459	1					0.710387	1					High	37.44	0.00120802				High	28.3	0.00976212				1
	VMVVLGPQTGR	1	1	1	Q92917	M2(Oxidation); R11(Label:13C(6))	1178.66	0	0	2.83631e+07	0																			High	31.96	0.0117807				0
Q92522	Histone H1x OS=Homo sapiens GN=H1FX PE=1 SV=1 - [H1X_HUMAN]	1.40493		0.748408		26.29	1	5	5	21	2.04352e+08	0	2.37778e+08	0	5	3.43956			5	7.00521			487.413	26.29	5	12					364.806	26.29	4	9					213	22.4735	10.7554
	Sequence	# PSMs	# Proteins	# Protein Groups	Protein Group Accessions	Modifications	MH+ [Da]	A5: Area	B5: Area	C5: Area	D5: Area	A5: Heavy/Light	A5: Heavy/Light Count	A5: Heavy/Light Variability [%]	B5: Heavy/Light	B5: Heavy/Light Count	B5: Heavy/Light Variability [%]	C5: Heavy/Light	C5: Heavy/Light Count	C5: Heavy/Light Variability [%]	D5: Heavy/Light	D5: Heavy/Light Count	D5: Heavy/Light Variability [%]	A2	IonScore A2	Exp Value A2	B2	IonScore B2	Exp Value B2	C2	IonScore C2	Exp Value C2	D2	IonScore D2	Exp Value D2	# Missed Cleavages
	ALVQNDTLLQVK	4	1	1	Q92522		1341.77	189970974	0	3.41802e+08	0	1.43094	1					0.784573	1					High	81.79	1.0165e-07				High	74.22	5.82802e-07				0
	ALVQNDTLLQVK	2	1	1	Q92522	K12(Label:13C(6)15N(2))	1349.79	2.73323e+08	0	267470685	0													High	71.28	7.96863e-07				High	66.7	2.28762e-06				0
	YSQLVVETIR	3	1	1	Q92522	R10(Label:13C(6))	1213.69	255695935	0	222322449	0	1.35794	1					0.72422	1					High	69.34	1.90917e-06				High	73.06	8.1067e-07				0
	GAPAAATAPAPTAHK	1	1	1	Q92522		1331.7	5.6189e+07	0	0	0	1.4956	1											High	65	7.44716e-06										0
	RGAPAAATAPAPTAHK	2	1	1	Q92522		1487.8	1.17195e+07	0	1.80554e+07	0	1.37272	1					0.681229	1					High	61.9	1.32682e-05				High	67.07	3.93654e-06				1
	YSQLVVETIR	2	1	1	Q92522		1207.67	1.88091e+08	0	3.06982e+08	0													High	58.88	2.63369e-05				High	63.32	9.35828e-06				0
	RGAPAAATAPAPTAHK	4	1	1	Q92522	R1(Label:13C(6)); K16(Label:13C(6)15N(2))	1501.84	1.59563e+07	0	6.45487e+07	0							0.748408	1					High	58.04	2.41836e-05				High	47.39	0.000283616				1
	GAPAAATAPAPTAHK	1	1	1	Q92522	K15(Label:13C(6)15N(2))	1339.72	8.4036e+07	0	0	0													High	43.73	0.000946842										0
	SVELEEALPVTTAEGMAK	2	1	1	Q92522	M16(Oxidation); K18(Label:13C(6)15N(2))	1898.95	4.12917e+07	0	3.58727e+07	0	1.40493	1					0.933335	1					High	33.3	0.00855955				High	30.19	0.0180431				0
Q13573	SNW domain-containing protein 1 OS=Homo sapiens GN=SNW1 PE=1 SV=1 - [SNW1_HUMAN]	1.40145		0.942068		50.19	1	26	26	124	5.95928e+08	0	7.46498e+08	0	29	4.20605			27	2.44215			1885.72	45.71	23	57					2418.9	45.9	22	67					536	61.4565	9.5249
	Sequence	# PSMs	# Proteins	# Protein Groups	Protein Group Accessions	Modifications	MH+ [Da]	A5: Area	B5: Area	C5: Area	D5: Area	A5: Heavy/Light	A5: Heavy/Light Count	A5: Heavy/Light Variability [%]	B5: Heavy/Light	B5: Heavy/Light Count	B5: Heavy/Light Variability [%]	C5: Heavy/Light	C5: Heavy/Light Count	C5: Heavy/Light Variability [%]	D5: Heavy/Light	D5: Heavy/Light Count	D5: Heavy/Light Variability [%]	A2	IonScore A2	Exp Value A2	B2	IonScore B2	Exp Value B2	C2	IonScore C2	Exp Value C2	D2	IonScore D2	Exp Value D2	# Missed Cleavages
	MSNALAIQVDSEGK	4	1	1	Q13573	M1(Oxidation); K14(Label:13C(6)15N(2))	1486.73	3.23173e+08	0	3.55311e+08	0	1.48523	1					0.977454	1					High	103.58	7.41117e-10				High	88.05	2.64781e-08				0
	NLDKDMYGDDLEAR	10	1	1	Q13573	K4(Label:13C(6)15N(2)); M6(Oxidation); R14(Label:13C(6))	1684.76	2.11883e+08	0	2.95493e+08	0	1.41721	4	2.6234				0.92668	1					High	90.11	9.0674e-09				High	71.47	6.91467e-07				1
	NENRDISEVIALGVPNPR	4	1	1	Q13573	R4(Label:13C(6)); R18(Label:13C(6))	2005.08	3.40631e+07	0	2.18994e+08	0	1.34405	1					0.956032	1					High	81.36	9.57792e-08				High	82.53	7.23219e-08				1
	LAEALYIADR	5	1	1	Q13573	R10(Label:13C(6))	1140.63	3.3594e+08	0	4.10717e+08	0	1.33193	1					0.94696	1					High	81.32	1.35036e-07				High	92.17	1.11033e-08				0
	NENRDISEVIALGVPNPR	6	1	1	Q13573		1993.04	2.50982e+07	0	2.23802e+08	0							0.986307	1					High	79.21	2.23107e-07				High	80.75	1.58182e-07				1
	YTPSQQGVAFNSGAK	3	1	1	Q13573		1554.75	2.92709e+08	0	5.13067e+08	0	1.3953	1					0.949673	1					High	76.42	3.68275e-07				High	73.36	7.75014e-07				0
	LLEDFGDGGAFPEIHVAQYPLDMGR	3	1	1	Q13573	M23(Oxidation)	2763.31	681564122	0	1245156428	0	1.397	1											High	67.89	1.77185e-06				High	54.22	4.14395e-05				0
	MSNALAIQVDSEGK	3	1	1	Q13573	M1(Oxidation)	1478.71	2.17777e+08	0	3.65008e+08	0													High	67.84	2.35967e-06				High	66.86	2.96731e-06				0
	YTPSQQGVAFNSGAK	4	1	1	Q13573	K15(Label:13C(6)15N(2))	1562.77	4.08418e+08	0	4.87245e+08	0													High	64.55	6.48891e-06				High	65.41	5.13616e-06				0
	LLEDFGDGGAFPEIHVAQYPLDMGR	2	1	1	Q13573	M23(Oxidation); R25(Label:13C(6))	2769.32	9.58503e+08	0	1.19307e+09	0							0.952112	1					High	59.94	1.08995e-05				High	59.42	1.3886e-05				0
	DISEVIALGVPNPR	2	1	1	Q13573	R14(Label:13C(6))	1485.84	4.20863e+08	0	3.97459e+08	0	1.37027	1											High	59.9	1.26377e-05				High	59.22	1.37625e-05				0
	DISEVIALGVPNPR	2	1	1	Q13573		1479.82	3.07139e+08	0	422857311	0							0.938866	1					High	55.95	3.98933e-05				High	71.67	9.93923e-07				0
	TSNEVQYDQR	2	1	1	Q13573		1239.56	9.03773e+07	0	5.61759e+07	0	1.38116	1					0.960025	1					High	53.17	3.95197e-05				High	51.39	5.95407e-05				0
	GLQTVHINENFAK	2	1	1	Q13573		1470.77	1.23308e+08	0	1.62226e+08	0	1.40412	1					1.02345	1					High	52.83	0.000120396				High	58.36	3.42092e-05				0
	MVEMQKDPMEPPR	7	1	1	Q13573	M1(Oxidation); M4(Oxidation); K6(Label:13C(6)15N(2)); M9(Oxidation); R13(Label:13C(6))	1649.75	170940570	0	234073984	0	1.82362	2	3.65017				1.36283	1					High	49.68	8.28878e-05				High	41.79	0.000516529				1
	FVPDKEFSGSDR	2	1	1	Q13573	K5(Label:13C(6)15N(2)); R12(Label:13C(6))	1397.68	9.3035e+07	0	1.0974e+08	0	1.47222	1					0.885414	1					High	43.62	0.000756048				High	34.61	0.00593286				1
	REPPPYGYR	5	1	1	Q13573	R1(Label:13C(6)); R9(Label:13C(6))	1146.61	387311382	0	4.32139e+08	0	1.33955	1											High	39.01	0.00278839				High	39.55	0.00242355				1
	GLQTVHINENFAK	1	1	1	Q13573	K13(Label:13C(6)15N(2))	1478.78	1.71086e+08	0	0	0													High	37.94	0.00348706										0
	LAEALYIADRK	3	1	1	Q13573	R10(Label:13C(6)); K11(Label:13C(6)15N(2))	1276.74	1.02944e+08	0	122771032	0	1.39886	1					0.94075	1					High	37.31	0.00259164				High	43.05	0.000661426				1
	DMAQSIYRPSK	3	1	1	Q13573	M2(Oxidation); R8(Label:13C(6)); K11(Label:13C(6)15N(2))	1325.67	74243971	0	1.2441e+08	0	1.39196	1					0.956239	1					High	36.38	0.00437274				High	40.71	0.00154126				0
	DMAQSIYRPSK	4	1	1	Q13573	M2(Oxidation)	1311.63	5.33377e+07	0	1.31867e+08	0	1.40145	1											High	36.05	0.00365021				High	37.76	0.00249566				0
	EGPVQFEEDPFGLDKFLEEAK	5	1	1	Q13573		2424.17	2.4028e+08	0	4.53261e+08	0	1.39075	2	1.32316				0.939411	2	0.0595943				High	35.19	0.00438902				High	56.93	2.94014e-05				1
	NLDKDMYGDDLEAR	3	1	1	Q13573	M6(Oxidation)	1670.73	4.5737e+07	0	1.15905e+08	0							0.907076	2	4.14187				High	35.01	0.00167215				High	86.73	1.13594e-08				1
	GYTIPLDKR	1	1	1	Q13573	K8(Label:13C(6)15N(2)); R9(Label:13C(6))	1076.63	1.93104e+08	0	0	0	1.47128	1											High	34.71	0.00566259										1
	KGWIPR	1	1	1	Q13573		756.45	53997874	0	0	0	1.41262	1											High	33.24	0.00732704										1
	EGPVQFEEDPFGLDKFLEEAK	2	1	1	Q13573	K15(Label:13C(6)15N(2)); K21(Label:13C(6)15N(2))	2440.2	2.30208e+07	0	2.76429e+07	0													High	32.92	0.0076831				High	42.85	0.000757448				1
	EVMNADDPDLQRPDEEAIK	1	1	1	Q13573	M3(Oxidation); R12(Label:13C(6)); K19(Label:13C(6)15N(2))	2215.03	1.0362e+08	0	0	0	1.38325	1											High	32.71	0.00581339										0
	YTDLVPK	2	1	1	Q13573	K7(Label:13C(6)15N(2))	843.469	3.08089e+08	0	3.6174e+08	0	1.51186	1					1.00069	1					High	32.68	0.0124087				High	36.4	0.00485664				0
	EVMNADDPDLQRPDEEAIKEITEK	4	1	1	Q13573	M3(Oxidation)	2801.32	9.16814e+07	0	1.66332e+08	0	1.30548	1					0.929793	1					High	32.65	0.00597575				High	40.25	0.00101015				1
	YTDLVPK	2	1	1	Q13573		835.455	2.03642e+08	0	3.61833e+08	0													High	32.38	0.0119377				High	35.81	0.00514347				0
	MVEMQKDPMEPPR	6	1	1	Q13573	M1(Oxidation); M4(Oxidation); M9(Oxidation)	1635.71	9.37673e+07	0	1.78318e+08	0							0.891408	1					High	29.11	0.00797836				High	38.34	0.000981917				1
	REPPPYGYR	5	1	1	Q13573		1134.57	2.92426e+08	0	4.81272e+08	0							0.89791	1					Medium	28.51	0.0275516				High	43.95	0.000799393				1
	EVMNADDPDLQRPDEEAIKEITEK	2	1	1	Q13573	M3(Oxidation); R12(Label:13C(6)); K19(Label:13C(6)15N(2)); K24(Label:13C(6)15N(2))	2823.36	1.19358e+08	0	1.54108e+08	0													Medium	27.83	0.0222502				High	34.86	0.00440894				1
	GGKDMAQSIYRPSK	2	1	1	Q13573	K3(Label:13C(6)15N(2)); M5(Oxidation); R11(Label:13C(6)); K14(Label:13C(6)15N(2))	1575.82	2.96551e+07	0	51755750	0	2.26432	1											Medium	25.8	0.0597071				Medium	25.91	0.0584702				1
	IKYDAIAR	1	1	1	Q13573	K2(Label:13C(6)15N(2)); R8(Label:13C(6))	963.579	1.07779e+08	0	0	0	1.56176	1											Medium	25.01	0.0400686										1
	GREGPVQFEEDPFGLDK	1	1	1	Q13573	R2(Label:13C(6)); K17(Label:13C(6)15N(2))	1933.94	7.13454e+06	0	0	0	1.36227	1											Medium	24.78	0.0557205										1
	KMSNALAIQVDSEGK	1	1	1	Q13573	M2(Oxidation)	1606.81	0	0	11084173	0							1.07476	1											High	105.73	4.61094e-10				1
	LAEALYIADR	2	1	1	Q13573		1134.61	0	0	4.33722e+08	0																			High	81.75	1.30661e-07				0
	GREGPVQFEEDPFGLDK	1	1	1	Q13573		1919.91	0	0	9.03715e+06	0							1.02319	1											High	46.3	0.000281307				1
	TSNEVQYDQR	1	1	1	Q13573	R10(Label:13C(6))	1245.58	0	0	5.37209e+07	0																			High	41.83	0.000807059				0
	LAEALYIADRK	1	1	1	Q13573		1262.71	0	0	130503345	0																			High	39.97	0.00192827				1
	GGKDMAQSIYRPSK	1	1	1	Q13573	M5(Oxidation)	1553.77	0	0	6.23369e+07	0							0.942068	1											High	35.56	0.00532315				1
	AADKLAPAQYIR	1	1	1	Q13573	K4(Label:13C(6)15N(2)); R12(Label:13C(6))	1330.76	0	0	9.41716e+07	0							0.930919	1											High	33.42	0.00639258				1
	THVEKEDGEAR	1	1	1	Q13573	K5(Label:13C(6)15N(2)); R11(Label:13C(6))	1284.64	0	0	101269	0							0.450928	1											Medium	25.05	0.0537686				1
Q7RTV0	PHD finger-like domain-containing protein 5A OS=Homo sapiens GN=PHF5A PE=1 SV=1 - [PHF5A_HUMAN]	1.39747		0.854054		20	1	2	2	3	8.71709e+07	0	7.98184e+07	0	1				2	3.27214			27.89	8.18	1	1					70.3929	20	2	2					110	12.397	8.41162
	Sequence	# PSMs	# Proteins	# Protein Groups	Protein Group Accessions	Modifications	MH+ [Da]	A5: Area	B5: Area	C5: Area	D5: Area	A5: Heavy/Light	A5: Heavy/Light Count	A5: Heavy/Light Variability [%]	B5: Heavy/Light	B5: Heavy/Light Count	B5: Heavy/Light Variability [%]	C5: Heavy/Light	C5: Heavy/Light Count	C5: Heavy/Light Variability [%]	D5: Heavy/Light	D5: Heavy/Light Count	D5: Heavy/Light Variability [%]	A2	IonScore A2	Exp Value A2	B2	IonScore B2	Exp Value B2	C2	IonScore C2	Exp Value C2	D2	IonScore D2	Exp Value D2	# Missed Cleavages
	HHPDLIFCR	1	1	1	Q7RTV0	C8(Methylthio); R9(Label:13C(6))	1189.57	8.71709e+07	0	0	0	1.39747	1											Medium	27.89	0.0230015										0
	ICDECNYGSYQGR	1	1	1	Q7RTV0	C2(Methylthio); C5(Methylthio)	1599.57	0	0	3.16647e+07	0							0.835417	1											High	49.95	4.00444e-05				0
	HHPDLIFCR	1	1	1	Q7RTV0	C8(Methylthio)	1183.55	0	0	1.27972e+08	0							0.873108	1											High	33.95	0.00410771				0
Q9NW64	Pre-mRNA-splicing factor RBM22 OS=Homo sapiens GN=RBM22 PE=1 SV=1 - [RBM22_HUMAN]	1.38941		0.921764		19.76	1	6	6	31	1.25795e+08	0	2.1685e+08	0	6	3.02375			9	2.55565			396.565	19.76	6	11					615.58	19.76	6	20					420	46.8654	8.54346
	Sequence	# PSMs	# Proteins	# Protein Groups	Protein Group Accessions	Modifications	MH+ [Da]	A5: Area	B5: Area	C5: Area	D5: Area	A5: Heavy/Light	A5: Heavy/Light Count	A5: Heavy/Light Variability [%]	B5: Heavy/Light	B5: Heavy/Light Count	B5: Heavy/Light Variability [%]	C5: Heavy/Light	C5: Heavy/Light Count	C5: Heavy/Light Variability [%]	D5: Heavy/Light	D5: Heavy/Light Count	D5: Heavy/Light Variability [%]	A2	IonScore A2	Exp Value A2	B2	IonScore B2	Exp Value B2	C2	IonScore C2	Exp Value C2	D2	IonScore D2	Exp Value D2	# Missed Cleavages
	TITTLYVGGLGDTITETDLR	3	1	1	Q9NW64	R20(Label:13C(6))	2145.13	4.17021e+07	0	26850442	0	1.31939	1					1.55301	2	130.185				High	62.32	9.29029e-06				High	66.89	3.54035e-06				0
	DAGLSFKDDMPK	4	1	1	Q9NW64	K7(Label:13C(6)15N(2)); M10(Oxidation); K12(Label:13C(6)15N(2))	1355.64	1.03206e+08	0	1.83144e+08	0	1.36162	1					0.921764	1					High	59.71	1.39512e-05				High	49.3	0.000150974				1
	SDVNKEYYTQNMER	2	1	1	Q9NW64	M12(Oxidation)	1792.78	3.20083e+07	0	5.87661e+07	0	1.36738	1					0.894712	1					High	57.12	1.65946e-05				High	73.64	3.67637e-07				1
	TITTLYVGGLGDTITETDLR	3	1	1	Q9NW64		2139.11	31226398	0	3.4466e+07	0													High	55.8	4.74763e-05				Medium	29.65	0.0190771				0
	DAGLSFKDDMPK	2	1	1	Q9NW64	M10(Oxidation)	1339.62	7.57968e+07	0	1.80749e+08	0							0.914359	1					High	55.69	2.69774e-05				High	52.91	5.11682e-05				1
	SDVNKEYYTQNMER	2	1	1	Q9NW64	K5(Label:13C(6)15N(2)); M12(Oxidation); R14(Label:13C(6))	1806.81	4.39183e+07	0	5.25787e+07	0													High	51.8	5.02127e-05				High	61.04	6.29637e-06				1
	EISNSDGTRPVGMLGK	4	1	1	Q9NW64	R9(Label:13C(6)); M13(Oxidation); K16(Label:13C(6)15N(2))	1690.86	3.37661e+07	0	2.09348e+08	0	1.42822	1					2.44107	1					High	44.98	0.000584545				High	47.55	0.000314668				0
	YYGINDPVADK	3	1	1	Q9NW64	K11(Label:13C(6)15N(2))	1262.61	2.1482e+08	0	2.40747e+08	0	1.41179	1											High	43.35	0.000712067				High	56.39	3.59347e-05				0
	YYGINDPVADK	3	1	1	Q9NW64		1254.6	1.52836e+08	0	2.58058e+08	0							0.926896	1					High	35.46	0.00354135				High	66.44	2.86003e-06				0
	ATSTSDMLLK	2	1	1	Q9NW64	M7(Oxidation)	1082.54	5.93592e+07	0	9.7443e+07	0	1.4183	1					0.937788	1					Medium	24.62	0.0619533				Medium	25.69	0.0534152				0
	EISNSDGTRPVGMLGK	2	1	1	Q9NW64	M13(Oxidation)	1676.82	0	0	3.36579e+07	0							0.918643	1											High	56.81	3.30392e-05				0
	ATSTSDMLLK	1	1	1	Q9NW64	M7(Oxidation); K10(Label:13C(6)15N(2))	1090.55	0	0	9.13809e+07	0																			Medium	25.17	0.0526073				0
P55081	Microfibrillar-associated protein 1 OS=Homo sapiens GN=MFAP1 PE=1 SV=2 - [MFAP1_HUMAN]	1.37457		0.951209		10.25	1	2	2	3	1.427e+07	0	4.59848e+07	0	2	4.36422			1				62.05	10.25	2	2					56.08	4.56	1	1					439	51.9266	4.98291
	Sequence	# PSMs	# Proteins	# Protein Groups	Protein Group Accessions	Modifications	MH+ [Da]	A5: Area	B5: Area	C5: Area	D5: Area	A5: Heavy/Light	A5: Heavy/Light Count	A5: Heavy/Light Variability [%]	B5: Heavy/Light	B5: Heavy/Light Count	B5: Heavy/Light Variability [%]	C5: Heavy/Light	C5: Heavy/Light Count	C5: Heavy/Light Variability [%]	D5: Heavy/Light	D5: Heavy/Light Count	D5: Heavy/Light Variability [%]	A2	IonScore A2	Exp Value A2	B2	IonScore B2	Exp Value B2	C2	IonScore C2	Exp Value C2	D2	IonScore D2	Exp Value D2	# Missed Cleavages
	AKEQEAEPEEQEEDSSSDPR	2	1	1	P55081		2289.95	1.98578e+07	0	4.59848e+07	0	1.33472	1					0.951209	1					High	42.21	0.000219988				High	56.08	9.76206e-06				1
	YTHLVDQDTTSFDSAWGQESAQNTK	1	1	1	P55081	K25(Label:13C(6)15N(2))	2837.29	8.68216e+06	0	0	0	1.41562	1											High	32.84	0.00454996										0
Q13435	Splicing factor 3B subunit 2 OS=Homo sapiens GN=SF3B2 PE=1 SV=2 - [SF3B2_HUMAN]	1.37249		0.893412		33.41	1	22	22	90	5.23297e+08	0	6.29901e+08	0	26	5.99765			21	3.18939			1700.17	33.07	21	47					1612.08	27.6	17	43					895	100.165	5.66846
	Sequence	# PSMs	# Proteins	# Protein Groups	Protein Group Accessions	Modifications	MH+ [Da]	A5: Area	B5: Area	C5: Area	D5: Area	A5: Heavy/Light	A5: Heavy/Light Count	A5: Heavy/Light Variability [%]	B5: Heavy/Light	B5: Heavy/Light Count	B5: Heavy/Light Variability [%]	C5: Heavy/Light	C5: Heavy/Light Count	C5: Heavy/Light Variability [%]	D5: Heavy/Light	D5: Heavy/Light Count	D5: Heavy/Light Variability [%]	A2	IonScore A2	Exp Value A2	B2	IonScore B2	Exp Value B2	C2	IonScore C2	Exp Value C2	D2	IonScore D2	Exp Value D2	# Missed Cleavages
	LAQQQAALLMQQEER	9	1	1	Q13435	M10(Oxidation); R15(Label:13C(6))	1778.91	1.55817e+08	0	183492564	0	1.40242	4	2.96233				0.88058	3	0.0474256				High	110.98	1.67978e-10				High	97.81	3.56818e-09				0
	LAQQQAALLMQQEER	6	1	1	Q13435	M10(Oxidation)	1772.89	1.12703e+08	0	209770753	0							0.908809	1					High	109.76	2.10307e-10				High	99.32	2.32146e-09				0
	SSLGQSASETEEDTVSVSK	2	1	1	Q13435	K19(Label:13C(6)15N(2))	1948.9	1.28178e+08	0	1.19538e+08	0	1.46383	1											High	101.2	8.60986e-10				High	79.67	1.21382e-07				0
	SSLGQSASETEEDTVSVSK	4	1	1	Q13435		1940.9	8.75633e+07	0	1.21932e+08	0							0.981736	1					High	81.04	8.73621e-08				High	87.02	2.36345e-08				0
	VGEPVALSEEER	3	1	1	Q13435	R12(Label:13C(6))	1320.67	615188927	0	6.44129e+08	0	1.31245	1					0.874403	1					High	79.12	2.59619e-07				High	77.3	3.86383e-07				0
	VGEPVALSEEER	4	1	1	Q13435		1314.65	468734583	0	7.3665e+08	0													High	71.79	1.13239e-06				High	63.94	7.54817e-06				0
	KGPAPELQGVEVALAPEELELDPMAMTQK	4	1	1	Q13435	K1(Label:13C(6)15N(2)); M24(Oxidation); M26(Oxidation); K29(Label:13C(6)15N(2))	3139.58	449700943	0	3.91188e+08	0	1.38643	1					0.874147	1					High	69.02	1.30953e-06				High	71.93	6.60446e-07				1
	IEEAMDGSETPQLFTVLPEKR	4	1	1	Q13435	M5(Oxidation)	2406.18	1.33486e+08	0	2.09452e+08	0	1.44898	1					0.908173	1					High	65	4.94896e-06				High	72.37	9.5316e-07				1
	IEEAMDGSETPQLFTVLPEKR	3	1	1	Q13435	M5(Oxidation); K20(Label:13C(6)15N(2)); R21(Label:13C(6))	2420.22	1.92183e+08	0	185802406	0													High	62.62	8.6155e-06				High	56.82	3.24433e-05				1
	KPGDLSDELR	2	1	1	Q13435	K1(Label:13C(6)15N(2)); R10(Label:13C(6))	1143.62	1.59602e+08	0	1.87198e+08	0	1.23699	1					0.866536	1					High	55.71	6.65965e-05				Medium	25.1	0.0733945				0
	KGPAPELQGVEVALAPEELELDPMAMTQK	5	1	1	Q13435	M24(Oxidation); M26(Oxidation)	3123.56	3.26136e+08	0	4.47508e+08	0													High	55.35	3.76348e-05				High	50.82	9.93531e-05				1
	ISLGMPVGPNAHK	1	1	1	Q13435	M5(Oxidation); K13(Label:13C(6)15N(2))	1344.71	5.08106e+07	0	0	0	1.37245	1											High	52.91	0.000110779										0
	EQQAQVEKEDFSDMVAEHAAK	4	1	1	Q13435	M14(Oxidation)	2406.08	9.41182e+07	0	1.46687e+08	0	1.34977	2	2.36991				0.875216	1					High	51.74	4.82317e-05				High	46.22	0.000182668				1
	TATVGGAMMGSTHIYDMSTVMSR	2	1	1	Q13435	M8(Oxidation); M9(Oxidation); M17(Oxidation); M21(Oxidation); R23(Label:13C(6))	2474.07	5.05002e+08	0	0	0	1.37455	1											High	50.82	3.89133e-05										0
	LAEIGAPIQGNREELVER	3	1	1	Q13435	R12(Label:13C(6)); R18(Label:13C(6))	2006.1	4.41995e+07	0	4.46415e+07	0	1.46001	1											High	47.86	0.000155498				High	45.45	0.000218103				1
	SSLGQSASETEEDTVSVSKK	1	1	1	Q13435		2068.98	1.05253e+08	0	0	0	1.4438	1											High	39.17	0.00168878										1
	KPGDLSDELR	2	1	1	Q13435		1129.58	1.29025e+08	0	0	0													High	38.33	0.0026										0
	LAEIGAPIQGNREELVER	4	1	1	Q13435		1994.06	3.02734e+07	0	4.99182e+07	0							0.894292	1					High	37.43	0.0028463				High	47.12	0.000308601				1
	IFEAFK	1	1	1	Q13435	K6(Label:13C(6)15N(2))	762.427	1.04096e+08	0	0	0	1.43556	1											High	36.61	0.00412536										0
	GIEKPPFELPDFIK	3	1	1	Q13435	K4(Label:13C(6)15N(2)); K14(Label:13C(6)15N(2))	1645.92	1.547e+08	0	1.77071e+08	0	1.2927	2	8.0187										High	35.58	0.00362469				High	33.76	0.00534323				0
	QEEMNSQQEEEEMETDAR	1	1	1	Q13435	M4(Oxidation); M13(Oxidation); R18(Label:13C(6))	2250.86	9744132	0	0	0	1.29117	1											High	32.18	0.00221513										0
	YGPPPSYPNLK	1	1	1	Q13435	K11(Label:13C(6)15N(2))	1240.64	187856984	0	0	0	1.42294	1											High	32.04	0.0137851										0
	RGIEKPPFELPDFIK	3	1	1	Q13435		1785.99	1.78436e+08	0	300356824	0	1.33255	1					0.86651	1					High	31.4	0.0084759				Medium	24.56	0.0414685				1
	LTIHGDLYYEGK	1	1	1	Q13435	K12(Label:13C(6)15N(2))	1416.72	24961391	0	0	0	1.2865	1											High	30.02	0.0198583										0
	QLVARPDVVEMHDVTAQDPK	2	1	1	Q13435	M11(Oxidation)	2264.13	3.63639e+07	0	54846170	0	1.37254	1					0.646226	1					Medium	28.61	0.0219665				Medium	29.5	0.0180084				0
	LTIHGDLYYEGKEFETR	1	1	1	Q13435	K12(Label:13C(6)15N(2)); R17(Label:13C(6))	2085.04	5.57696e+07	0	0	0	1.366	1											Medium	27.06	0.037685										1
	EQQAQVEKEDFSDMVAEHAAK	3	1	1	Q13435	K8(Label:13C(6)15N(2)); M14(Oxidation); K21(Label:13C(6)15N(2))	2422.11	1.24289e+08	0	1.28382e+08	0							0.896713	1					Medium	25.91	0.0243626				High	46.63	0.000204234				1
	MGTPVPRPPQDMGQIGVR	1	1	1	Q13435	M1(Oxidation); R7(Label:13C(6)); M12(Oxidation); R18(Label:13C(6))	1980.01	190481710	0	0	0	1.67503	1											Medium	25.8	0.0481339										0
	AAVLLEQER	1	1	1	Q13435	R9(Label:13C(6))	1034.59	2.77309e+08	0	0	0	1.29702	1											Medium	25.62	0.0570247										0
	AAVLLEQER	2	1	1	Q13435		1028.57	0	0	3.35903e+08	0							0.902101	1											High	46.12	0.000477691				0
	TATVGGAMMGSTHIYDMSTVMSR	2	1	1	Q13435	M8(Oxidation); M9(Oxidation); M17(Oxidation); M21(Oxidation)	2468.05	0	0	705545383	0							0.913159	1											High	40.98	0.000315894				0
	ISLGMPVGPNAHK	1	1	1	Q13435	M5(Oxidation)	1336.7	0	0	64837267	0							0.87319	1											High	35.56	0.00575401				0
	GIEKPPFELPDFIK	1	1	1	Q13435		1629.89	0	0	1.97961e+08	0							0.893412	1											High	34.33	0.00612503				0
	SSLGQSASETEEDTVSVSKK	1	1	1	Q13435	K19(Label:13C(6)15N(2)); K20(Label:13C(6)15N(2))	2085.01	0	0	2.02595e+08	0							0.994265	1											High	30.05	0.0154709				1
	QEEMNSQQEEEEMETDAR	1	1	1	Q13435	M4(Oxidation); M13(Oxidation)	2244.85	0	0	1.15526e+07	0							0.954166	1											High	29.96	0.00399523				0
	ESRQEEMNSQQEEEEMETDAR	1	1	1	Q13435	M7(Oxidation); M16(Oxidation)	2617.01	0	0	2.98436e+07	0							1.2715	1											High	25.72	0.0106058				1
P62701	40S ribosomal protein S4, X isoform OS=Homo sapiens GN=RPS4X PE=1 SV=2 - [RS4X_HUMAN]	1.37188		0.619184		41.83	3	13	13	63	4.9202e+08	0	6.30394e+08	0	14	3.56009			16	3.53153			1123.28	39.16	12	37					739.814	41.83	13	26					263	29.5791	10.1548
	Sequence	# PSMs	# Proteins	# Protein Groups	Protein Group Accessions	Modifications	MH+ [Da]	A5: Area	B5: Area	C5: Area	D5: Area	A5: Heavy/Light	A5: Heavy/Light Count	A5: Heavy/Light Variability [%]	B5: Heavy/Light	B5: Heavy/Light Count	B5: Heavy/Light Variability [%]	C5: Heavy/Light	C5: Heavy/Light Count	C5: Heavy/Light Variability [%]	D5: Heavy/Light	D5: Heavy/Light Count	D5: Heavy/Light Variability [%]	A2	IonScore A2	Exp Value A2	B2	IonScore B2	Exp Value B2	C2	IonScore C2	Exp Value C2	D2	IonScore D2	Exp Value D2	# Missed Cleavages
	FDTGNLCMVTGGANLGR	3	1	1	P62701	C7(Methylthio); M8(Oxidation); R17(Label:13C(6))	1793.81	4.1531e+08	0	0	0	1.34281	1											High	91.17	6.64537e-09										0
	VNDTIQIDLETGKITDFIK	2	1	1	P62701	K13(Label:13C(6)15N(2)); K19(Label:13C(6)15N(2))	2179.19	2.25628e+07	0	4.43614e+07	0	1.18282	1					0.551278	1					High	91.14	7.03754e-09				High	49.49	0.000110211				1
	VNDTIQIDLETGK	2	1	1	P62701	K13(Label:13C(6)15N(2))	1453.76	48619904	0	4.77206e+07	0	1.64993	1					0.682791	1					High	70.5	1.88945e-06				High	59.21	2.6329e-05				0
	FDTGNLCMVTGGANLGR	2	1	1	P62701	C7(Methylthio); M8(Oxidation)	1787.79	308473984	0	510657783	0							0.619121	1					High	62.5	3.73957e-06				High	98.22	1.00189e-09				0
	HPGSFDVVHVK	4	2	1	P62701	K11(Label:13C(6)15N(2))	1229.65	3.5154e+08	0	2.77607e+08	0	1.30256	2	7.85282										High	62.49	1.31891e-05				High	37.48	0.00413572				0
	LSNIFVIGK	3	1	1	P62701		990.597	4.67479e+08	0	877040396	0	1.37045	1					0.634397	1					High	61.97	6.86157e-06				High	61.26	8.19246e-06				0
	LSNIFVIGK	3	1	1	P62701	K9(Label:13C(6)15N(2))	998.61	631048032	0	548266864	0													High	61.26	7.5191e-06				High	52.92	5.054e-05				0
	HPGSFDVVHVK	2	2	1	P62701		1221.63	2.55921e+08	0	4.38653e+08	0							0.633813	1					High	57.22	3.74599e-05				High	55.58	5.85208e-05				0
	TDITYPAGFMDVISIDK	4	1	1	P62701	M10(Oxidation)	1901.92	1.29504e+08	0	1.47172e+08	0	1.38287	2	3.28208				0.59749	1					High	53.28	7.65927e-05				High	38.11	0.00265011				0
	TDITYPAGFMDVISIDK	4	1	1	P62701	M10(Oxidation); K17(Label:13C(6)15N(2))	1909.93	1.74488e+08	0	1.04411e+08	0							0.698663	1					High	49.88	0.000169109				High	33.23	0.00810447				0
	VNDTIQIDLETGK	2	1	1	P62701		1445.75	6.50243e+07	0	49408652	0													High	48.84	0.00026254				High	46.68	0.000443527				0
	GIPHLVTHDAR	2	3	1	P62701		1215.66	7.31955e+07	0	1.00763e+08	0	1.40885	1											High	46.67	0.000515591				High	39.08	0.00297863				0
	GIPHLVTHDAR	3	3	1	P62701	R11(Label:13C(6))	1221.68	1.02704e+08	0	6.06929e+07	0							0.606803	1					High	46.05	0.00051525				High	47.53	0.000362921				0
	ERHPGSFDVVHVK	4	2	1	P62701		1506.78	3.2412e+08	0	4.70788e+08	0	1.32518	1					0.620237	1					High	43.14	0.00100697				High	34.42	0.00749925				1
	VNDTIQIDLETGKITDFIK	4	1	1	P62701		2163.17	1.90755e+07	0	8.30307e+07	0													High	39.37	0.00136421				High	47.76	0.000185919				1
	ITDFIK	1	1	1	P62701	K6(Label:13C(6)15N(2))	744.436	1.89773e+08	0	0	0	1.39076	1											High	35.16	0.00638534										0
	ERHPGSFDVVHVK	4	2	1	P62701	R2(Label:13C(6)); K13(Label:13C(6)15N(2))	1520.81	4.29703e+08	0	9.6121e+07	0							0.611746	2	1.63708				High	34.33	0.00756404				High	40.79	0.00170905				1
	YPDPLIK	2	2	1	P62701	K7(Label:13C(6)15N(2))	853.49	1.90107e+08	0	0	0	1.38291	1											High	33.32	0.00947468										0
	YPDPLIK	2	2	1	P62701		845.475	1.37409e+08	0	1.83782e+08	0							0.595124	1					High	31.72	0.0123491				High	34.12	0.00716427				0
	TIRYPDPLIK	3	2	1	P62701	R3(Label:13C(6)); K10(Label:13C(6)15N(2))	1229.74	310272187	0	2.12368e+08	0	1.39476	1											High	31.65	0.00512934				High	35.18	0.00226025				1
	TIRYPDPLIK	3	2	1	P62701		1215.71	222798431	0	3.50668e+08	0							0.607826	1					High	28.45	0.0166466				High	35.45	0.00346399				1
	IGVITNR	2	1	1	P62701	R7(Label:13C(6))	778.486	3.52383e+08	0	2.58318e+08	0	1.32518	1					0.637156	1					Medium	26	0.0553871				Medium	26.94	0.0446076				0
	ITDFIK	1	1	1	P62701		736.423	0	0	2.33852e+08	0							0.662159	1											High	34.11	0.0064627				0
	LTIAEER	1	2	1	P62701		831.455	0	0	5.03485e+08	0							0.619247	1											Medium	26.99	0.0476967				0
Q8WXF0	Serine/arginine-rich splicing factor 12 OS=Homo sapiens GN=SRSF12 PE=2 SV=1 - [SRS12_HUMAN]	1.36382		1.03221		4.21	2	1	1	2	9.90957e+06	0	9.32675e+06	0	1				1				35	4.21	1	1					34.55	4.21	1	1					261	30.4936	11.6929
	Sequence	# PSMs	# Proteins	# Protein Groups	Protein Group Accessions	Modifications	MH+ [Da]	A5: Area	B5: Area	C5: Area	D5: Area	A5: Heavy/Light	A5: Heavy/Light Count	A5: Heavy/Light Variability [%]	B5: Heavy/Light	B5: Heavy/Light Count	B5: Heavy/Light Variability [%]	C5: Heavy/Light	C5: Heavy/Light Count	C5: Heavy/Light Variability [%]	D5: Heavy/Light	D5: Heavy/Light Count	D5: Heavy/Light Variability [%]	A2	IonScore A2	Exp Value A2	B2	IonScore B2	Exp Value B2	C2	IonScore C2	Exp Value C2	D2	IonScore D2	Exp Value D2	# Missed Cleavages
	GFAYVQFEDVR	2	2	1	Q8WXF0		1330.64	9.90957e+06	0	9.32675e+06	0	1.36382	1					1.03221	1					High	35	0.00486991				High	34.55	0.00540158				0
P14678	Small nuclear ribonucleoprotein-associated proteins B and B' OS=Homo sapiens GN=SNRPB PE=1 SV=2 - [RSMB_HUMAN]	1.36078		0.857023		12.5	2	3	3	9	4.86763e+07	0	1.32275e+08	0	3	33.9658			1				131.29	12.5	3	6					85.5338	8.75	1	3					240	24.5937	11.1948
	Sequence	# PSMs	# Proteins	# Protein Groups	Protein Group Accessions	Modifications	MH+ [Da]	A5: Area	B5: Area	C5: Area	D5: Area	A5: Heavy/Light	A5: Heavy/Light Count	A5: Heavy/Light Variability [%]	B5: Heavy/Light	B5: Heavy/Light Count	B5: Heavy/Light Variability [%]	C5: Heavy/Light	C5: Heavy/Light Count	C5: Heavy/Light Variability [%]	D5: Heavy/Light	D5: Heavy/Light Count	D5: Heavy/Light Variability [%]	A2	IonScore A2	Exp Value A2	B2	IonScore B2	Exp Value B2	C2	IonScore C2	Exp Value C2	D2	IonScore D2	Exp Value D2	# Missed Cleavages
	GENLVSMTVEGPPPKDTGIAR	3	2	1	P14678	M7(Oxidation); K15(Label:13C(6)15N(2)); R21(Label:13C(6))	2198.13	1.0896e+08	0	103453759	0	1.70052	1											High	39.6	0.00177629				High	30.81	0.0135681				1
	GENLVSMTVEGPPPKDTGIAR	3	2	1	P14678	M7(Oxidation)	2184.09	6.32911e+07	0	1.32275e+08	0							0.857023	1					High	36.97	0.00337528				High	41.1	0.0013041				1
	GENLVSMTVEGPPPK	1	2	1	P14678	M7(Oxidation); K15(Label:13C(6)15N(2))	1578.79	1.65808e+06	0	0	0	0.250201	1											High	36.2	0.00437787										0
	RVLGLVLLR	1	2	1	P14678	R1(Label:13C(6)); R9(Label:13C(6))	1050.75	35410861	0	0	0	1.36078	1											High	31.07	0.00286022										1
	RVLGLVLLR	1	2	1	P14678		1038.71	2.60224e+07	0	0	0													High	26.72	0.00778752										1
Q15427	Splicing factor 3B subunit 4 OS=Homo sapiens GN=SF3B4 PE=1 SV=1 - [SF3B4_HUMAN]	1.36058		0.851719		23.11	1	5	5	16	2.05921e+08	0	3.08231e+08	0	4	4.94139			5	5.94205			354.501	18.4	4	8					336.393	19.1	4	8					424	44.3571	8.55811
	Sequence	# PSMs	# Proteins	# Protein Groups	Protein Group Accessions	Modifications	MH+ [Da]	A5: Area	B5: Area	C5: Area	D5: Area	A5: Heavy/Light	A5: Heavy/Light Count	A5: Heavy/Light Variability [%]	B5: Heavy/Light	B5: Heavy/Light Count	B5: Heavy/Light Variability [%]	C5: Heavy/Light	C5: Heavy/Light Count	C5: Heavy/Light Variability [%]	D5: Heavy/Light	D5: Heavy/Light Count	D5: Heavy/Light Variability [%]	A2	IonScore A2	Exp Value A2	B2	IonScore B2	Exp Value B2	C2	IonScore C2	Exp Value C2	D2	IonScore D2	Exp Value D2	# Missed Cleavages
	NQDATVYVGGLDEK	3	1	1	Q15427	K14(Label:13C(6)15N(2))	1516.74	3.88322e+08	0	4.85036e+08	0	1.31759	1											High	101.22	1.21947e-09				High	80.03	1.59395e-07				0
	VTGQHQGYGFVEFLSEEDADYAIK	3	1	1	Q15427	K24(Label:13C(6)15N(2))	2711.27	1.45163e+08	0	2.81641e+07	0	1.40497	1					0.886531	1					High	68.14	1.58066e-06				High	43.66	0.000396084				0
	NQDATVYVGGLDEK	2	1	1	Q15427		1508.72	2.94722e+08	0	5.68535e+08	0							0.85191	1					High	67.36	2.96601e-06				High	84.53	5.65555e-08				0
	LLYDTFSAFGVILQTPK	1	1	1	Q15427	K17(Label:13C(6)15N(2))	1921.06	3.86268e+07	0	0	0	1.31442	1											High	55.48	3.02959e-05										0
	VSEPLLWELFLQAGPVVNTHMPK	1	1	1	Q15427	M21(Oxidation); K23(Label:13C(6)15N(2))	2629.4	8.42762e+07	0	0	0	1.74973	1											High	47.82	0.000173456										0
	VSEPLLWELFLQAGPVVNTHMPK	3	1	1	Q15427	M21(Oxidation)	2621.38	4.53451e+07	0	5.80462e+06	0							0.674282	1					High	42.35	0.000666508				High	64.73	3.90353e-06				0
	VTGQHQGYGFVEFLSEEDADYAIK	1	1	1	Q15427		2703.25	0	0	3.32397e+08	0							0.851719	1											High	66.6	1.81584e-06				0
	NLDVGANIFIGNLDPEIDEK	2	1	1	Q15427	K20(Label:13C(6)15N(2))	2194.09	0	0	2.37615e+07	0							0.818287	1											High	39.52	0.00186516				0
Q14676	Mediator of DNA damage checkpoint protein 1 OS=Homo sapiens GN=MDC1 PE=1 SV=3 - [MDC1_HUMAN]	1.35803				1.39	1	1	1	1	7.42762e+06	0	0	0	1								35.46	1.39	1	1													2089	226.529	5.46533
	Sequence	# PSMs	# Proteins	# Protein Groups	Protein Group Accessions	Modifications	MH+ [Da]	A5: Area	B5: Area	C5: Area	D5: Area	A5: Heavy/Light	A5: Heavy/Light Count	A5: Heavy/Light Variability [%]	B5: Heavy/Light	B5: Heavy/Light Count	B5: Heavy/Light Variability [%]	C5: Heavy/Light	C5: Heavy/Light Count	C5: Heavy/Light Variability [%]	D5: Heavy/Light	D5: Heavy/Light Count	D5: Heavy/Light Variability [%]	A2	IonScore A2	Exp Value A2	B2	IonScore B2	Exp Value B2	C2	IonScore C2	Exp Value C2	D2	IonScore D2	Exp Value D2	# Missed Cleavages
	TPETVVPTAPELQISTSTDQPVTPKPTSR	1	1	1	Q14676	K25(Label:13C(6)15N(2)); R29(Label:13C(6))	3091.64	7.42762e+06	0	0	0	1.35803	1											High	35.46	0.00194846										0
Q92804	TATA-binding protein-associated factor 2N OS=Homo sapiens GN=TAF15 PE=1 SV=1 - [RBP56_HUMAN]	1.35617		0.631585		3.55	1	1	2	3	7.05139e+06	0	1.16573e+06	0	1				1				50.6452	3.55	2	2					25.88	2.03	1	1					592	61.7931	8.01611
	Sequence	# PSMs	# Proteins	# Protein Groups	Protein Group Accessions	Modifications	MH+ [Da]	A5: Area	B5: Area	C5: Area	D5: Area	A5: Heavy/Light	A5: Heavy/Light Count	A5: Heavy/Light Variability [%]	B5: Heavy/Light	B5: Heavy/Light Count	B5: Heavy/Light Variability [%]	C5: Heavy/Light	C5: Heavy/Light Count	C5: Heavy/Light Variability [%]	D5: Heavy/Light	D5: Heavy/Light Count	D5: Heavy/Light Variability [%]	A2	IonScore A2	Exp Value A2	B2	IonScore B2	Exp Value B2	C2	IonScore C2	Exp Value C2	D2	IonScore D2	Exp Value D2	# Missed Cleavages
	AAIDWFDGK	1	2	2	P35637;Q92804		1022.49	1.1863e+07	0	0	0													High	36.31	0.0034147										0
	ENYSHHTQDDRR	1	1	1	Q92804		1557.68	2.23976e+06	0	0	0	1.35617	1											High	30.34	0.00550195										1
	ENYSHHTQDDRR	1	1	1	Q92804	R11(Label:13C(6)); R12(Label:13C(6))	1569.72	0	0	1.16573e+06	0							0.631585	1											Medium	25.88	0.0231112				1
P62306	Small nuclear ribonucleoprotein F OS=Homo sapiens GN=SNRPF PE=1 SV=1 - [RUXF_HUMAN]	1.35477		0.85912		15.12	1	1	1	4	9.75021e+07	0	2.02233e+08	0	1				1				57.29	15.12	1	1					198.98	15.12	1	3					86	9.71878	4.66553
	Sequence	# PSMs	# Proteins	# Protein Groups	Protein Group Accessions	Modifications	MH+ [Da]	A5: Area	B5: Area	C5: Area	D5: Area	A5: Heavy/Light	A5: Heavy/Light Count	A5: Heavy/Light Variability [%]	B5: Heavy/Light	B5: Heavy/Light Count	B5: Heavy/Light Variability [%]	C5: Heavy/Light	C5: Heavy/Light Count	C5: Heavy/Light Variability [%]	D5: Heavy/Light	D5: Heavy/Light Count	D5: Heavy/Light Variability [%]	A2	IonScore A2	Exp Value A2	B2	IonScore B2	Exp Value B2	C2	IonScore C2	Exp Value C2	D2	IonScore D2	Exp Value D2	# Missed Cleavages
	GVEEEEEDGEMRE	2	1	1	P62306	M11(Oxidation); R12(Label:13C(6))	1559.61	9.75021e+07	0	1.73742e+08	0	1.35477	1											High	57.29	6.82966e-06				High	71.9	2.55589e-07				1
	GVEEEEEDGEMRE	2	1	1	P62306	M11(Oxidation)	1553.59	0	0	2.02233e+08	0							0.85912	1											High	76.63	8.60086e-08				1
Q9BY77	Polymerase delta-interacting protein 3 OS=Homo sapiens GN=POLDIP3 PE=1 SV=2 - [PDIP3_HUMAN]	1.341		0.942801		19.48	1	5	5	10	1.15465e+08	0	1.15736e+08	0	4	7.82616			4	1.58881			197.822	16.39	4	5					173.367	14.96	4	5					421	46.0605	9.99365
	Sequence	# PSMs	# Proteins	# Protein Groups	Protein Group Accessions	Modifications	MH+ [Da]	A5: Area	B5: Area	C5: Area	D5: Area	A5: Heavy/Light	A5: Heavy/Light Count	A5: Heavy/Light Variability [%]	B5: Heavy/Light	B5: Heavy/Light Count	B5: Heavy/Light Variability [%]	C5: Heavy/Light	C5: Heavy/Light Count	C5: Heavy/Light Variability [%]	D5: Heavy/Light	D5: Heavy/Light Count	D5: Heavy/Light Variability [%]	A2	IonScore A2	Exp Value A2	B2	IonScore B2	Exp Value B2	C2	IonScore C2	Exp Value C2	D2	IonScore D2	Exp Value D2	# Missed Cleavages
	QNLYDLDEDDDGIASVPTK	1	1	1	Q9BY77		2107.97	1.71735e+07	0	0	0	1.23362	1											High	82.54	5.85045e-08										0
	SSPAAFINPPIGTVTPALK	2	1	1	Q9BY77	K19(Label:13C(6)15N(2))	1889.06	1.7612e+08	0	1.59273e+08	0	1.39834	1											High	55.65	2.4232e-05				High	33.56	0.00389891				0
	SSGASVTTQPTEFK	1	1	1	Q9BY77	K14(Label:13C(6)15N(2))	1447.71	1.00264e+08	0	0	0	1.42898	1											High	48.72	0.000228941										0
	SSPAAFINPPIGTVTPALK	2	1	1	Q9BY77		1881.05	1.26297e+08	0	1.70541e+08	0							0.935164	1					High	40.62	0.000836618				High	60.18	9.25822e-06				0
	VVQNDAYTAPALPSSIR	2	1	1	Q9BY77	R17(Label:13C(6))	1807.96	7.00109e+07	0	6.38559e+07	0	1.28601	1					0.930347	1					High	30.63	0.0153532				High	47.82	0.000294049				0
	LVHPGVAEVVFVK	1	1	1	Q9BY77		1393.82	0	0	5.5002e+07	0							0.973101	1											High	47.28	0.000142172				0
	SSGASVTTQPTEFK	1	1	1	Q9BY77		1439.7	0	0	1.12812e+08	0							0.950501	1											High	38.15	0.00264878				0
Q14444	Caprin-1 OS=Homo sapiens GN=CAPRIN1 PE=1 SV=2 - [CAPR1_HUMAN]	1.33833		0.648466		7.48	1	2	2	3	5.44326e+07	0	3.68689e+07	0	1				2	19.2973			41.96	5.92	1	1					44.6	7.48	2	2					709	78.318	5.24951
	Sequence	# PSMs	# Proteins	# Protein Groups	Protein Group Accessions	Modifications	MH+ [Da]	A5: Area	B5: Area	C5: Area	D5: Area	A5: Heavy/Light	A5: Heavy/Light Count	A5: Heavy/Light Variability [%]	B5: Heavy/Light	B5: Heavy/Light Count	B5: Heavy/Light Variability [%]	C5: Heavy/Light	C5: Heavy/Light Count	C5: Heavy/Light Variability [%]	D5: Heavy/Light	D5: Heavy/Light Count	D5: Heavy/Light Variability [%]	A2	IonScore A2	Exp Value A2	B2	IonScore B2	Exp Value B2	C2	IonScore C2	Exp Value C2	D2	IonScore D2	Exp Value D2	# Missed Cleavages
	SSGPPPPSGSSGSEAAAGAGAAAPASQHPATGTGAVQTEAMK	1	1	1	Q14444	M41(Oxidation); K42(Label:13C(6)15N(2))	3727.72	5.44326e+07	0	0	0	1.33833	1											High	41.96	0.000442573										0
	SFMALSQDIQK	1	1	1	Q14444	M3(Oxidation); K11(Label:13C(6)15N(2))	1291.64	0	0	1.20837e+07	0							0.570002	1											Medium	29.29	0.0207847				0
	SSGPPPPSGSSGSEAAAGAGAAAPASQHPATGTGAVQTEAMK	1	1	1	Q14444	M41(Oxidation)	3719.71	0	0	6.16541e+07	0							0.737732	1											High	28.31	0.0110678				0
P62318	Small nuclear ribonucleoprotein Sm D3 OS=Homo sapiens GN=SNRPD3 PE=1 SV=1 - [SMD3_HUMAN]	1.33826		0.884953		49.21	1	4	4	23	5.8101e+08	0	7.58878e+08	0	4	2.12294			4	3.60313			341.657	49.21	4	9					550.924	31.75	3	14					126	13.9073	10.3159
	Sequence	# PSMs	# Proteins	# Protein Groups	Protein Group Accessions	Modifications	MH+ [Da]	A5: Area	B5: Area	C5: Area	D5: Area	A5: Heavy/Light	A5: Heavy/Light Count	A5: Heavy/Light Variability [%]	B5: Heavy/Light	B5: Heavy/Light Count	B5: Heavy/Light Variability [%]	C5: Heavy/Light	C5: Heavy/Light Count	C5: Heavy/Light Variability [%]	D5: Heavy/Light	D5: Heavy/Light Count	D5: Heavy/Light Variability [%]	A2	IonScore A2	Exp Value A2	B2	IonScore B2	Exp Value B2	C2	IonScore C2	Exp Value C2	D2	IonScore D2	Exp Value D2	# Missed Cleavages
	VAQLEQVYIR	7	1	1	P62318	R10(Label:13C(6))	1224.7	7.59716e+08	0	890872523	0	1.30777	1					0.910551	1					High	75.28	4.71408e-07				High	76.7	3.32453e-07				0
	VLHEAEGHIVTCETNTGEVYR	3	1	1	P62318	C12(Methylthio); R21(Label:13C(6))	2409.12	2.88011e+08	0	3.4391e+08	0	1.33079	1					0.856157	1					High	63.33	5.38838e-06				High	72.02	7.28548e-07				0
	VAQLEQVYIR	4	1	1	P62318		1218.68	512894736	0	9.75822e+08	0													High	54.38	7.56864e-05				High	74.37	8.07964e-07				0
	FLILPDMLK	3	1	1	P62318	M7(Oxidation)	1105.63	5.16661e+08	0	9.01064e+08	0	1.34576	1					0.867365	1					High	50.74	0.000165294				High	45.66	0.000471302				0
	FLILPDMLK	3	1	1	P62318	M7(Oxidation); K9(Label:13C(6)15N(2))	1113.64	6.95303e+08	0	7.80939e+08	0													High	40.82	0.00147374				High	31.34	0.0123398				0
	GKLIEAEDNMNCQMSNITVTYR	1	1	1	P62318	M10(Oxidation); C12(Methylthio); M14(Oxidation)	2608.15	2.10799e+07	0	0	0	1.56529	1											High	25.3	0.015789										1
	VLHEAEGHIVTCETNTGEVYR	2	1	1	P62318	C12(Methylthio)	2403.09	0	0	399747054	0							0.902898	1											High	77.57	1.60111e-07				0
O15541	RING finger protein 113A OS=Homo sapiens GN=RNF113A PE=1 SV=1 - [R113A_HUMAN]	1.33758		0.756464		7	1	1	1	2	1.85137e+07	0	2.1339e+07	0	1				1				25.86	7	1	1					28.28	7	1	1					343	38.7626	5.69385
	Sequence	# PSMs	# Proteins	# Protein Groups	Protein Group Accessions	Modifications	MH+ [Da]	A5: Area	B5: Area	C5: Area	D5: Area	A5: Heavy/Light	A5: Heavy/Light Count	A5: Heavy/Light Variability [%]	B5: Heavy/Light	B5: Heavy/Light Count	B5: Heavy/Light Variability [%]	C5: Heavy/Light	C5: Heavy/Light Count	C5: Heavy/Light Variability [%]	D5: Heavy/Light	D5: Heavy/Light Count	D5: Heavy/Light Variability [%]	A2	IonScore A2	Exp Value A2	B2	IonScore B2	Exp Value B2	C2	IonScore C2	Exp Value C2	D2	IonScore D2	Exp Value D2	# Missed Cleavages
	SAKPVGPEDMGATAVYELDTEKER	2	1	1	O15541	M10(Oxidation)	2609.23	1.85137e+07	0	2.1339e+07	0	1.33758	1					0.756464	1					Medium	25.86	0.0295736				High	28.28	0.0165682				1
O60828	Polyglutamine-binding protein 1 OS=Homo sapiens GN=PQBP1 PE=1 SV=1 - [PQBP1_HUMAN]	1.33608		0.920079		13.96	1	2	2	6	3.3051e+06	0	7.43446e+07	0	1				2	4.94224			52.4	4.53	1	1					163.428	13.96	2	5					265	30.454	6.32861
	Sequence	# PSMs	# Proteins	# Protein Groups	Protein Group Accessions	Modifications	MH+ [Da]	A5: Area	B5: Area	C5: Area	D5: Area	A5: Heavy/Light	A5: Heavy/Light Count	A5: Heavy/Light Variability [%]	B5: Heavy/Light	B5: Heavy/Light Count	B5: Heavy/Light Variability [%]	C5: Heavy/Light	C5: Heavy/Light Count	C5: Heavy/Light Variability [%]	D5: Heavy/Light	D5: Heavy/Light Count	D5: Heavy/Light Variability [%]	A2	IonScore A2	Exp Value A2	B2	IonScore B2	Exp Value B2	C2	IonScore C2	Exp Value C2	D2	IonScore D2	Exp Value D2	# Missed Cleavages
	SSNADAEEKLDR	2	1	1	O60828		1334.62	3.3051e+06	0	7.39388e+06	0	1.33608	1					0.889931	1					High	52.4	5.78317e-05				High	59.14	1.25556e-05				1
	SSNADAEEKLDR	1	1	1	O60828	K9(Label:13C(6)15N(2)); R12(Label:13C(6))	1348.65	0	0	6.58004e+06	0																			High	51.85	0.00010842				1
	TGADTTAAGPLFQQRPYPSPGAVLR	1	1	1	O60828		2571.33	0	0	1.41295e+08	0							0.951247	1											High	40.1	0.00121177				0
	TGADTTAAGPLFQQRPYPSPGAVLR	2	1	1	O60828	R15(Label:13C(6)); R25(Label:13C(6))	2583.37	0	0	1.33505e+08	0																			High	36	0.00301426				0
P41223	Protein BUD31 homolog OS=Homo sapiens GN=BUD31 PE=1 SV=2 - [BUD31_HUMAN]	1.33521				6.94	1	1	1	1	8.33992e+06	0	0	0	1								40.29	6.94	1	1						0							144	16.9886	8.82178
	Sequence	# PSMs	# Proteins	# Protein Groups	Protein Group Accessions	Modifications	MH+ [Da]	A5: Area	B5: Area	C5: Area	D5: Area	A5: Heavy/Light	A5: Heavy/Light Count	A5: Heavy/Light Variability [%]	B5: Heavy/Light	B5: Heavy/Light Count	B5: Heavy/Light Variability [%]	C5: Heavy/Light	C5: Heavy/Light Count	C5: Heavy/Light Variability [%]	D5: Heavy/Light	D5: Heavy/Light Count	D5: Heavy/Light Variability [%]	A2	IonScore A2	Exp Value A2	B2	IonScore B2	Exp Value B2	C2	IonScore C2	Exp Value C2	D2	IonScore D2	Exp Value D2	# Missed Cleavages
	KVESLWPIFR	1	1	1	P41223		1274.72	8.33992e+06	0	0	0	1.33521	1											High	40.29	0.00127683										1
O15446	DNA-directed RNA polymerase I subunit RPA34 OS=Homo sapiens GN=CD3EAP PE=1 SV=1 - [RPA34_HUMAN]	1.33514		1.03956		14.51	1	3	3	8	6.34854e+07	0	5.16412e+07	0	1				2	13.4459			135.32	10.98	2	4					152.979	14.51	3	4					510	54.9514	8.51416
	Sequence	# PSMs	# Proteins	# Protein Groups	Protein Group Accessions	Modifications	MH+ [Da]	A5: Area	B5: Area	C5: Area	D5: Area	A5: Heavy/Light	A5: Heavy/Light Count	A5: Heavy/Light Variability [%]	B5: Heavy/Light	B5: Heavy/Light Count	B5: Heavy/Light Variability [%]	C5: Heavy/Light	C5: Heavy/Light Count	C5: Heavy/Light Variability [%]	D5: Heavy/Light	D5: Heavy/Light Count	D5: Heavy/Light Variability [%]	A2	IonScore A2	Exp Value A2	B2	IonScore B2	Exp Value B2	C2	IonScore C2	Exp Value C2	D2	IonScore D2	Exp Value D2	# Missed Cleavages
	ILEGPQQSLSGSPLQPIPASPPPQIPPGLRPR	2	1	1	O15446	R30(Label:13C(6)); R32(Label:13C(6))	3336.87	3371292	0	0	0													High	77.83	6.03114e-08										0
	GHTVTEPIQPLEPELPGEGQPEAR	3	1	1	O15446	R24(Label:13C(6))	2587.3	1.236e+08	0	1.41764e+08	0	1.33514	1					0.949817	1					High	36.11	0.00356339				High	43.98	0.000583919				0
	GHTVTEPIQPLEPELPGEGQPEAR	1	1	1	O15446		2581.28	92345447	0	0	0													High	29.32	0.0184781										0
	QEQINTEPLEDTVLSPTK	1	1	1	O15446		2042.04	0	0	1.01725e+07	0							1.13779	1											High	59.17	2.18513e-05				0
	ILEGPQQSLSGSPLQPIPASPPPQIPPGLRPR	1	1	1	O15446		3324.84	0	0	2.98735e+06	0																			High	46.86	8.15721e-05				0
Q00839	Heterogeneous nuclear ribonucleoprotein U OS=Homo sapiens GN=HNRNPU PE=1 SV=6 - [HNRPU_HUMAN]	1.33462		0.890164		27.03	1	24	24	80	9.46252e+08	0	1.009e+09	0	23	4.81831			22	3.05429			1288.01	23.76	20	39					1242.14	24.85	18	41					825	90.528	5.99854
	Sequence	# PSMs	# Proteins	# Protein Groups	Protein Group Accessions	Modifications	MH+ [Da]	A5: Area	B5: Area	C5: Area	D5: Area	A5: Heavy/Light	A5: Heavy/Light Count	A5: Heavy/Light Variability [%]	B5: Heavy/Light	B5: Heavy/Light Count	B5: Heavy/Light Variability [%]	C5: Heavy/Light	C5: Heavy/Light Count	C5: Heavy/Light Variability [%]	D5: Heavy/Light	D5: Heavy/Light Count	D5: Heavy/Light Variability [%]	A2	IonScore A2	Exp Value A2	B2	IonScore B2	Exp Value B2	C2	IonScore C2	Exp Value C2	D2	IonScore D2	Exp Value D2	# Missed Cleavages
	NFILDQTNVSAAAQR	2	1	1	Q00839		1647.84	3.30984e+08	0	3.87229e+08	0	1.31096	1											High	107.22	3.87876e-10				High	100.78	1.74223e-09				0
	KAEGGGGGGRPGAPAAGDGK	1	1	1	Q00839	K1(Label:13C(6)15N(2)); R10(Label:13C(6)); K20(Label:13C(6)15N(2))	1688.87	874037	0	0	0	1.0696	1											High	106.4	4.40992e-10										1
	NFILDQTNVSAAAQR	2	1	1	Q00839	R15(Label:13C(6))	1653.86	4.3415e+08	0	3.40126e+08	0							0.878357	1					High	105.66	6.01691e-10				High	102.43	1.25725e-09				0
	GYFEYIEENKYSR	5	1	1	Q00839		1697.78	1.01333e+08	0	3.4158e+08	0	1.46803	1					0.888238	2	0.9369				High	79.71	9.19387e-08				High	65.53	2.37913e-06				1
	YNILGTNTIMDK	2	1	1	Q00839	M10(Oxidation)	1398.69	2.52094e+08	0	2.90055e+08	0	1.36887	1											High	71.24	1.22515e-06				High	51.93	0.000101632				0
	KDCEVVMMIGLPGAGK	4	1	1	Q00839	K1(Label:13C(6)15N(2)); C3(Methylthio); M7(Oxidation); M8(Oxidation); K16(Label:13C(6)15N(2))	1741.83	1.73383e+08	0	1.58223e+08	0	1.36878	2	1.12129										High	67.25	2.8914e-06				High	47.91	0.000248375				1
	SSGPTSLFAVTVAPPGAR	3	1	1	Q00839	R18(Label:13C(6))	1720.93	1.73238e+09	0	1.77597e+09	0	1.28783	1											High	65.95	3.88769e-06				High	48.76	0.000217529				0
	SSGPTSLFAVTVAPPGAR	3	1	1	Q00839		1714.91	1341221320	0	1993610744	0							0.888833	1					High	63.3	8.18536e-06				High	50.26	0.000168598				0
	AEGGGGGGRPGAPAAGDGKTEQK	2	1	1	Q00839	R9(Label:13C(6)); K19(Label:13C(6)15N(2)); K23(Label:13C(6)15N(2))	2047.02	1.69108e+07	0	1.40574e+07	0	1.10599	1					0.694495	1					High	59.35	1.80605e-05				High	69.82	1.65728e-06				1
	EKPYFPIPEEYTFIQNVPLEDR	5	1	1	Q00839		2724.36	4.36684e+08	0	5.0497e+08	0	1.33841	1					0.647567	1					High	58.47	2.0126e-05				High	49.97	0.000138957				0
	YNILGTNTIMDK	3	1	1	Q00839	M10(Oxidation); K12(Label:13C(6)15N(2))	1406.7	3.45322e+08	0	2.62983e+08	0							0.907716	1					High	57.06	3.53236e-05				High	54.88	5.86783e-05				0
	GYFEYIEENKYSR	3	1	1	Q00839	K10(Label:13C(6)15N(2)); R13(Label:13C(6))	1711.81	2.09769e+08	0	2.0036e+08	0	1.28996	1											High	53.98	5.39925e-05				High	52.15	8.01541e-05				1
	GYFEYIEENK	2	1	1	Q00839	K10(Label:13C(6)15N(2))	1299.6	2.08758e+08	0	0	0	1.31998	1											High	49.89	9.58985e-05										0
	FIEIAAR	1	1	1	Q00839	R7(Label:13C(6))	825.491	2.19281e+08	0	0	0	1.32857	1											High	49.52	0.000150777										0
	VSELKEELK	2	1	1	Q00839		1074.6	1.48003e+08	0	1.8456e+08	0	1.31698	1					0.877685	1					High	49.04	0.000360494				High	46.21	0.000690472				1
	LNTLLQR	1	1	1	Q00839	R7(Label:13C(6))	863.539	1.77747e+08	0	0	0	1.33462	1											High	48.09	0.000206467										0
	VTEKIPVR	1	1	1	Q00839		941.575	1.18179e+07	0	0	0	1.40115	1											High	45.81	0.000303097										1
	HAAENPGKYNILGTNTIMDK	4	1	1	Q00839	M18(Oxidation)	2203.08	2.2381e+08	0	3.86473e+08	0	1.29197	1					0.891497	1					High	44.68	0.000544653				High	39.03	0.00202542				1
	FIEIAAR	2	1	1	Q00839		819.471	1.64654e+08	0	227691564	0							0.909711	1					High	42.99	0.000650534				High	45.82	0.000339055				0
	EKPYFPIPEEYTFIQNVPLEDR	2	1	1	Q00839	K2(Label:13C(6)15N(2)); R22(Label:13C(6))	2738.4	5.84463e+08	0	5.64066e+08	0							1.11507	1					High	40.69	0.0010877				High	43.81	0.000538604				0
	HAAENPGKYNILGTNTIMDK	3	1	1	Q00839	K8(Label:13C(6)15N(2)); M18(Oxidation); K20(Label:13C(6)15N(2))	2219.11	1.78695e+08	0	3.42763e+08	0	1.3365	1					0.886899	1					High	40.58	0.00153997				High	54.75	5.92889e-05				1
	MCLFAGFQR	3	1	1	Q00839	M1(Oxidation); C2(Methylthio); R9(Label:13C(6))	1140.51	8.2751e+07	0	6.8191e+07	0	1.33428	1											High	38.59	0.000926989				Medium	25.85	0.0175511				0
	NGQDLGVAFK	3	1	1	Q00839	K10(Label:13C(6)15N(2))	1056.55	2.10973e+07	0	1.29301e+07	0	1.68477	1					0.996328	1					High	38.09	0.00294954				Medium	24.85	0.0615401				0
	DCEVVMMIGLPGAGK	1	1	1	Q00839	C2(Methylthio); M6(Oxidation); M7(Oxidation); K15(Label:13C(6)15N(2))	1605.72	95633305	0	0	0	1.35088	1											High	33.93	0.00283203										0
	DIDIHEVR	1	1	1	Q00839	R8(Label:13C(6))	1002.53	4.64952e+07	0	0	0	1.10045	1											Medium	29.88	0.0246724										0
	DLPEHAVLK	2	1	1	Q00839	K9(Label:13C(6)15N(2))	1029.58	5.21912e+08	0	4.33791e+08	0	1.42732	1											Medium	29.48	0.0290253				High	31.55	0.0162713				0
	RNFILDQTNVSAAAQR	1	1	1	Q00839	R1(Label:13C(6)); R16(Label:13C(6))	1815.98	3.56053e+06	0	0	0	1.58775	1											Medium	27.06	0.030699										1
	MCLFAGFQR	3	1	1	Q00839	M1(Oxidation); C2(Methylthio)	1134.49	6.26173e+07	0	7.77293e+07	0							0.884183	1					High	26.82	0.00925465				High	53.98	1.71976e-05				0
	NGQDLGVAFK	1	1	1	Q00839		1048.54	1.19664e+07	0	0	0													Medium	25.89	0.0516552										0
	DLPEHAVLK	2	1	1	Q00839		1021.57	3.65659e+08	0	469318444	0							0.9243	1					Medium	25.67	0.0598952				High	33.38	0.0101483				0
	VSELKEELK	1	1	1	Q00839	K5(Label:13C(6)15N(2)); K9(Label:13C(6)15N(2))	1090.63	1.94442e+08	0	0	0													Medium	25.18	0.0429296										1
	KDCEVVMMIGLPGAGK	3	1	1	Q00839	C3(Methylthio); M7(Oxidation); M8(Oxidation)	1725.8	0	0	1.82774e+08	0							0.851283	2	2.4862										High	70.21	1.10524e-06				1
	AEGGGGGGRPGAPAAGDGKTEQK	1	1	1	Q00839		2024.97	0	0	2.04284e+07	0																			High	50.86	0.000113209				1
	LLEQYKEESK	1	1	1	Q00839		1266.65	0	0	156963294	0							0.872144	1											High	42.31	0.00118085				1
	GYFEYIEENK	1	1	1	Q00839		1291.58	0	0	2.17536e+08	0							0.90882	1											High	34.47	0.00312614				0
	GLKAELMER	1	1	1	Q00839	K3(Label:13C(6)15N(2)); M7(Oxidation); R9(Label:13C(6))	1076.59	0	0	1.50249e+07	0							0.934108	1											Medium	26.98	0.0522165				1
	QMADTGKLNTLLQR	1	1	1	Q00839	M2(Oxidation)	1604.84	0	0	8.7824e+07	0							0.899099	1											Medium	25.36	0.0675286				1
	KMCLFAGFQR	1	1	1	Q00839	M2(Oxidation); C3(Methylthio)	1262.58	0	0	2.75214e+07	0							0.94028	1											Medium	24.63	0.031508				1
Q15366	Poly(rC)-binding protein 2 OS=Homo sapiens GN=PCBP2 PE=1 SV=1 - [PCBP2_HUMAN]	1.31986		0.895254		11.51	3	3	3	5	1.52426e+07	0	2.63104e+07	0	2	41.0427			2	12.8726			43.7	8.49	2	2					64.56	8.49	2	3					365	38.5556	6.78564
	Sequence	# PSMs	# Proteins	# Protein Groups	Protein Group Accessions	Modifications	MH+ [Da]	A5: Area	B5: Area	C5: Area	D5: Area	A5: Heavy/Light	A5: Heavy/Light Count	A5: Heavy/Light Variability [%]	B5: Heavy/Light	B5: Heavy/Light Count	B5: Heavy/Light Variability [%]	C5: Heavy/Light	C5: Heavy/Light Count	C5: Heavy/Light Variability [%]	D5: Heavy/Light	D5: Heavy/Light Count	D5: Heavy/Light Variability [%]	A2	IonScore A2	Exp Value A2	B2	IonScore B2	Exp Value B2	C2	IonScore C2	Exp Value C2	D2	IonScore D2	Exp Value D2	# Missed Cleavages
	ESTGAQVQVAGDMLPNSTER	2	3	1	Q15366	M13(Oxidation)	2105.97	2.07965e+07	0	2.56377e+07	0	1.01146	1					0.976111	1					High	29.48	0.0135827				High	31.39	0.00874958				0
	IANPVEGSTDR	1	1	1	Q15366	R11(Label:13C(6))	1164.59	9.68872e+06	0	0	0	1.72228	1											Medium	27.22	0.0359426										0
	INISEGNCPER	1	3	1	Q15366	C8(Methylthio); R11(Label:13C(6))	1283.58	0	0	2.1703e+07	0							0.821096	1											High	31.25	0.00592416				0
	INISEGNCPER	1	3	1	Q15366	C8(Methylthio)	1277.56	0	0	2.6983e+07	0																			High	27.92	0.0103319				0
Q9Y333	U6 snRNA-associated Sm-like protein LSm2 OS=Homo sapiens GN=LSM2 PE=1 SV=1 - [LSM2_HUMAN]	1.31643		0.984922		52.63	1	3	3	9	6.44032e+07	0	5.0784e+07	0	2	2.94138			3	5.92039			169.406	32.63	2	4					315.06	52.63	3	5					95	10.8276	6.52197
	Sequence	# PSMs	# Proteins	# Protein Groups	Protein Group Accessions	Modifications	MH+ [Da]	A5: Area	B5: Area	C5: Area	D5: Area	A5: Heavy/Light	A5: Heavy/Light Count	A5: Heavy/Light Variability [%]	B5: Heavy/Light	B5: Heavy/Light Count	B5: Heavy/Light Variability [%]	C5: Heavy/Light	C5: Heavy/Light Count	C5: Heavy/Light Variability [%]	D5: Heavy/Light	D5: Heavy/Light Count	D5: Heavy/Light Variability [%]	A2	IonScore A2	Exp Value A2	B2	IonScore B2	Exp Value B2	C2	IonScore C2	Exp Value C2	D2	IonScore D2	Exp Value D2	# Missed Cleavages
	YVQLPADEVDTQLLQDAAR	4	1	1	Q9Y333		2145.09	8.90836e+07	0	1.40862e+08	0	1.34281	1					0.984922	1					High	100.6	1.50241e-09				High	111.38	1.27725e-10				0
	SLVGKDVVVELK	2	1	1	Q9Y333		1285.77	8.85418e+06	0	8.15769e+06	0	1.29058	1					1.02501	1					High	35.71	0.00204086				High	29.41	0.00950776				1
	YVQLPADEVDTQLLQDAAR	2	1	1	Q9Y333	R19(Label:13C(6))	2151.1	1.19952e+08	0	1.38738e+08	0													High	33.9	0.00639587				High	97.07	3.04321e-09				0
	NDLSICGTLHSVDQYLNIK	1	1	1	Q9Y333	C6(Methylthio); K19(Label:13C(6)15N(2))	2187.07	0	0	3.33258e+06	0							0.748115	1											High	46.89	0.000330501				0
P19525	Interferon-induced, double-stranded RNA-activated protein kinase OS=Homo sapiens GN=EIF2AK2 PE=1 SV=2 - [E2AK2_HUMAN]	1.31532				2	1	1	1	1	5.4884e+06	0	0	0	1								26.89	2	1	1													551	62.0556	8.39697
	Sequence	# PSMs	# Proteins	# Protein Groups	Protein Group Accessions	Modifications	MH+ [Da]	A5: Area	B5: Area	C5: Area	D5: Area	A5: Heavy/Light	A5: Heavy/Light Count	A5: Heavy/Light Variability [%]	B5: Heavy/Light	B5: Heavy/Light Count	B5: Heavy/Light Variability [%]	C5: Heavy/Light	C5: Heavy/Light Count	C5: Heavy/Light Variability [%]	D5: Heavy/Light	D5: Heavy/Light Count	D5: Heavy/Light Variability [%]	A2	IonScore A2	Exp Value A2	B2	IonScore B2	Exp Value B2	C2	IonScore C2	Exp Value C2	D2	IonScore D2	Exp Value D2	# Missed Cleavages
	IGDFGLVTSLK	1	1	1	P19525	K11(Label:13C(6)15N(2))	1157.66	5.4884e+06	0	0	0	1.31532	1											Medium	26.89	0.0349942										0
P62314	Small nuclear ribonucleoprotein Sm D1 OS=Homo sapiens GN=SNRPD1 PE=1 SV=1 - [SMD1_HUMAN]	1.31446		0.839058		20.17	1	2	2	12	3.94449e+08	0	135690577	0	2	2.37742			3	2.54456			206.334	10.92	1	6					177.99	20.17	2	6					119	13.2734	11.561
	Sequence	# PSMs	# Proteins	# Protein Groups	Protein Group Accessions	Modifications	MH+ [Da]	A5: Area	B5: Area	C5: Area	D5: Area	A5: Heavy/Light	A5: Heavy/Light Count	A5: Heavy/Light Variability [%]	B5: Heavy/Light	B5: Heavy/Light Count	B5: Heavy/Light Variability [%]	C5: Heavy/Light	C5: Heavy/Light Count	C5: Heavy/Light Variability [%]	D5: Heavy/Light	D5: Heavy/Light Count	D5: Heavy/Light Variability [%]	A2	IonScore A2	Exp Value A2	B2	IonScore B2	Exp Value B2	C2	IonScore C2	Exp Value C2	D2	IonScore D2	Exp Value D2	# Missed Cleavages
	NREPVQLETLSIR	5	1	1	P62314	R2(Label:13C(6)); R13(Label:13C(6))	1566.9	3.94449e+08	0	2.21929e+08	0	1.31446	2	2.37742										High	71.04	6.926e-07				High	51.71	5.86839e-05				1
	NREPVQLETLSIR	6	1	1	P62314		1554.86	304834314	0	2.59998e+08	0							0.846288	2	1.27213				High	58.42	2.19417e-05				High	58.66	1.9809e-05				1
	LSHETVTIELK	1	1	1	P62314		1269.7	0	0	1.13834e+07	0							0.756564	1											Medium	28.25	0.0292514				0
P62854	40S ribosomal protein S26 OS=Homo sapiens GN=RPS26 PE=1 SV=3 - [RS26_HUMAN]	1.30604		0.614659		40	2	4	4	14	8.27838e+08	0	3.09736e+08	0	6	4.22891			3	7.90286			216.173	40	4	11					83.8005	33.91	3	3					115	13.0071	11.0044
	Sequence	# PSMs	# Proteins	# Protein Groups	Protein Group Accessions	Modifications	MH+ [Da]	A5: Area	B5: Area	C5: Area	D5: Area	A5: Heavy/Light	A5: Heavy/Light Count	A5: Heavy/Light Variability [%]	B5: Heavy/Light	B5: Heavy/Light Count	B5: Heavy/Light Variability [%]	C5: Heavy/Light	C5: Heavy/Light Count	C5: Heavy/Light Variability [%]	D5: Heavy/Light	D5: Heavy/Light Count	D5: Heavy/Light Variability [%]	A2	IonScore A2	Exp Value A2	B2	IonScore B2	Exp Value B2	C2	IonScore C2	Exp Value C2	D2	IonScore D2	Exp Value D2	# Missed Cleavages
	NIVEAAAVR	2	2	1	P62854		942.534	3.09491e+08	0	4.14781e+08	0	1.31501	1					0.648257	1					High	53.8	7.6704e-05				High	44.54	0.000646871				0
	NIVEAAAVR	1	2	1	P62854	R9(Label:13C(6))	948.554	4.06984e+08	0	0	0													High	41.1	0.00102076										0
	FRPAGAAPRPPPKPM	4	2	1	P62854	R2(Label:13C(6)); R9(Label:13C(6)); K13(Label:13C(6)15N(2)); M15(Oxidation)	1625.92	9.79037e+08	0	3.25512e+08	0	1.10489	2	24.1229				0.574918	1					High	36.56	0.0020976				Medium	25.19	0.0295124				0
	FRPAGAAPRPPPKPM	4	2	1	P62854	M15(Oxidation)	1605.86	1.92032e+09	0	0	0	1.2884	1											High	33.89	0.0081868										0
	DISEASVFDAYVLPK	2	1	1	P62854		1653.84	1.56209e+08	0	188915106	0	1.364	1					0.614659	1					High	32.71	0.0127788				High	42.08	0.00143091				0
	GHVQPIR	1	2	1	P62854	R7(Label:13C(6))	812.481	3.03826e+07	0	0	0	1.65329	1											High	29.79	0.0146936										0
O00571	ATP-dependent RNA helicase DDX3X OS=Homo sapiens GN=DDX3X PE=1 SV=3 - [DDX3X_HUMAN]	1.30491		0.629978		6.5	2	3	3	5	2.14347e+07	0	2.34469e+07	0	3	9.55709			2	0.501241			104.566	6.5	3	3					41.45	3.93	2	2					662	73.198	7.18115
	Sequence	# PSMs	# Proteins	# Protein Groups	Protein Group Accessions	Modifications	MH+ [Da]	A5: Area	B5: Area	C5: Area	D5: Area	A5: Heavy/Light	A5: Heavy/Light Count	A5: Heavy/Light Variability [%]	B5: Heavy/Light	B5: Heavy/Light Count	B5: Heavy/Light Variability [%]	C5: Heavy/Light	C5: Heavy/Light Count	C5: Heavy/Light Variability [%]	D5: Heavy/Light	D5: Heavy/Light Count	D5: Heavy/Light Variability [%]	A2	IonScore A2	Exp Value A2	B2	IonScore B2	Exp Value B2	C2	IonScore C2	Exp Value C2	D2	IonScore D2	Exp Value D2	# Missed Cleavages
	SPILVATAVAAR	2	2	1	O00571	R12(Label:13C(6))	1174.72	2.36027e+07	0	1.41339e+07	0	1.39159	1					0.632111	1					High	64.43	1.76684e-06				High	27.28	0.00879221				0
	HVINFDLPSDIEEYVHR	1	2	1	O00571	R17(Label:13C(6))	2089.04	8.01554e+06	0	0	0	0.802599	1											High	35.15	0.00507117										0
	VGNLGLATSFFNER	1	1	1	O00571	R14(Label:13C(6))	1530.79	32685961	0	0	0	1.30491	1											High	31.46	0.015183										0
	VGNLGLATSFFNER	1	1	1	O00571		1524.78	0	0	3.27599e+07	0							0.627852	1											Medium	27.17	0.0405798				0
Q9UKM9	RNA-binding protein Raly OS=Homo sapiens GN=RALY PE=1 SV=1 - [RALY_HUMAN]	1.30485		0.650665		7.52	1	2	2	4	2.69697e+07	0	2.79543e+07	0	1				2	4.11439			67.6025	3.27	1	2					49.7757	7.52	2	2					306	32.4436	9.17334
	Sequence	# PSMs	# Proteins	# Protein Groups	Protein Group Accessions	Modifications	MH+ [Da]	A5: Area	B5: Area	C5: Area	D5: Area	A5: Heavy/Light	A5: Heavy/Light Count	A5: Heavy/Light Variability [%]	B5: Heavy/Light	B5: Heavy/Light Count	B5: Heavy/Light Variability [%]	C5: Heavy/Light	C5: Heavy/Light Count	C5: Heavy/Light Variability [%]	D5: Heavy/Light	D5: Heavy/Light Count	D5: Heavy/Light Variability [%]	A2	IonScore A2	Exp Value A2	B2	IonScore B2	Exp Value B2	C2	IonScore C2	Exp Value C2	D2	IonScore D2	Exp Value D2	# Missed Cleavages
	KSDVETIFSK	3	1	1	Q9UKM9		1153.61	2.69697e+07	0	46943665	0	1.30485	1					0.668967	1					High	43.35	0.00101955				High	37.15	0.00434657				1
	LQASNVTNKNDPK	1	1	1	Q9UKM9		1428.74	0	0	8.96485e+06	0							0.632864	1											Medium	29.14	0.0247455				1
P20908	Collagen alpha-1(V) chain OS=Homo sapiens GN=COL5A1 PE=1 SV=3 - [CO5A1_HUMAN]	1.3045				1.14	1	1	1	1	1.65851e+07	0	0	0	1								56.35	1.14	1	1													1838	183.447	5.05908
	Sequence	# PSMs	# Proteins	# Protein Groups	Protein Group Accessions	Modifications	MH+ [Da]	A5: Area	B5: Area	C5: Area	D5: Area	A5: Heavy/Light	A5: Heavy/Light Count	A5: Heavy/Light Variability [%]	B5: Heavy/Light	B5: Heavy/Light Count	B5: Heavy/Light Variability [%]	C5: Heavy/Light	C5: Heavy/Light Count	C5: Heavy/Light Variability [%]	D5: Heavy/Light	D5: Heavy/Light Count	D5: Heavy/Light Variability [%]	A2	IonScore A2	Exp Value A2	B2	IonScore B2	Exp Value B2	C2	IonScore C2	Exp Value C2	D2	IonScore D2	Exp Value D2	# Missed Cleavages
	LLSYVDAEGNPVGVVQMTFLR	1	1	1	P20908	M17(Oxidation)	2324.21	1.65851e+07	0	0	0	1.3045	1											High	56.35	3.37181e-05										0
Q9Y3Y2	Chromatin target of PRMT1 protein OS=Homo sapiens GN=CHTOP PE=1 SV=2 - [CHTOP_HUMAN]	1.30241		0.644743		5.24	1	1	1	4	1.46854e+07	0	1.65269e+07	0	1				1				101.554	5.24	1	2					105.466	5.24	1	2					248	26.3803	12.2349
	Sequence	# PSMs	# Proteins	# Protein Groups	Protein Group Accessions	Modifications	MH+ [Da]	A5: Area	B5: Area	C5: Area	D5: Area	A5: Heavy/Light	A5: Heavy/Light Count	A5: Heavy/Light Variability [%]	B5: Heavy/Light	B5: Heavy/Light Count	B5: Heavy/Light Variability [%]	C5: Heavy/Light	C5: Heavy/Light Count	C5: Heavy/Light Variability [%]	D5: Heavy/Light	D5: Heavy/Light Count	D5: Heavy/Light Variability [%]	A2	IonScore A2	Exp Value A2	B2	IonScore B2	Exp Value B2	C2	IonScore C2	Exp Value C2	D2	IonScore D2	Exp Value D2	# Missed Cleavages
	ASMQQQQQLASAR	2	1	1	Q9Y3Y2	M3(Oxidation)	1462.7	1.13561e+07	0	1.65269e+07	0	1.30241	1											High	61.6	1.01353e-05				High	56.41	3.3484e-05				0
	ASMQQQQQLASAR	2	1	1	Q9Y3Y2	M3(Oxidation); R13(Label:13C(6))	1468.72	1.46854e+07	0	1.06556e+07	0							0.644743	1					High	59.45	2.06572e-05				High	66.57	4.03136e-06				0
Q2TAY7	WD40 repeat-containing protein SMU1 OS=Homo sapiens GN=SMU1 PE=1 SV=2 - [SMU1_HUMAN]	1.30219		1.1774		1.95	1	1	1	2	6900181	0	1.10858e+07	0	1				1				39.23	1.95	1	1					41.42	1.95	1	1					513	57.5072	7.18115
	Sequence	# PSMs	# Proteins	# Protein Groups	Protein Group Accessions	Modifications	MH+ [Da]	A5: Area	B5: Area	C5: Area	D5: Area	A5: Heavy/Light	A5: Heavy/Light Count	A5: Heavy/Light Variability [%]	B5: Heavy/Light	B5: Heavy/Light Count	B5: Heavy/Light Variability [%]	C5: Heavy/Light	C5: Heavy/Light Count	C5: Heavy/Light Variability [%]	D5: Heavy/Light	D5: Heavy/Light Count	D5: Heavy/Light Variability [%]	A2	IonScore A2	Exp Value A2	B2	IonScore B2	Exp Value B2	C2	IonScore C2	Exp Value C2	D2	IonScore D2	Exp Value D2	# Missed Cleavages
	LMALLGQALK	2	1	1	Q2TAY7	M2(Oxidation); K10(Label:13C(6)15N(2))	1081.65	6900181	0	1.10858e+07	0	1.30219	1					1.1774	1					High	39.23	0.00129548				High	41.42	0.000800429				0
Q8WYP5	Protein ELYS OS=Homo sapiens GN=AHCTF1 PE=1 SV=3 - [ELYS_HUMAN]	1.30005		1.27549		1.59	1	3	3	4	1.05161e+07	0	3.98058e+06	0	2	7.81798			1				64.4057	1.1	2	3					34.79	0.49	1	1					2266	252.342	6.59521
	Sequence	# PSMs	# Proteins	# Protein Groups	Protein Group Accessions	Modifications	MH+ [Da]	A5: Area	B5: Area	C5: Area	D5: Area	A5: Heavy/Light	A5: Heavy/Light Count	A5: Heavy/Light Variability [%]	B5: Heavy/Light	B5: Heavy/Light Count	B5: Heavy/Light Variability [%]	C5: Heavy/Light	C5: Heavy/Light Count	C5: Heavy/Light Variability [%]	D5: Heavy/Light	D5: Heavy/Light Count	D5: Heavy/Light Variability [%]	A2	IonScore A2	Exp Value A2	B2	IonScore B2	Exp Value B2	C2	IonScore C2	Exp Value C2	D2	IonScore D2	Exp Value D2	# Missed Cleavages
	KIEVPAQLK	2	1	1	Q8WYP5	K1(Label:13C(6)15N(2)); K9(Label:13C(6)15N(2))	1041.66	1.53707e+07	0	0	0	1.23337	1											High	33.79	0.00332175										1
	GLSQNQQIPQNSVTPR	1	1	1	Q8WYP5	R16(Label:13C(6))	1772.93	5.66139e+06	0	0	0	1.37033	1											High	31.84	0.0123072										0
	KINPSEDVGSK	1	1	1	Q8WYP5	K1(Label:13C(6)15N(2)); K11(Label:13C(6)15N(2))	1189.64	0	0	3.98058e+06	0							1.27549	1											High	34.79	0.00725189				1
Q9NQ29	Putative RNA-binding protein Luc7-like 1 OS=Homo sapiens GN=LUC7L PE=1 SV=1 - [LUC7L_HUMAN]	1.2936				4.04	1	1	1	1	1.21584e+06	0	0	0	1								28.35	4.04	1	1													371	43.7013	9.92041
	Sequence	# PSMs	# Proteins	# Protein Groups	Protein Group Accessions	Modifications	MH+ [Da]	A5: Area	B5: Area	C5: Area	D5: Area	A5: Heavy/Light	A5: Heavy/Light Count	A5: Heavy/Light Variability [%]	B5: Heavy/Light	B5: Heavy/Light Count	B5: Heavy/Light Variability [%]	C5: Heavy/Light	C5: Heavy/Light Count	C5: Heavy/Light Variability [%]	D5: Heavy/Light	D5: Heavy/Light Count	D5: Heavy/Light Variability [%]	A2	IonScore A2	Exp Value A2	B2	IonScore B2	Exp Value B2	C2	IonScore C2	Exp Value C2	D2	IonScore D2	Exp Value D2	# Missed Cleavages
	AEQLGAEGNVDESQK	1	1	1	Q9NQ29		1574.72	1.21584e+06	0	0	0	1.2936	1											High	28.35	0.0149873										0
Q96DI7	U5 small nuclear ribonucleoprotein 40 kDa protein OS=Homo sapiens GN=SNRNP40 PE=1 SV=1 - [SNR40_HUMAN]	1.28802		0.948457		46.5	1	9	9	36	311730183	0	3.54493e+08	0	10	5.36612			9	3.60265			786.908	46.5	9	22					448.312	37.82	7	14					357	39.2857	8.104
	Sequence	# PSMs	# Proteins	# Protein Groups	Protein Group Accessions	Modifications	MH+ [Da]	A5: Area	B5: Area	C5: Area	D5: Area	A5: Heavy/Light	A5: Heavy/Light Count	A5: Heavy/Light Variability [%]	B5: Heavy/Light	B5: Heavy/Light Count	B5: Heavy/Light Variability [%]	C5: Heavy/Light	C5: Heavy/Light Count	C5: Heavy/Light Variability [%]	D5: Heavy/Light	D5: Heavy/Light Count	D5: Heavy/Light Variability [%]	A2	IonScore A2	Exp Value A2	B2	IonScore B2	Exp Value B2	C2	IonScore C2	Exp Value C2	D2	IonScore D2	Exp Value D2	# Missed Cleavages
	RGPQLVCTGSDDGTVK	1	1	1	Q96DI7	R1(Label:13C(6)); C7(Methylthio); K16(Label:13C(6)15N(2))	1692.82	2.45951e+07	0	0	0	1.1491	1											High	90.99	1.23405e-08										1
	QRHELLLGAGSGPGAGQQQATPGALLQAGPPR	3	1	1	Q96DI7		3133.68	1.27268e+06	0	561185143	0	4.0721	1					0.960566	2	1.88101				High	76.58	1.38465e-07				High	43.01	0.00044003				1
	HELLLGAGSGPGAGQQQATPGALLQAGPPR	3	1	1	Q96DI7		2849.5	1.65292e+08	0	267558171	0	1.27426	1											High	66.49	2.08681e-06				High	44.78	0.000304383				0
	HELLLGAGSGPGAGQQQATPGALLQAGPPR	3	1	1	Q96DI7	R30(Label:13C(6))	2855.52	2.11362e+08	0	2.47677e+08	0							0.925695	1					High	63.49	3.67125e-06				High	67.19	1.55653e-06				0
	IFQGNVHNFEK	2	1	1	Q96DI7	K11(Label:13C(6)15N(2))	1340.68	1.15726e+08	0	1.34652e+08	0	1.26692	1					0.962837	1					High	62.79	1.05992e-05				High	56.74	4.2685e-05				0
	GHADSVTGLSLSSEGSYLLSNAMDNTVR	3	1	1	Q96DI7	M23(Oxidation); R28(Label:13C(6))	2903.38	1.41442e+08	0	1.581e+08	0	1.28428	1					0.93851	1					High	60.57	9.60316e-06				High	63.26	5.33431e-06				0
	GHSGAVMELHYNTDGSMLFSASTDK	2	1	1	Q96DI7	M7(Oxidation); M17(Oxidation)	2687.18	1.75489e+07	0	1.87719e+07	0	1.33107	1					0.873074	1					High	53.38	2.61743e-05				High	44.86	0.000161661				0
	RGPQLVCTGSDDGTVK	1	1	1	Q96DI7	C7(Methylthio)	1678.78	21403803	0	0	0													High	52.75	5.94591e-05										1
	LPGHAGSINEVAFHPDEPIIISASSDKR	3	1	1	Q96DI7		2957.51	2.11338e+08	0	2.34736e+08	0	1.33987	1					0.948932	1					High	52.74	6.73117e-05				High	43.67	0.000526182				1
	GHADSVTGLSLSSEGSYLLSNAMDNTVR	4	1	1	Q96DI7	M23(Oxidation)	2897.36	1.09792e+08	0	167515213	0	1.38297	1					0.972253	1					High	46.4	0.000211905				High	55.63	2.63953e-05				0
	LPGHAGSINEVAFHPDEPIIISASSDKR	2	1	1	Q96DI7	K27(Label:13C(6)15N(2)); R28(Label:13C(6))	2971.54	2.8339e+08	0	0	0													High	46.33	0.000245614										1
	KGPELPLVPVK	2	1	1	Q96DI7	K1(Label:13C(6)15N(2)); K11(Label:13C(6)15N(2))	1192.76	7.58752e+07	0	5.11642e+07	0	1.21624	1					0.869988	1					High	37.72	0.000618585				High	43.16	0.000191224				1
	LKGHTSFVNSCYPAR	1	1	1	Q96DI7	K2(Label:13C(6)15N(2)); C11(Methylthio); R15(Label:13C(6))	1739.85	1.46464e+07	0	0	0													High	35.47	0.00479608										1
	KGPELPLVPVK	1	1	1	Q96DI7		1176.73	6.2385e+07	0	0	0													High	34.05	0.0015742										1
	QRHELLLGAGSGPGAGQQQATPGALLQAGPPR	4	1	1	Q96DI7	R2(Label:13C(6)); R32(Label:13C(6))	3145.69	4.40438e+08	0	5.32836e+08	0	1.29178	1											High	33.27	0.00332039				High	42.97	0.000330553				1
	IFQGNVHNFEK	1	1	1	Q96DI7		1332.67	0	0	1.39849e+08	0																			Medium	25.03	0.0590416				0
Q9BRD0	BUD13 homolog OS=Homo sapiens GN=BUD13 PE=1 SV=1 - [BUD13_HUMAN]	1.28802		0.851991		10.66	1	6	6	9	3.93474e+07	0	3.24773e+07	0	4	8.48175			2	15.0859			168.61	7.43	4	7					68.8019	3.23	2	2					619	70.4783	9.86182
	Sequence	# PSMs	# Proteins	# Protein Groups	Protein Group Accessions	Modifications	MH+ [Da]	A5: Area	B5: Area	C5: Area	D5: Area	A5: Heavy/Light	A5: Heavy/Light Count	A5: Heavy/Light Variability [%]	B5: Heavy/Light	B5: Heavy/Light Count	B5: Heavy/Light Variability [%]	C5: Heavy/Light	C5: Heavy/Light Count	C5: Heavy/Light Variability [%]	D5: Heavy/Light	D5: Heavy/Light Count	D5: Heavy/Light Variability [%]	A2	IonScore A2	Exp Value A2	B2	IonScore B2	Exp Value B2	C2	IonScore C2	Exp Value C2	D2	IonScore D2	Exp Value D2	# Missed Cleavages
	YLSGADAGVDR	1	1	1	Q9BRD0		1123.53	2.55385e+07	0	0	0	1.1607	1											High	56.11	2.91439e-05										0
	TLGSSDTQQLR	2	1	1	Q9BRD0	R11(Label:13C(6))	1211.63	4.58342e+07	0	0	0	5.79263	1											High	47.85	0.000347805										0
	YIDDEDLDR	1	1	1	Q9BRD0	R9(Label:13C(6))	1159.52	4.19269e+07	0	0	0	1.27504	1											High	34.28	0.00214619										0
	IVDDDVSWTAISTTK	1	1	1	Q9BRD0		1650.82	7.32806e+06	0	0	0	1.30114	1											High	33.82	0.00742768										0
	YLSGADAGVDR	1	1	1	Q9BRD0	R11(Label:13C(6))	1129.55	3.02811e+07	0	0	0													High	31.65	0.0109426										0
	YIDDEDLDR	1	1	1	Q9BRD0		1153.5	3.23478e+07	0	0	0													High	25.04	0.0155098										0
	TGLVLTDIQR	1	1	1	Q9BRD0		1115.64	0	0	4.45318e+07	0							0.942709	1											High	45.65	0.000464221				0
	YSGPAPPPNR	1	1	1	Q9BRD0	R10(Label:13C(6))	1061.54	0	0	2.04229e+07	0							0.770004	1											High	40.33	0.0018722				0
P62899	60S ribosomal protein L31 OS=Homo sapiens GN=RPL31 PE=1 SV=1 - [RL31_HUMAN]	1.27873		0.712519		33.6	1	4	4	10	3.08113e+08	0	4.2377e+08	0	2	4.2771			3	1.47252			140.554	26.4	3	4					202.55	33.6	4	6					125	14.4539	10.5356
	Sequence	# PSMs	# Proteins	# Protein Groups	Protein Group Accessions	Modifications	MH+ [Da]	A5: Area	B5: Area	C5: Area	D5: Area	A5: Heavy/Light	A5: Heavy/Light Count	A5: Heavy/Light Variability [%]	B5: Heavy/Light	B5: Heavy/Light Count	B5: Heavy/Light Variability [%]	C5: Heavy/Light	C5: Heavy/Light Count	C5: Heavy/Light Variability [%]	D5: Heavy/Light	D5: Heavy/Light Count	D5: Heavy/Light Variability [%]	A2	IonScore A2	Exp Value A2	B2	IonScore B2	Exp Value B2	C2	IonScore C2	Exp Value C2	D2	IonScore D2	Exp Value D2	# Missed Cleavages
	LYTLVTYVPVTTFK	2	1	1	P62899	K14(Label:13C(6)15N(2))	1652.94	4.73978e+08	0	4.29663e+08	0	1.31614	1											High	63.94	3.63281e-06				High	36.28	0.00217842				0
	SAINEVVTR	2	1	1	P62899		988.541	2.31392e+08	0	4.26658e+08	0	1.24239	1					0.712519	1					High	57.03	4.92409e-05				High	57.5	3.48543e-05				0
	NLQTVNVDEN	2	1	1	P62899		1145.54	1.62884e+08	0	2.36e+08	0													High	32.83	0.00521195				High	55.92	2.63534e-05				0
	SAINEVVTR	2	1	1	P62899	R9(Label:13C(6))	994.561	2.87478e+08	0	3.03692e+08	0													High	32.26	0.0140847				High	35.77	0.00565455				0
	LYTLVTYVPVTTFK	1	1	1	P62899		1644.93	0	0	608653303	0							0.705478	1											High	51.24	8.68124e-05				0
	EYTINIHKR	1	1	1	P62899	K8(Label:13C(6)15N(2)); R9(Label:13C(6))	1187.67	0	0	3.03679e+07	0							0.793677	1											High	40.82	0.00172626				1
P52292	Importin subunit alpha-1 OS=Homo sapiens GN=KPNA2 PE=1 SV=1 - [IMA1_HUMAN]	1.27619		0.746484		9.45	1	3	3	10	3.08945e+07	0	3.76314e+07	0	1				3	16.8244			133.95	6.05	2	4					328.441	9.45	3	6					529	57.8259	5.40186
	Sequence	# PSMs	# Proteins	# Protein Groups	Protein Group Accessions	Modifications	MH+ [Da]	A5: Area	B5: Area	C5: Area	D5: Area	A5: Heavy/Light	A5: Heavy/Light Count	A5: Heavy/Light Variability [%]	B5: Heavy/Light	B5: Heavy/Light Count	B5: Heavy/Light Variability [%]	C5: Heavy/Light	C5: Heavy/Light Count	C5: Heavy/Light Variability [%]	D5: Heavy/Light	D5: Heavy/Light Count	D5: Heavy/Light Variability [%]	A2	IonScore A2	Exp Value A2	B2	IonScore B2	Exp Value B2	C2	IonScore C2	Exp Value C2	D2	IonScore D2	Exp Value D2	# Missed Cleavages
	NVSSFPDDATSPLQENR	2	1	1	P52292	R17(Label:13C(6))	1882.88	9335268	0	4.19427e+06	0							0.389463	1					High	83.55	6.18199e-08				High	84.77	4.5346e-08				0
	LLGASELPIVTPALR	3	1	1	P52292		1549.93	4.17202e+07	0	6.61729e+07	0	1.27619	1					0.835527	1					High	35.96	0.000927682				High	35.76	0.00105085				0
	LLGASELPIVTPALR	1	1	1	P52292	R15(Label:13C(6))	1555.95	5.24536e+07	0	0	0													High	32.09	0.00226151										0
	GINSSNVENQLQATQAAR	1	1	1	P52292		1900.95	0	0	1.90549e+07	0							0.746484	1											High	90.6	1.65483e-08				0
	GINSSNVENQLQATQAAR	1	1	1	P52292	R18(Label:13C(6))	1906.96	0	0	1.42242e+07	0																			High	90.25	1.77483e-08				0
	NVSSFPDDATSPLQENR	2	1	1	P52292		1876.87	0	0	2.76664e+07	0																			High	52.63	5.51215e-05				0
Q15428	Splicing factor 3A subunit 2 OS=Homo sapiens GN=SF3A2 PE=1 SV=2 - [SF3A2_HUMAN]	1.27353		0.993568		22.84	1	6	6	22	9.01827e+07	0	1.22428e+08	0	6	10.4318			6	21.1331			388.981	12.93	4	12					345.021	18.97	5	10					464	49.2243	9.64209
	Sequence	# PSMs	# Proteins	# Protein Groups	Protein Group Accessions	Modifications	MH+ [Da]	A5: Area	B5: Area	C5: Area	D5: Area	A5: Heavy/Light	A5: Heavy/Light Count	A5: Heavy/Light Variability [%]	B5: Heavy/Light	B5: Heavy/Light Count	B5: Heavy/Light Variability [%]	C5: Heavy/Light	C5: Heavy/Light Count	C5: Heavy/Light Variability [%]	D5: Heavy/Light	D5: Heavy/Light Count	D5: Heavy/Light Variability [%]	A2	IonScore A2	Exp Value A2	B2	IonScore B2	Exp Value B2	C2	IonScore C2	Exp Value C2	D2	IonScore D2	Exp Value D2	# Missed Cleavages
	WQYLLMAAEPYETIAFK	5	1	1	Q15428	M6(Oxidation)	2090.03	1.06266e+07	0	1.57338e+07	0	1.48983	2	30.6103				1.00158	1					High	76.5	3.74986e-07				High	66.48	4.01456e-06				0
	QLALETIDINKDPYFMK	5	1	1	Q15428	K11(Label:13C(6)15N(2)); M16(Oxidation); K17(Label:13C(6)15N(2))	2071.07	1.75515e+08	0	2.19667e+08	0	1.23168	2	10.2185				0.896096	1					High	58.95	2.22226e-05				High	36.26	0.00402206				1
	WQYLLMAAEPYETIAFK	3	1	1	Q15428	M6(Oxidation); K17(Label:13C(6)15N(2))	2098.04	1.29379e+07	0	1.72447e+07	0													High	53.91	6.84857e-05				High	45.48	0.000495494				0
	MEKPPAPPSLPAGPPGVK	1	1	1	Q15428	M1(Oxidation); K3(Label:13C(6)15N(2)); K18(Label:13C(6)15N(2))	1801.98	2.14269e+07	0	0	0	1.22932	1											High	46.1	0.000358388										0
	FMSAYEQR	2	1	1	Q15428	M2(Oxidation); R8(Label:13C(6))	1053.47	7.36068e+07	0	0	0													High	43.76	0.000281887										0
	FMSAYEQR	3	1	1	Q15428	M2(Oxidation)	1047.45	5.26814e+07	0	9.73344e+07	0	1.40095	1					1.4365	2	4.09703				High	33.13	0.00235907				High	43.37	0.000223224				0
	LCLTLHNNEGSYLAHTQGK	1	1	1	Q15428	C2(Methylthio)	2145.02	0	0	5.02821e+07	0							0.985619	1											High	51.54	9.68008e-05				0
	QRDSEMGQQSLLFQIDYPEIAEGIMPR	1	1	1	Q15428	R2(Label:13C(6)); M6(Oxidation); M25(Oxidation); R27(Label:13C(6))	3195.54	0	0	1.06193e+07	0							0.830963	1											High	51.49	7.13126e-05				1
	LCLTLHNNEGSYLAHTQGK	1	1	1	Q15428	C2(Methylthio); K19(Label:13C(6)15N(2))	2153.03	0	0	4.9335e+07	0																			High	31.88	0.00989168				0
O95777	N-alpha-acetyltransferase 38, NatC auxiliary subunit OS=Homo sapiens GN=NAA38 PE=1 SV=3 - [NAA38_HUMAN]	1.2731		0.939528		46.88	1	3	3	7	2.86641e+07	0	3.72113e+07	0	1				3	7.17119			106.13	16.67	1	2					174.378	46.88	3	5					96	10.3963	4.4751
	Sequence	# PSMs	# Proteins	# Protein Groups	Protein Group Accessions	Modifications	MH+ [Da]	A5: Area	B5: Area	C5: Area	D5: Area	A5: Heavy/Light	A5: Heavy/Light Count	A5: Heavy/Light Variability [%]	B5: Heavy/Light	B5: Heavy/Light Count	B5: Heavy/Light Variability [%]	C5: Heavy/Light	C5: Heavy/Light Count	C5: Heavy/Light Variability [%]	D5: Heavy/Light	D5: Heavy/Light Count	D5: Heavy/Light Variability [%]	A2	IonScore A2	Exp Value A2	B2	IonScore B2	Exp Value B2	C2	IonScore C2	Exp Value C2	D2	IonScore D2	Exp Value D2	# Missed Cleavages
	GFDQTINLILDESHER	4	1	1	O95777	R16(Label:13C(6))	1892.94	2.86641e+07	0	3.50922e+07	0	1.2731	1					1.01076	1					High	82.46	9.98879e-08				High	63.87	7.15806e-06				0
	VFSSSQGVEQVVLGLYIVR	1	1	1	O95777	R19(Label:13C(6))	2086.17	0	0	1.21483e+07	0							0.939528	1											High	62.04	3.56348e-06				0
	TVAVITSDGR	2	1	1	O95777		1018.55	0	0	6.43935e+07	0							0.895221	1											High	50.82	0.000213195				0
P62277	40S ribosomal protein S13 OS=Homo sapiens GN=RPS13 PE=1 SV=2 - [RS13_HUMAN]	1.27232		0.608654		23.18	1	3	3	5	8.62537e+07	0	1.17474e+08	0	2	5.47979			2	13.1969			81.9762	15.23	2	3					76.4157	14.57	2	2					151	17.2117	10.5356
	Sequence	# PSMs	# Proteins	# Protein Groups	Protein Group Accessions	Modifications	MH+ [Da]	A5: Area	B5: Area	C5: Area	D5: Area	A5: Heavy/Light	A5: Heavy/Light Count	A5: Heavy/Light Variability [%]	B5: Heavy/Light	B5: Heavy/Light Count	B5: Heavy/Light Variability [%]	C5: Heavy/Light	C5: Heavy/Light Count	C5: Heavy/Light Variability [%]	D5: Heavy/Light	D5: Heavy/Light Count	D5: Heavy/Light Variability [%]	A2	IonScore A2	Exp Value A2	B2	IonScore B2	Exp Value B2	C2	IonScore C2	Exp Value C2	D2	IonScore D2	Exp Value D2	# Missed Cleavages
	KGLTPSQIGVILR	1	1	1	P62277	K1(Label:13C(6)15N(2)); R13(Label:13C(6))	1395.88	46735206	0	0	0	1.32019	1											High	55.54	1.02188e-05										1
	GLSQSALPYR	1	1	1	P62277	R10(Label:13C(6))	1097.6	1.25772e+08	0	0	0	1.22618	1											Medium	29.29	0.0253185										0
	KGLTPSQIGVILR	1	1	1	P62277		1381.85	38258474	0	0	0													High	28.05	0.00573323										1
	LTSDDVKEQIYK	1	1	1	P62277	K7(Label:13C(6)15N(2)); K12(Label:13C(6)15N(2))	1454.77	0	0	7.26671e+07	0							0.665061	1											High	53.75	9.69902e-05				1
	GLSQSALPYR	1	1	1	P62277		1091.58	0	0	162281265	0							0.557032	1											High	40.18	0.00203393				0
Q15459	Splicing factor 3A subunit 1 OS=Homo sapiens GN=SF3A1 PE=1 SV=1 - [SF3A1_HUMAN]	1.272		0.946258		33.54	1	22	22	83	4.60775e+08	0	4.61243e+08	0	22	4.04293			19	4.31979			1234.85	30.01	19	39					1322.77	25.85	16	44					793	88.8305	5.22412
	Sequence	# PSMs	# Proteins	# Protein Groups	Protein Group Accessions	Modifications	MH+ [Da]	A5: Area	B5: Area	C5: Area	D5: Area	A5: Heavy/Light	A5: Heavy/Light Count	A5: Heavy/Light Variability [%]	B5: Heavy/Light	B5: Heavy/Light Count	B5: Heavy/Light Variability [%]	C5: Heavy/Light	C5: Heavy/Light Count	C5: Heavy/Light Variability [%]	D5: Heavy/Light	D5: Heavy/Light Count	D5: Heavy/Light Variability [%]	A2	IonScore A2	Exp Value A2	B2	IonScore B2	Exp Value B2	C2	IonScore C2	Exp Value C2	D2	IonScore D2	Exp Value D2	# Missed Cleavages
	ASKPLPPAPAPDEYLVSPITGEK	6	1	1	Q15459	K3(Label:13C(6)15N(2)); K23(Label:13C(6)15N(2))	2393.29	5.94615e+08	0	492907455	0	1.26173	1					0.94963	1					High	79.6	1.13485e-07				High	55.07	3.14283e-05				0
	VQAQVIQETIVPK	3	1	1	Q15459		1452.84	348807792	0	445495888	0	1.25958	1					0.956394	1					High	78.39	1.5357e-07				High	84.56	3.76191e-08				0
	VQAQVIQETIVPK	2	1	1	Q15459	K13(Label:13C(6)15N(2))	1460.85	4.39351e+08	0	4.26069e+08	0													High	72.06	5.94297e-07				High	71.74	6.43089e-07				0
	FNFLNPNDPYHAYYR	5	1	1	Q15459	R15(Label:13C(6))	1936.91	1.44684e+08	0	1.98369e+08	0	1.18655	2	8.52189				0.942062	1					High	68.92	1.51956e-06				High	65.34	3.4505e-06				0
	ASKPLPPAPAPDEYLVSPITGEK	6	1	1	Q15459		2377.26	471270711	0	5.19052e+08	0													High	68.39	1.86167e-06				High	46.73	0.000267529				0
	EKQSDDEVYAPGLDIESSLK	1	1	1	Q15459	K2(Label:13C(6)15N(2)); K20(Label:13C(6)15N(2))	2239.09	1.91925e+07	0	0	0	1.29459	1											High	65.33	4.39634e-06										1
	VMQQQQQTTQQQLPQK	2	1	1	Q15459	M2(Oxidation); K16(Label:13C(6)15N(2))	1965.99	1.03828e+08	0	1.51824e+08	0	1.20755	1											High	61.99	1.11621e-05				High	58.12	2.69798e-05				0
	KIGEEEIQKPEEK	2	1	1	Q15459		1556.81	8.29398e+06	0	1.3878e+07	0	1.27879	1											High	56.3	5.80197e-05				High	38.6	0.00337504				1
	LQYEGIFIK	1	1	1	Q15459	K9(Label:13C(6)15N(2))	1118.63	4.20764e+07	0	0	0	1.22923	1											High	54.78	6.70309e-05										0
	VMQQQQQTTQQQLPQK	2	1	1	Q15459	M2(Oxidation)	1957.97	8.44972e+07	0	1.61171e+08	0							0.943986	1					High	52.2	0.000104243				High	60.32	1.62569e-05				0
	ASKPLPPAPAPDEYLVSPITGEKIPASK	7	1	1	Q15459		2873.56	2.60562e+08	0	4.19182e+08	0	1.11668	1					1.46952	1					High	51.88	3.3729e-05				High	49.72	5.59963e-05				1
	RTDIFGVEETAIGK	3	1	1	Q15459	R1(Label:13C(6)); K14(Label:13C(6)15N(2))	1549.84	7.89013e+07	0	8.13033e+07	0	1.32744	1					0.926559	1					High	50.76	0.000162016				High	42.79	0.000999433				1
	KIGEEEIQKPEEK	3	1	1	Q15459	K1(Label:13C(6)15N(2)); K9(Label:13C(6)15N(2)); K13(Label:13C(6)15N(2))	1580.86	1.15024e+08	0	1.00495e+07	0	1.17102	1					0.760437	1					High	47.59	0.000306558				High	57.7	2.89551e-05				1
	EKQSDDEVYAPGLDIESSLK	3	1	1	Q15459		2223.06	1.48252e+07	0	2.25697e+07	0							1.04408	1					High	47.51	0.000251935				High	50.42	0.000129818				1
[truncated: 1,741 more rows]

## Sheet: Annotated Results
Accession	Description	Log 2 fold change Forward	log2 fold change Crossover	Heavy/Light Forward	Heavy/Light Crossover	ΣCoverage	Σ# Proteins	Σ# Unique Peptides	Σ# Peptides	Σ# PSMs	Area Forward	Area Crossover	Heavy/Light Count Forward	Heavy/Light Variability [%] Forward	Heavy/Light Count Crossover	Heavy/Light Variability [%] Crossover	Score Forward	Coverage Forward	# Peptides Forward	# PSM Forward	Score Crossover	Coverage Crossover	# Peptides Crossover	# PSM Crossover	# AAs	MW [kDa]	calc. pI
Q8VNN2	Beta-galactosidase OS=Escherichia coli GN=lacZ PE=3 SV=1 - [BGAL_ECOLX]	-5.75033	5.46668	0.0185771	44.2215	19.44	1	14	14	19	1.10392e+08	2.12431e+08	6	60.1772	4	22.0691	336.65	14.67	9	10	317.68	9.33	8	9	1029	116.893	5.5415
	Sequence			# PSMs	# Protein Groups	Modifications	MH+ [Da]	A5: Area	B5: Area	C5: Area	D5: Area	A5: Heavy/Light Count	B5: Heavy/Light	B5: Heavy/Light Count	C5: Heavy/Light Count	C5: Heavy/Light Variability [%]	D5: Heavy/Light Variability [%]	A2	IonScore A2	Exp Value A2	IonScore C2	Exp Value C2	D2	IonScore D2
	APLDNDIGVSEATR			1	1		1457.72	0	1.81482e+08	0	0
	RDWENPGVTQLNR			1	1		1584.78	0	1.29445e+07	0	0		0.0204337	1
	LPSEFDLSAFLR			2	1		1394.73	0	3.0009e+07	0	0		0.0168892	1
	YGLYVVDEANIETHGMVPMNR			1	1	M16(Oxidation); M19(Oxidation)	2440.12	0	47209366	0	0
	SVDPSRPVQYEGGGADTTATDIICPMYAR			1	1	C24(Methylthio); M26(Oxidation)	3132.4	0	6.52581e+07	0	0		0.0129278	1
	HQQQFFQFR			1	1		1265.61	0	7.71066e+07	0	0
	IGLNCQLAQVAER			1	1	C5(Methylthio)	1460.73	0	20940108	0	0		0.0126107	1
	NHPSVIIWSLGNESGHGANHDALYR			1	1		2744.32	0	72586682	0	0		0.169546	1
	VNWLGLGPQENYPDR			1	1		1757.86	0	2.06944e+07	0	0		0.0336428	1
	APLDNDIGVSEATR			1	1	R14(Label:13C(6))	1463.74	0	0	0	2.83807e+08												High	80.85
	LPSEFDLSAFLR			1	1	R12(Label:13C(6))	1400.75	0	0	0	8.38531e+07												High	65.33
	VDEDQPFPAVPK			1	1	K12(Label:13C(6)15N(2))	1349.68	0	0	0	2.11207e+08												High	61.15
	YSQQQLMETSHR			1	1	M7(Oxidation); R12(Label:13C(6))	1529.71	0	0	0	1.12968e+07												High	57.85
	GDFQFNISR			2	1	R9(Label:13C(6))	1089.54	0	0	0	5.01533e+07												High	40.26
	YGLYVVDEANIETHGMVPMNR			1	1	M16(Oxidation); M19(Oxidation); R21(Label:13C(6))	2446.15	0	0	0	1.4228e+08												High	28.72
	TDRPSQQLR			1	1	R3(Label:13C(6)); R9(Label:13C(6))	1112.62	0	0	0	2.61212e+07												High	26.71
	FNDDFSR			1	1	R7(Label:13C(6))	906.403	0	0	0	4.29788e+07												High	25.18
Q4G0J3	La-related protein 7 OS=Homo sapiens GN=LARP7 PE=1 SV=1 - [LARP7_HUMAN]	5.94182	#NUM!	61.4706		2.41	1	1	1	1	6.37587e+06	0	1				31.76	2.41	1	1					582	66.8574	9.5542
	Sequence			# PSMs	# Protein Groups	Modifications	MH+ [Da]	A5: Area	B5: Area	C5: Area	D5: Area	A5: Heavy/Light Count	B5: Heavy/Light	B5: Heavy/Light Count	C5: Heavy/Light Count	C5: Heavy/Light Variability [%]	D5: Heavy/Light Variability [%]	A2	IonScore A2	Exp Value A2	IonScore C2	Exp Value C2	D2	IonScore D2
	AIEFLNNPPEEAPR			1	1	R14(Label:13C(6))	1602.82	6.37587e+06	0	0	0	1						High	31.76	0.0124693
Q16222	UDP-N-acetylhexosamine pyrophosphorylase OS=Homo sapiens GN=UAP1 PE=1 SV=3 - [UAP1_HUMAN]	5.56319	#NUM!	47.281		2.68	1	1	1	1	874621651	0	1				26.14	2.68	1	1		0			522	58.7318	6.32861
	Sequence	#VALUE!	#VALUE!	# PSMs	# Protein Groups	Modifications	MH+ [Da]	A5: Area	B5: Area	C5: Area	D5: Area	A5: Heavy/Light Count	B5: Heavy/Light	B5: Heavy/Light Count	C5: Heavy/Light Count	C5: Heavy/Light Variability [%]	D5: Heavy/Light Variability [%]	A2	IonScore A2	Exp Value A2	IonScore C2	Exp Value C2	D2	IonScore D2
	ALAAQNIVEDMEQR	0	0	1	1	R14(Label:13C(6))	1593.8	874621651	0	0	0	1						Medium	26.14	0.0560623
Q15646	2'-5'-oligoadenylate synthase-like protein OS=Homo sapiens GN=OASL PE=1 SV=2 - [OASL_HUMAN]	3.63389	-3.28279	12.4139	0.10275	33.46	1	11	11	25	3.60742e+08	2.64975e+08	9	33.4835	9	8.7716	479.748	26.07	9	12	412.39	28.02	9	13	514	59.1887	7.86963
	Sequence	#VALUE!	#VALUE!	# PSMs	# Protein Groups	Modifications	MH+ [Da]	A5: Area	B5: Area	C5: Area	D5: Area	A5: Heavy/Light Count	B5: Heavy/Light	B5: Heavy/Light Count	C5: Heavy/Light Count	C5: Heavy/Light Variability [%]	D5: Heavy/Light Variability [%]	A2	IonScore A2	Exp Value A2	IonScore C2	Exp Value C2	D2	IonScore D2
	TMWQSQDLLDLGLEDLR	0	0	1	1	M2(Oxidation); R17(Label:13C(6))	2055.01	3.26593e+06	0	0	0	1						High	101.7	1.01074e-09
	VPDALVFTIQTR	1.58496	0	3	1	R12(Label:13C(6))	1365.78	2.34575e+08	0	1.70238e+07	0	1						High	72.12	7.85615e-07	41.92	0.000819427
	ERPIILDPADPTLNVAEGYR	0	0	1	1	R2(Label:13C(6)); R20(Label:13C(6))	2251.21	3.67695e+08	0	0	0	1						High	62.53	6.39448e-06
	GYPDFNLIVNPYEPIRK	1	0	2	1	R16(Label:13C(6)); K17(Label:13C(6)15N(2))	2049.09	4.54171e+07	0	0	0	1						High	58.93	1.83591e-05
	GTAEPITVTIVPAYR	0	0	1	1	R15(Label:13C(6))	1593.89	4.41667e+08	0	0	0	1						High	58.04	2.1514e-05
	QQIEDQQGLPK	0	0	1	1	K11(Label:13C(6)15N(2))	1291.67	1.66061e+08	0	0	0	1						High	48.14	0.00028237
	ALGPSLPNSQPPPEVYVSLIK	0	0	1	1	K21(Label:13C(6)15N(2))	2214.22	1.7965e+08	0	0	0	1						High	45.72	0.000227729
	VGSFGNGTVLR	0	0	1	1	R11(Label:13C(6))	1112.61	4.6376e+06	0	0	0	1						High	36.8	0.00448154
	VPDALVFTIQTR	1.58496	0	3	1		1359.76	2.50973e+07	0	1.72663e+08	0				1			High	36.79	0.00335058	66.66	3.51712e-06
	LSFQVPGSER	1	0	2	1	R10(Label:13C(6))	1125.6	2.72864e+08	0	2.60737e+07	0	1			1			High	33.76	0.0101185	27.84	0.0384783
	ERPIILDPADPTLNVAEGYR	0	0	1	1		2239.17	0	0	3.38923e+08	0				1						67.29	2.70625e-06
	GYPDFNLIVNPYEPIRK	1.58496	0	3	1		2035.06	0	0	5.92854e+07	0				1						57.95	2.99005e-05
	QQIEDQQGLPK	0	0	1	1		1283.66	0	0	1.4377e+08	0				1						50.8	0.000170512
	ALGPSLPNSQPPPEVYVSLIK	0	0	1	1		2206.21	0	0	148111560	0				1						35.98	0.00235945
	ACGGPGNFCPSFSELQR	0	0	1	1	C2(Methylthio); C9(Methylthio)	1861.75	0	0	27725745	0				1						35.88	0.00102221
	NPDGGSYAYAINPNSFILGLK	0	0	1	1		2211.11	0	0	6.20614e+07	0				1						29.99	0.0167886
	GTAEPITVTIVPAYR	0	0	1	1		1587.87	0	0	2.83337e+08	0				1						25.89	0.0428957
Q9H7B2	Ribosome production factor 2 homolog OS=Homo sapiens GN=RPF2 PE=1 SV=2 - [RPF2_HUMAN]	3.38824	-2.6824	10.4704	0.155782	4.9	1	1	1	2	1.69896e+07	2.11136e+07	1		1		50.59	4.9	1	1	68.05	4.9	1	1	306	35.5602	9.99365
	Sequence	#VALUE!	#VALUE!	# PSMs	# Protein Groups	Modifications	MH+ [Da]	A5: Area	B5: Area	C5: Area	D5: Area	A5: Heavy/Light Count	B5: Heavy/Light	B5: Heavy/Light Count	C5: Heavy/Light Count	C5: Heavy/Light Variability [%]	D5: Heavy/Light Variability [%]	A2	IonScore A2	Exp Value A2	IonScore C2	Exp Value C2	D2	IonScore D2
	IELEEMGPSLDLVLR	0	0	1	1	M6(Oxidation); R15(Label:13C(6))	1735.92	1.69896e+07	0	0	0	1						High	50.59	0.000162809
	IELEEMGPSLDLVLR	0	0	1	1	M6(Oxidation)	1729.9	0	0	2.11136e+07	0				1						68.05	3.23534e-06
Q9Y3U8	60S ribosomal protein L36 OS=Homo sapiens GN=RPL36 PE=1 SV=3 - [RL36_HUMAN]	2.87452	-2.72661	7.3336	0.151081	38.1	1	5	5	13	6.05744e+08	1.21709e+09	6	31.7261	1		257.144	38.1	5	9	124.54	8.57	1	4	105	12.2459	11.5903
	Sequence	#VALUE!	#VALUE!	# PSMs	# Protein Groups	Modifications	MH+ [Da]	A5: Area	B5: Area	C5: Area	D5: Area	A5: Heavy/Light Count	B5: Heavy/Light	B5: Heavy/Light Count	C5: Heavy/Light Count	C5: Heavy/Light Variability [%]	D5: Heavy/Light Variability [%]	A2	IonScore A2	Exp Value A2	IonScore C2	Exp Value C2	D2	IonScore D2
	EELSNVLAAMR	0	0	1	1	M10(Oxidation); R11(Label:13C(6))	1254.64	268748248	0	0	0	1						High	68.04	3.02295e-06
	YPMAVGLNK	2	0	4	1	M3(Oxidation); K9(Label:13C(6)15N(2))	1016.53	8.96972e+08	0	0	0	2						High	50.96	0.000182783
	YPMAVGLNK	2.32193	0	5	1	M3(Oxidation)	1008.52	1.41732e+08	0	1.21709e+09	0				1			High	44.5	0.000615601	53.08	8.63529e-05
	ALRYPMAVGLNK	0	0	1	1	R3(Label:13C(6)); M6(Oxidation); K12(Label:13C(6)15N(2))	1362.77	1.10849e+08	0	0	0	1						High	38.54	0.00226733
	EVCGFAPYER	0	0	1	1	C3(Methylthio); R10(Label:13C(6))	1222.53	410774497	0	0	0	1						High	29.99	0.00451037
	FVRDMIR	0	0	1	1	R3(Label:13C(6)); M5(Oxidation); R7(Label:13C(6))	964.538	5.09485e+08	0	0	0	1						Medium	24.53	0.0743503
P46783	40S ribosomal protein S10 OS=Homo sapiens GN=RPS10 PE=1 SV=1 - [RS10_HUMAN]	2.85792	-2.5465	7.2497	0.17117	14.55	2	3	3	4	2.71303e+07	7.16422e+07	2	5.1746	2	17.2798	54.69	14.55	2	2	41.1529	9.09	2	2	165	18.8859	10.1548
	Sequence	#VALUE!	#VALUE!	# PSMs	# Protein Groups	Modifications	MH+ [Da]	A5: Area	B5: Area	C5: Area	D5: Area	A5: Heavy/Light Count	B5: Heavy/Light	B5: Heavy/Light Count	C5: Heavy/Light Count	C5: Heavy/Light Variability [%]	D5: Heavy/Light Variability [%]	A2	IonScore A2	Exp Value A2	IonScore C2	Exp Value C2	D2	IonScore D2
	IAIYELLFK	0	0	1	1	K9(Label:13C(6)15N(2))	1117.67	4.99154e+07	0	0	0	1						High	35.91	0.00205159
	KAEAGAGSATEFQFR	1	0	2	1		1569.76	4.34525e+06	0	1.28664e+08	0	1			1			High	31.78	0.0105203	27.25	0.0303268
	AEAGAGSATEFQFR	0	0	1	1	R14(Label:13C(6))	1447.69	0	0	1.46208e+07	0				1						26.91	0.028213
P42696	RNA-binding protein 34 OS=Homo sapiens GN=RBM34 PE=1 SV=2 - [RBM34_HUMAN]	2.83751	-2.41876	7.14784	0.187017	38.6	1	11	11	14	8.16497e+07	5.13746e+07	7	63.2655	5	3.03694	283.134	28.37	8	9	130.439	15.35	5	5	430	48.5351	10.1108
	Sequence	#VALUE!	#VALUE!	# PSMs	# Protein Groups	Modifications	MH+ [Da]	A5: Area	B5: Area	C5: Area	D5: Area	A5: Heavy/Light Count	B5: Heavy/Light	B5: Heavy/Light Count	C5: Heavy/Light Count	C5: Heavy/Light Variability [%]	D5: Heavy/Light Variability [%]	A2	IonScore A2	Exp Value A2	IonScore C2	Exp Value C2	D2	IonScore D2
	NINAYVVFKEESAATQALK	0	0	1	1	K9(Label:13C(6)15N(2)); K19(Label:13C(6)15N(2))	2112.12	3.39038e+06	0	0	0	1						High	67.79	2.37868e-06
	SVFVGNLPYKVEESAIEK	1	0	2	1	K10(Label:13C(6)15N(2)); K18(Label:13C(6)15N(2))	2025.08	6.74456e+06	0	0	0	1						High	67.01	2.95615e-06
	ILDDTEDTVVSQR	0	0	1	1	R13(Label:13C(6))	1496.75	1.28619e+08	0	0	0	1						High	54.05	7.4381e-05
	RNEEEESTSQIERPLSQEPAK	0	0	1	1	R1(Label:13C(6)); R13(Label:13C(6)); K21(Label:13C(6)15N(2))	2477.24	1.84478e+07	0	0	0	1						High	40.85	0.00134437
	IQINQEEER	1	0	2	1	R9(Label:13C(6))	1164.59	7.15955e+07	0	9.81052e+06	0	1			1			High	36.25	0.00447004	27.63	0.0327046
	ESALASADLEEEIHQK	0	0	1	1	K16(Label:13C(6)15N(2))	1777.86	1.47409e+07	0	0	0							High	30.13	0.0147518
	SVQEGENPDDGVR	0	0	1	1	R13(Label:13C(6))	1407.64	4.47348e+07	0	0	0	1						High	29.83	0.00977525
	SFFKEYGQIESVR	0	0	1	1	K4(Label:13C(6)15N(2)); R13(Label:13C(6))	1603.82	8.65463e+06	0	0	0	1						Medium	24.66	0.0622403
	SVQEGENPDDGVR	0	0	1	1		1401.62	0	0	5.25581e+07	0				1						50.9	5.44596e-05
	LASLFSSLEPQIQPVYVPVPK	0	0	1	1		2312.29	0	0	8.48013e+07	0				1						47.72	0.000117486
	TVFVGNLPVTCNK	0	0	1	1	C11(Methylthio)	1437.72	0	0	1.67645e+07	0				1						31.84	0.0121108
	LGQVASSLFR	0	0	1	1	R10(Label:13C(6))	1083.62	0	0	1.46582e+07	0				1						26.76	0.0381662
P46777	60S ribosomal protein L5 OS=Homo sapiens GN=RPL5 PE=1 SV=3 - [RL5_HUMAN]	2.78383	-2.78247	6.88678	0.145342	44.11	1	15	15	55	7.88967e+08	7.75061e+08	18	14.1759	12	8.08196	903.524	40.07	14	31	667.773	22.56	9	24	297	34.3407	9.71533
	Sequence	#VALUE!	#VALUE!	# PSMs	# Protein Groups	Modifications	MH+ [Da]	A5: Area	B5: Area	C5: Area	D5: Area	A5: Heavy/Light Count	B5: Heavy/Light	B5: Heavy/Light Count	C5: Heavy/Light Count	C5: Heavy/Light Variability [%]	D5: Heavy/Light Variability [%]	A2	IonScore A2	Exp Value A2	IonScore C2	Exp Value C2	D2	IonScore D2
	VGLTNYAAAYCTGLLLAR	0	0	1	1	C11(Methylthio); R18(Label:13C(6))	1921.99	3.54583e+07	0	0	0	1						High	100.04	1.91231e-09
	YLMEEDEDAYKK	2.80735	0	7	1	M3(Oxidation); K11(Label:13C(6)15N(2)); K12(Label:13C(6)15N(2))	1565.7	6.867e+08	0	1.34521e+08	0	2						High	77.67	1.11151e-07	42.18	0.000396498
	NSVTPDMMEEMYK	1.58496	0	3	1	M7(Oxidation); M8(Oxidation); M11(Oxidation); K13(Label:13C(6)15N(2))	1630.65	4.08562e+08	0	0	0	1						High	69.9	3.74455e-07
	YLMEEDEDAYKK	3	0	8	1	M3(Oxidation)	1549.67	1.00101e+08	0	8.14516e+08	0	2			3	10.7731		High	65.38	1.79635e-06	62	3.94348e-06
	GAVDGGLSIPHSTK	1	0	2	1	K14(Label:13C(6)15N(2))	1346.71	7.57111e+08	0	0	0	2						High	61.81	1.47985e-05
	QFSQYIK	0	0	1	1	K7(Label:13C(6)15N(2))	921.49	2.74391e+08	0	0	0	1						High	48.37	0.000254705
	HIMGQNVADYMR	1	0	2	1	M3(Oxidation); M11(Oxidation); R12(Label:13C(6))	1472.67	5.20535e+08	0	8.86714e+07	0	1						High	46	0.000203463	36.14	0.00198225
	KHIMGQNVADYMR	1	0	2	1	M4(Oxidation); M12(Oxidation)	1594.74	5.4305e+06	0	3.81365e+07	0	1						High	43.42	0.000550536	39.26	0.00141106
	EFNAEVHR	0	0	1	1	R8(Label:13C(6))	1007.5	8.49311e+07	0	0	0	1						High	43.11	0.000759854
	RFPGYDSESK	2	0	4	1	R1(Label:13C(6)); K10(Label:13C(6)15N(2))	1199.59	9.23089e+08	0	1.34678e+08	0	1						High	42.66	0.000972892	36.98	0.00360805
	HIMGQNVADYMR	2	0	4	1	M3(Oxidation); M11(Oxidation)	1466.65	7.57115e+07	0	627316627	0				1			High	42.48	0.000372858	41.89	0.000417407
	NSVTPDMMEEMYKK	0	0	1	1	M7(Oxidation); M8(Oxidation); M11(Oxidation); K13(Label:13C(6)15N(2)); K14(Label:13C(6)15N(2))	1766.76	5.85107e+07	0	0	0	1						High	32.78	0.00231981
	IEGDMIVCAAYAHELPK	0	0	1	1	M5(Oxidation); C8(Methylthio); K17(Label:13C(6)15N(2))	1929.9	5.805e+06	0	0	0	1						High	31.63	0.00834788
[truncated: 3,650 more rows]
